# Supplementary material for: Characterization of the Molecular Events Underlying the Establishment of Axillary Meristem Region in Pepper
Source: Int J Mol Sci. 2023 Aug 12;24(16):12718. doi: 10.3390/ijms241612718 (PMC10454251; doi:10.3390/ijms241612718)
Supplement: Supplementary file 1 [file ijms-24-12718-s001.zip]

Archive with 9 entries (9 files):
- Figure S1.png
- Figure S2.tif
- Figure S3.png
- Figure S4.png
- Table S1.xlsx
- Table S2.pdf
- Table S3.xlsx
- Table S4.xlsx
- Table S5.xlsx
