# Supplementary material for: Characterization of the Molecular Events Underlying the Establishment of Axillary Meristem Region in Pepper
Source: Int J Mol Sci. 2023 Aug 12;24(16):12718. doi: 10.3390/ijms241612718 (PMC10454251; doi:10.3390/ijms241612718)
Supplement: Supplementary file 1 [file ijms-24-12718-s001.zip › Table S1.xlsx]

## Sheet: Sheet1
Table S1. Gene primers of RNA-seq data were verified by RT-PCR.
Gene ID	Symbol	Primer-F	Primer-R
Capann_59V1aChr05g011780	PIN3	ATGCAAGTGTACTCATATGATTGGTCAT	GTACCACGAAGGCCAACAACAATAGA
Capann_59V1aChr11g030610	PIN4	ATGTACAACCACAGAAGCAGGAGGGA	TGTTCGTTGGCACTGAAATCAGTGC
Capann_59V1aChr06g022040	PIN6	AACATGGGTTACATTCTTCAGTGAATGGG	CATTAGAGCCTCGACTAATCCGGATC
Capann_59V1aChr07g014770	ARF6	ACTATGAATTCTCCGTTCTCATGGCTG	ACTGCACAAGGGATTGATTTGCAAG
Capann_59V1aChr09g014300	ARF1	ATGCTTGCCTCAACTGGTAAGCTTT	CACTAGCAACCAATTCCTGCCATGAT
Capann_59V1aChr10g000780	IAA27	CATATTTGTCCTGCCGTGTTTCGCT	ATCAACCGGAAAAGTATACAGACTAGGA
Capann_59V1aChr11g006020	ALDO3	GGTCTCAAATAGCACTTGGACGTACA	ATCGACGAATAAGCAAAGAACTTGGAAAAC
Capann_59V1aChr02g004250	LHY	ATGGAAGTTCAGGACCTAATCAAAGTAC	GTGGAAGACCCTTCCTTTTGAGTTTCC
Capann_59V1aChr12g009690	SRK2H	ACATTGGAGCTTGTAGCTTTTCAAGTTT	CTCTCTCAATGTTTTTCATAGCCACAAGC
Capann_59V1aChr05g024600	P2C37	ATGAAGTGTAAAGATCGAATGCACGAA	ACTGTGGAGTTTGAAGCTCACACCT
Capann_59V1aChr12g020370	TGA1A	GTATGGCCATTGGGTGGAAGAGCAA	CCTTCCATGTGCCAGACATAAGGTAG
Capann_59V1aChr09g027910	ABI5	TTACGGTGGGAGAATGGGAAATGGTA	ACAACTTTCTCTACTGGACCGTCTAGTA
