# Supplementary material for: Characterization of the Molecular Events Underlying the Establishment of Axillary Meristem Region in Pepper
Source: Int J Mol Sci. 2023 Aug 12;24(16):12718. doi: 10.3390/ijms241612718 (PMC10454251; doi:10.3390/ijms241612718)
Supplement: Supplementary file 1 [file ijms-24-12718-s001.zip › Table S3.xlsx]

## Sheet: A1 vs A2
Table S3. All DEGs between sample A1 and sample A2
id	A1_1	A1_2	A1_3	A2_1	A2_2	A2_3	A1_1_CPM	A1_2_CPM	A1_3_CPM	A2_1_CPM	A2_2_CPM	A2_3_CPM	A1_mean	A2_mean	log2(fc)	PValue	FDR
Capann_59V1aChr10g005010	6878	8826	7949	3421	3115	3361	414.72	455.55	469.27	193.51	190.86	199.47	446.513	194.613	-1.1981	3.67199e-186	3.40798e-182
Capann_59V1aChr02g033600	1541	1817	1528	3623	3313	3484	92.92	93.78	90.2	204.94	203	206.77	92.3	204.903	1.1505	1.5429e-162	1.07397e-158
Capann_59V1aChr07g009440	1006	1124	1109	2901	2585	2841	60.66	58.02	65.47	164.1	158.39	168.61	61.3833	163.7	1.4151	6.00808e-151	3.34566e-147
Capann_59V1aChr01g002080	1106	1440	1253	2981	2770	2843	66.69	74.33	73.97	168.62	169.72	168.73	71.6633	169.023	1.2379	2.10097e-132	7.31215e-129
Capann_59V1aChr03g000970	927	1112	932	2317	2024	2080	55.9	57.4	55.02	131.06	124.02	123.45	56.1067	126.177	1.1692	8.17677e-100	1.62618e-96
Capann_59V1aChr10g024650	1334	1415	1277	2814	2503	2752	80.44	73.04	75.39	159.18	153.36	163.33	76.29	158.623	1.056	6.98046e-96	1.21473e-92
Capann_59V1aChr12g020640	621	765	704	1697	1661	1721	37.44	39.49	41.56	95.99	101.77	102.14	39.4967	99.9667	1.3397	1.3049e-95	2.13719e-92
Capann_59V1aChr03g005960	1128	1205	1072	2433	2279	2262	68.02	62.2	63.29	137.63	139.64	134.25	64.5033	137.173	1.0886	2.68423e-94	4.15206e-91
Capann_59V1aChr03g045790	282	303	241	891	825	834	17	15.64	14.23	50.4	50.55	49.5	15.6233	50.15	1.6825	2.33393e-72	2.09624e-69
Capann_59V1aChr04g006660	483	676	501	1446	1310	1291	29.12	34.89	29.58	81.79	80.27	76.62	31.1967	79.56	1.3507	9.99163e-69	8.18226e-66
Capann_59V1aChr06g029830	993	1208	1069	353	388	394	59.88	62.35	63.11	19.97	23.77	23.38	61.78	22.3733	-1.4654	2.33017e-65	1.62197e-62
Capann_59V1aChr10g002820	13894	18294	15807	7576	7301	7662	837.77	944.25	933.16	428.55	447.35	454.73	905.06	443.543	-1.0289	3.49986e-65	2.37675e-62
Capann_59V1aChr08g026040	385	457	402	1016	994	1034	23.21	23.59	23.73	57.47	60.9	61.37	23.51	59.9133	1.3496	3.09264e-64	2.00252e-61
Capann_59V1aChr04g006760	241	269	260	736	718	760	14.53	13.88	15.35	41.63	43.99	45.11	14.5867	43.5767	1.5789	1.11145e-58	6.31554e-56
Capann_59V1aChr03g020080	1438	1605	1385	703	650	687	86.71	82.84	81.76	39.77	39.83	40.77	83.77	40.1233	-1.062	3.52634e-58	1.96368e-55
Capann_59V1aChr02g034310	699	815	706	1669	1584	1385	42.15	42.07	41.68	94.41	97.06	82.2	41.9667	91.2233	1.1202	3.32239e-56	1.74538e-53
Capann_59V1aChr09g021820	630	739	588	1299	1224	1306	37.99	38.14	34.71	73.48	75	77.51	36.9467	75.33	1.0278	7.73254e-50	3.36402e-47
Capann_59V1aChr08g019910	525	606	593	1227	1121	1152	31.66	31.28	35.01	69.41	68.69	68.37	32.65	68.8233	1.0758	3.4589e-49	1.48163e-46
Capann_59V1aChr04g010560	490	659	498	1180	1099	1172	29.55	34.01	29.4	66.75	67.34	69.56	30.9867	67.8833	1.1314	4.78929e-49	2.02043e-46
Capann_59V1aChr10g026340	53	54	51	307	275	313	3.2	2.79	3.01	17.37	16.85	18.58	3	17.6	2.5525	1.23207e-46	4.76451e-44
Capann_59V1aChr03g024020	73	109	94	362	415	421	4.4	5.63	5.55	20.48	25.43	24.99	5.19333	23.6333	2.1861	5.14326e-45	1.8127e-42
Capann_59V1aChr06g035500	42	39	51	306	253	269	2.53	2.01	3.01	17.31	15.5	15.96	2.51667	16.2567	2.6914	1.15071e-43	3.81419e-41
Capann_59V1aChr10g019120	74	69	57	380	307	293	4.46	3.56	3.36	21.5	18.81	17.39	3.79333	19.2333	2.3421	5.93911e-42	1.85801e-39
Capann_59V1aChr08g018490	73	87	80	352	307	331	4.4	4.49	4.72	19.91	18.81	19.64	4.53667	19.4533	2.1003	1.97329e-41	5.972e-39
Capann_59V1aChr06g013130	302	355	314	783	716	695	18.21	18.32	18.54	44.29	43.87	41.25	18.3567	43.1367	1.2326	4.26211e-41	1.27602e-38
Capann_59V1aChr10g025380	372	510	463	1050	997	892	22.43	26.32	27.33	59.39	61.09	52.94	25.36	57.8067	1.1887	1.16296e-39	3.17453e-37
Capann_59V1aChr07g027670	432	544	492	162	131	160	26.05	28.08	29.05	9.16	8.03	9.5	27.7267	8.89667	-1.6399	5.51708e-38	1.44917e-35
Capann_59V1aChr08g026610	53	46	51	254	293	255	3.2	2.37	3.01	14.37	17.95	15.13	2.86	15.8167	2.4674	1.78616e-37	4.64784e-35
Capann_59V1aChr04g010570	269	320	243	647	630	615	16.22	16.52	14.35	36.6	38.6	36.5	15.6967	37.2333	1.2461	4.85099e-35	1.17449e-32
Capann_59V1aChr06g029540	442	594	501	1073	907	970	26.65	30.66	29.58	60.7	55.57	57.57	28.9633	57.9467	1.0005	6.59437e-35	1.58282e-32
Capann_59V1aChr02g019230	89	95	94	341	298	320	5.37	4.9	5.55	19.29	18.26	18.99	5.27333	18.8467	1.8375	1.1788e-33	2.60487e-31
Capann_59V1aChr07g002500	1156	1523	1185	231	226	331	69.7	78.61	69.96	13.07	13.85	19.64	72.7567	15.52	-2.229	9.50821e-33	2.06826e-30
Capann_59V1aChr01g049910	207	222	170	499	471	485	12.48	11.46	10.04	28.23	28.86	28.78	11.3267	28.6233	1.3375	3.47258e-30	6.62239e-28
Capann_59V1aChr12g035690	354	420	377	798	674	749	21.35	21.68	22.26	45.14	41.3	44.45	21.7633	43.63	1.0034	1.52903e-29	2.81939e-27
Capann_59V1aChr04g021490	273	281	272	620	533	592	16.46	14.5	16.06	35.07	32.66	35.13	15.6733	34.2867	1.1293	5.93764e-28	9.8995e-26
Capann_59V1aChr02g022810	288	338	325	650	601	639	17.37	17.45	19.19	36.77	36.82	37.92	18.0033	37.17	1.0459	1.79199e-27	2.91781e-25
Capann_59V1aChr07g026090	663	779	650	355	284	330	39.98	40.21	38.37	20.08	17.4	19.59	39.52	19.0233	-1.0548	2.64313e-27	4.25391e-25
Capann_59V1aChr06g035510	86	113	99	307	268	292	5.19	5.83	5.84	17.37	16.42	17.33	5.62	17.04	1.6003	3.19153e-25	4.62822e-23
Capann_59V1aChr07g000350	118	158	141	356	347	357	7.12	8.16	8.32	20.14	21.26	21.19	7.86667	20.8633	1.4071	5.85075e-25	8.31135e-23
Capann_59V1aChr02g036800	138	166	146	390	450	347	8.32	8.57	8.62	22.06	27.57	20.59	8.50333	23.4067	1.4608	7.88729e-25	1.09803e-22
Capann_59V1aChr08g019900	156	201	159	426	359	420	9.41	10.37	9.39	24.1	22	24.93	9.72333	23.6767	1.2839	4.85856e-24	6.47258e-22
Capann_59V1aChr04g010550	180	206	160	444	404	391	10.85	10.63	9.45	25.12	24.75	23.21	10.31	24.36	1.2405	8.73945e-24	1.1478e-21
Capann_59V1aChr11g028270	249	276	260	581	497	504	15.01	14.25	15.35	32.86	30.45	29.91	14.87	31.0733	1.0633	1.15915e-23	1.50814e-21
Capann_59V1aChr02g032160	196	287	280	72	72	59	11.82	14.81	16.53	4.07	4.41	3.5	14.3867	3.99333	-1.8491	7.03218e-22	8.33178e-20
Capann_59V1aChr07g025490	234	260	221	460	489	495	14.11	13.42	13.05	26.02	29.96	29.38	13.5267	28.4533	1.0728	2.04798e-21	2.36605e-19
Capann_59V1aChr06g033310	172	212	169	375	419	428	10.37	10.94	9.98	21.21	25.67	25.4	10.43	24.0933	1.2079	5.41345e-21	6.20274e-19
Capann_59V1aChr02g026180	22	21	21	123	143	113	1.33	1.08	1.24	6.96	8.76	6.71	1.21667	7.47667	2.6195	1.20734e-20	1.33928e-18
Capann_59V1aChr07g031450	237	253	295	87	78	75	14.29	13.06	17.42	4.92	4.78	4.45	14.9233	4.71667	-1.6617	2.51832e-20	2.72831e-18
Capann_59V1aChr03g024030	99	92	93	261	248	256	5.97	4.75	5.49	14.76	15.2	15.19	5.40333	15.05	1.4778	7.61165e-20	7.9974e-18
Capann_59V1aChr03g019390	168	165	134	347	370	344	10.13	8.52	7.91	19.63	22.67	20.42	8.85333	20.9067	1.2397	3.60159e-19	3.53095e-17
Capann_59V1aChr04g009910	309	272	322	587	550	634	18.63	14.04	19.01	33.2	33.7	37.63	17.2267	34.8433	1.0162	1.22172e-18	1.14533e-16
Capann_59V1aChr03g015540	305	348	339	129	131	138	18.39	17.96	20.01	7.3	8.03	8.19	18.7867	7.84	-1.2608	1.32265e-18	1.23579e-16
Capann_59V1aChr05g022170	120	169	120	334	362	284	7.24	8.72	7.08	18.89	22.18	16.86	7.68	19.31	1.3302	3.35032e-18	3.06852e-16
Capann_59V1aChr02g033090	100	110	124	288	250	278	6.03	5.68	7.32	16.29	15.32	16.5	6.34333	16.0367	1.3381	1.27881e-17	1.10922e-15
Capann_59V1aChr01g054210	130	127	115	258	348	317	7.84	6.56	6.79	14.59	21.32	18.81	7.06333	18.24	1.3687	6.70032e-17	5.45488e-15
Capann_59V1aChr07g023070	147	224	155	45	42	51	8.86	11.56	9.15	2.55	2.57	3.03	9.85667	2.71667	-1.8593	7.04753e-17	5.72083e-15
Capann_59V1aChr09g010660	154	153	157	48	35	43	9.29	7.9	9.27	2.72	2.14	2.55	8.82	2.47	-1.8363	1.38786e-15	1.01693e-13
Capann_59V1aChr02g029220	52	65	71	196	158	191	3.14	3.35	4.19	11.09	9.68	11.34	3.56	10.7033	1.5881	1.85863e-15	1.34765e-13
Capann_59V1aChr03g024300	16	18	9	88	81	90	0.96	0.93	0.53	4.98	4.96	5.34	0.806667	5.09333	2.6586	5.47713e-15	3.82205e-13
Capann_59V1aChr02g036990	33	33	36	128	123	122	1.99	1.7	2.13	7.24	7.54	7.24	1.94	7.34	1.9197	5.91096e-15	4.094e-13
Capann_59V1aChr07g002510	191	311	290	113	76	75	11.52	16.05	17.12	6.39	4.66	4.45	14.8967	5.16667	-1.5277	6.75251e-15	4.64222e-13
Capann_59V1aChr01g042030	331	407	371	176	186	165	19.96	21.01	21.9	9.96	11.4	9.79	20.9567	10.3833	-1.0131	1.38909e-14	9.29722e-13
Capann_59V1aChr01g031540	131	169	161	320	307	297	7.9	8.72	9.5	18.1	18.81	17.63	8.70667	18.18	1.0622	1.95683e-14	1.2853e-12
Capann_59V1aChr01g049890	50	84	67	5	3	5	3.01	4.34	3.96	0.28	0.18	0.3	3.77	0.253333	-3.8955	3.87791e-14	2.47644e-12
Capann_59V1aChr04g004410	200	205	189	77	71	71	12.06	10.58	11.16	4.36	4.35	4.21	11.2667	4.30667	-1.3874	9.86617e-14	6.03745e-12
Capann_59V1aChr09g018890	153	179	125	307	282	332	9.23	9.24	7.38	17.37	17.28	19.7	8.61667	18.1167	1.0721	1.13524e-13	6.90139e-12
Capann_59V1aChr10g019920	160	206	193	71	67	56	9.65	10.63	11.39	4.02	4.11	3.32	10.5567	3.81667	-1.4678	1.4314e-13	8.68286e-12
Capann_59V1aChr03g015580	241	291	282	133	121	116	14.53	15.02	16.65	7.52	7.41	6.88	15.4	7.27	-1.0829	2.14594e-12	1.15124e-10
Capann_59V1aChr03g048040	84	97	85	208	195	189	5.06	5.01	5.02	11.77	11.95	11.22	5.03	11.6467	1.2113	2.65782e-12	1.40812e-10
Capann_59V1aChr03g013900	16	22	11	70	90	83	0.96	1.14	0.65	3.96	5.51	4.93	0.916667	4.8	2.3886	2.80304e-12	1.47533e-10
Capann_59V1aChr12g030470	254	331	243	132	119	127	15.32	17.08	14.35	7.47	7.29	7.54	15.5833	7.43333	-1.0679	3.29931e-12	1.72674e-10
Capann_59V1aChr04g004420	100	112	87	28	23	11	6.03	5.78	5.14	1.58	1.41	0.65	5.65	1.21333	-2.2193	3.33751e-12	1.74346e-10
Capann_59V1aChr03g021210	230	251	224	84	103	108	13.87	12.96	13.22	4.75	6.31	6.41	13.35	5.82333	-1.1969	3.91533e-12	2.01879e-10
Capann_59V1aChr12g031050	109	100	81	218	198	228	6.57	5.16	4.78	12.33	12.13	13.53	5.50333	12.6633	1.2023	5.68021e-12	2.88602e-10
Capann_59V1aChr02g012290	61	89	88	9	15	16	3.68	4.59	5.2	0.51	0.92	0.95	4.49	0.793333	-2.5007	7.46991e-12	3.76784e-10
Capann_59V1aChr02g008350	207	219	202	66	81	101	12.48	11.3	11.92	3.73	4.96	5.99	11.9	4.89333	-1.2821	2.50418e-11	1.18377e-09
Capann_59V1aChr04g023140	127	118	123	241	235	252	7.66	6.09	7.26	13.63	14.4	14.96	7.00333	14.33	1.0329	4.13486e-11	1.91559e-09
Capann_59V1aChr03g007020	24	25	22	86	98	80	1.45	1.29	1.3	4.86	6	4.75	1.34667	5.20333	1.95	4.96982e-11	2.28422e-09
Capann_59V1aChr05g023170	72	99	47	188	162	191	4.34	5.11	2.77	10.63	9.93	11.34	4.07333	10.6333	1.3843	5.31742e-11	2.4271e-09
Capann_59V1aChr06g006590	56	79	86	185	187	156	3.38	4.08	5.08	10.46	11.46	9.26	4.18	10.3933	1.3141	6.09325e-11	2.76761e-09
Capann_59V1aChr01g000730	21	15	19	88	60	93	1.27	0.77	1.12	4.98	3.68	5.52	1.05333	4.72667	2.1659	8.88644e-11	3.99073e-09
Capann_59V1aChr11g002130	89	59	52	187	156	173	5.37	3.05	3.07	10.58	9.56	10.27	3.83	10.1367	1.4042	1.18017e-10	5.2241e-09
Capann_59V1aChr02g022130	126	115	145	253	259	253	7.6	5.94	8.56	14.31	15.87	15.02	7.36667	15.0667	1.0323	1.19745e-10	5.29218e-09
Capann_59V1aChr03g037230	163	206	178	61	84	73	9.83	10.63	10.51	3.45	5.15	4.33	10.3233	4.31	-1.2601	2.18667e-10	9.30939e-09
Capann_59V1aChr09g008960	130	115	140	298	254	222	7.84	5.94	8.26	16.86	15.56	13.18	7.34667	15.2	1.0489	2.27873e-10	9.6865e-09
Capann_59V1aChr02g036770	21	25	21	85	67	94	1.27	1.29	1.24	4.81	4.11	5.58	1.26667	4.83333	1.932	3.72338e-10	1.53813e-08
Capann_59V1aChr02g036160	48	47	44	124	119	120	2.89	2.43	2.6	7.01	7.29	7.12	2.64	7.14	1.4354	4.11648e-10	1.69549e-08
Capann_59V1aChr08g016970	23	65	89	7	4	3	1.39	3.35	5.25	0.4	0.25	0.18	3.33	0.276667	-3.5893	4.40216e-10	1.80781e-08
Capann_59V1aChr02g030770	50	61	48	127	128	138	3.01	3.15	2.83	7.18	7.84	8.19	2.99667	7.73667	1.3684	4.78082e-10	1.94609e-08
Capann_59V1aChr01g002940	89	125	99	220	186	206	5.37	6.45	5.84	12.44	11.4	12.23	5.88667	12.0233	1.0303	1.07989e-09	4.19937e-08
Capann_59V1aChr11g006850	6	6	6	50	35	54	0.36	0.31	0.35	2.83	2.14	3.2	0.34	2.72333	3.0018	1.20261e-09	4.63129e-08
Capann_59V1aChr02g033230	32	53	38	113	109	110	1.93	2.74	2.24	6.39	6.68	6.53	2.30333	6.53333	1.5041	1.36751e-09	5.20871e-08
Capann_59V1aChr09g022250	73	78	81	163	148	201	4.4	4.03	4.78	9.22	9.07	11.93	4.40333	10.0733	1.1939	1.43166e-09	5.4456e-08
Capann_59V1aChr08g008420	80	96	80	190	192	153	4.82	4.96	4.72	10.75	11.76	9.08	4.83333	10.53	1.1234	1.73041e-09	6.53728e-08
Capann_59V1aChr12g027300	3	3	13	50	51	49	0.18	0.15	0.77	2.83	3.12	2.91	0.366667	2.95333	3.0098	1.94229e-09	7.30798e-08
Capann_59V1aChr02g032260	90	92	77	177	171	181	5.43	4.75	4.55	10.01	10.48	10.74	4.91	10.41	1.0842	2.16018e-09	8.09501e-08
Capann_59V1aChr06g005950	5	9	9	47	51	46	0.3	0.46	0.53	2.66	3.12	2.73	0.43	2.83667	2.7218	2.72464e-09	1.0048e-07
Capann_59V1aChr03g025530	9	6	9	51	38	60	0.54	0.31	0.53	2.88	2.33	3.56	0.46	2.92333	2.6679	3.89892e-09	1.40801e-07
Capann_59V1aChr06g001400	62	62	66	139	143	144	3.74	3.2	3.9	7.86	8.76	8.55	3.61333	8.39	1.2153	4.07903e-09	1.46356e-07
Capann_59V1aChr11g008500	9	10	7	56	65	35	0.54	0.52	0.41	3.17	3.98	2.08	0.49	3.07667	2.6505	4.19904e-09	1.50468e-07
Capann_59V1aChr01g030420	5	16	10	51	54	57	0.3	0.83	0.59	2.88	3.31	3.38	0.573333	3.19	2.4761	5.48289e-09	1.95217e-07
Capann_59V1aChr10g019500	73	120	94	202	167	206	4.4	6.19	5.55	11.43	10.23	12.23	5.38	11.2967	1.0702	6.33242e-09	2.22057e-07
Capann_59V1aChr10g018060	64	86	61	15	18	17	3.86	4.44	3.6	0.85	1.1	1.01	3.96667	0.986667	-2.0073	6.9878e-09	2.42293e-07
Capann_59V1aChr12g021790	36	73	48	141	118	127	2.17	3.77	2.83	7.98	7.23	7.54	2.92333	7.58333	1.3752	7.3991e-09	2.55599e-07
Capann_59V1aChr03g013880	48	26	28	122	102	90	2.89	1.34	1.65	6.9	6.25	5.34	1.96	6.16333	1.6529	7.6633e-09	2.64398e-07
Capann_59V1aChr02g033250	16	13	24	80	72	58	0.96	0.67	1.42	4.53	4.41	3.44	1.01667	4.12667	2.0211	7.8215e-09	2.68857e-07
Capann_59V1aChr10g018050	73	98	67	18	25	19	4.4	5.06	3.96	1.02	1.53	1.13	4.47333	1.22667	-1.8666	8.21783e-09	2.81092e-07
Capann_59V1aChr03g033660	58	29	31	129	99	125	3.5	1.5	1.83	7.3	6.07	7.42	2.27667	6.93	1.6059	8.29103e-09	2.83248e-07
Capann_59V1aChr11g005470	37	39	57	123	118	106	2.23	2.01	3.36	6.96	7.23	6.29	2.53333	6.82667	1.4301	1.07303e-08	3.61261e-07
Capann_59V1aChr01g027460	78	104	80	31	18	27	4.7	5.37	4.72	1.75	1.1	1.6	4.93	1.48333	-1.7327	1.09532e-08	3.67876e-07
Capann_59V1aChr10g022590	201	196	213	90	89	109	12.12	10.12	12.57	5.09	5.45	6.47	11.6033	5.67	-1.0331	1.70861e-08	5.57059e-07
Capann_59V1aChr10g025030	4	6	4	52	41	26	0.24	0.31	0.24	2.94	2.51	1.54	0.263333	2.33	3.1454	1.81246e-08	5.88162e-07
Capann_59V1aChr04g008800	141	170	164	74	61	75	8.5	8.77	9.68	4.19	3.74	4.45	8.98333	4.12667	-1.1223	2.63815e-08	8.2999e-07
Capann_59V1aChr11g019320	81	85	78	169	146	166	4.88	4.39	4.6	9.56	8.95	9.85	4.62333	9.45333	1.0319	3.691e-08	1.14061e-06
Capann_59V1aChr05g012640	46	63	69	159	123	121	2.77	3.25	4.07	8.99	7.54	7.18	3.36333	7.90333	1.2326	3.86181e-08	1.18811e-06
Capann_59V1aChr08g006580	2	9	6	46	55	24	0.12	0.46	0.35	2.6	3.37	1.42	0.31	2.46333	2.9903	8.28587e-08	2.41345e-06
Capann_59V1aChr07g018060	31	25	9	75	66	90	1.87	1.29	0.53	4.24	4.04	5.34	1.23	4.54	1.884	9.55183e-08	2.73613e-06
Capann_59V1aChr06g012310	41	21	39	101	79	116	2.47	1.08	2.3	5.71	4.84	6.88	1.95	5.81	1.5751	1.11212e-07	3.15968e-06
Capann_59V1aChr06g022090	2	0	2	24	23	41	0.12	0	0.12	1.36	1.41	2.43	0.08	1.73333	4.4374	2.17775e-07	5.88691e-06
Capann_59V1aChr08g019560	37	65	39	110	104	112	2.23	3.35	2.3	6.22	6.37	6.65	2.62667	6.41333	1.2878	2.19884e-07	5.93816e-06
Capann_59V1aChr01g023100	139	176	115	55	61	69	8.38	9.08	6.79	3.11	3.74	4.1	8.08333	3.65	-1.1471	2.23692e-07	6.02929e-06
Capann_59V1aChr05g007140	35	27	17	58	101	88	2.11	1.39	1	3.28	6.19	5.22	1.5	4.89667	1.7068	3.478e-07	9.08425e-06
Capann_59V1aChr02g018270	50	31	53	123	118	91	3.01	1.6	3.13	6.96	7.23	5.4	2.58	6.53	1.3397	5.26251e-07	1.33689e-05
Capann_59V1aChr06g015620	48	47	27	96	97	101	2.89	2.43	1.59	5.43	5.94	5.99	2.30333	5.78667	1.329	5.53817e-07	1.39421e-05
Capann_59V1aChr11g008700	15	26	33	83	73	63	0.9	1.34	1.95	4.69	4.47	3.74	1.39667	4.3	1.6223	6.56929e-07	1.6375e-05
Capann_59V1aChr04g000880	25	19	10	64	58	60	1.51	0.98	0.59	3.62	3.55	3.56	1.02667	3.57667	1.8006	7.0767e-07	1.75299e-05
Capann_59V1aChr02g015250	0	3	0	41	20	23	0	0.15	0	2.32	1.23	1.37	0.05	1.64	5.0356	7.55655e-07	1.85699e-05
Capann_59V1aChr12g035640	110	134	100	49	49	49	6.63	6.92	5.9	2.77	3	2.91	6.48333	2.89333	-1.164	8.55236e-07	2.08332e-05
Capann_59V1aChr01g000400	125	97	119	55	42	41	7.54	5.01	7.03	3.11	2.57	2.43	6.52667	2.70333	-1.2716	8.75093e-07	2.12797e-05
Capann_59V1aChr01g006050	116	96	121	34	57	31	6.99	4.96	7.14	1.92	3.49	1.84	6.36333	2.41667	-1.3968	9.02247e-07	2.1838e-05
Capann_59V1aChr12g027290	4	4	2	30	29	26	0.24	0.21	0.12	1.7	1.78	1.54	0.19	1.67333	3.1387	9.02761e-07	2.1838e-05
Capann_59V1aChr02g031010	17	41	31	61	101	91	1.03	2.12	1.83	3.45	6.19	5.4	1.66	5.01333	1.5946	9.45846e-07	2.2801e-05
Capann_59V1aChr03g012300	74	86	89	29	30	31	4.46	4.44	5.25	1.64	1.84	1.84	4.71667	1.77333	-1.4113	1.0099e-06	2.42611e-05
Capann_59V1aChr11g002330	38	78	70	145	102	160	2.29	4.03	4.13	8.2	6.25	9.5	3.48333	7.98333	1.1965	1.26906e-06	2.9818e-05
Capann_59V1aChr03g004850	64	56	44	107	120	120	3.86	2.89	2.6	6.05	7.35	7.12	3.11667	6.84	1.134	1.32215e-06	3.09349e-05
Capann_59V1aChr07g025480	23	21	19	76	45	71	1.39	1.08	1.12	4.3	2.76	4.21	1.19667	3.75667	1.6504	1.44498e-06	3.36393e-05
Capann_59V1aChr01g019350	7	3	3	29	29	33	0.42	0.15	0.18	1.64	1.78	1.96	0.25	1.79333	2.8426	1.53893e-06	3.5618e-05
Capann_59V1aChr07g025460	38	44	35	93	87	86	2.29	2.27	2.07	5.26	5.33	5.1	2.21	5.23	1.2428	1.63337e-06	3.76472e-05
Capann_59V1aChr07g025770	44	56	65	118	144	96	2.65	2.89	3.84	6.67	8.82	5.7	3.12667	7.06333	1.1757	1.77763e-06	4.06359e-05
Capann_59V1aChr12g007630	11	34	29	66	70	79	0.66	1.75	1.71	3.73	4.29	4.69	1.37333	4.23667	1.6252	2.19563e-06	4.87864e-05
Capann_59V1aChr02g029210	31	38	45	98	81	85	1.87	1.96	2.66	5.54	4.96	5.04	2.16333	5.18	1.2597	2.53958e-06	5.55455e-05
Capann_59V1aChr01g004390	7	0	2	28	32	25	0.42	0	0.12	1.58	1.96	1.48	0.18	1.67333	3.2167	2.56087e-06	5.59673e-05
Capann_59V1aSC001002950	2	4	3	12	57	23	0.12	0.21	0.18	0.68	3.49	1.37	0.17	1.84667	3.4413	2.60351e-06	5.67655e-05
Capann_59V1aChr01g009860	46	46	70	13	15	15	2.77	2.37	4.13	0.74	0.92	0.89	3.09	0.85	-1.8621	3.14478e-06	6.77302e-05
Capann_59V1aChr08g023270	23	6	16	54	59	53	1.39	0.31	0.94	3.05	3.62	3.15	0.88	3.27333	1.8952	3.74152e-06	7.92809e-05
Capann_59V1aChr03g021530	16	16	10	66	40	41	0.96	0.83	0.59	3.73	2.45	2.43	0.793333	2.87	1.8551	4.59117e-06	9.56825e-05
Capann_59V1aChr12g030740	122	162	105	71	53	59	7.36	8.36	6.2	4.02	3.25	3.5	7.30667	3.59	-1.0252	6.36437e-06	0.000128688
Capann_59V1aChr01g002160	49	43	47	102	84	106	2.95	2.22	2.77	5.77	5.15	6.29	2.64667	5.73667	1.116	7.32129e-06	0.00014697
Capann_59V1aChr08g025020	12	18	13	51	31	66	0.72	0.93	0.77	2.88	1.9	3.92	0.806667	2.9	1.846	7.92539e-06	0.000158297
Capann_59V1aChr02g007260	40	52	40	11	14	8	2.41	2.68	2.36	0.62	0.86	0.47	2.48333	0.65	-1.9338	8.48421e-06	0.000168974
Capann_59V1aChr04g009480	91	120	65	44	24	38	5.49	6.19	3.84	2.49	1.47	2.26	5.17333	2.07333	-1.3191	9.99869e-06	0.000194953
Capann_59V1aChr03g000850	28	20	17	1	1	1	1.69	1.03	1	0.06	0.06	0.06	1.24	0.06	-4.3692	1.22187e-05	0.00023414
Capann_59V1aChr02g036720	10	13	34	53	67	66	0.6	0.67	2.01	3	4.11	3.92	1.09333	3.67667	1.7497	1.24852e-05	0.000238263
Capann_59V1aChr01g011550	11	17	17	44	63	38	0.66	0.88	1	2.49	3.86	2.26	0.846667	2.87	1.7612	1.35015e-05	0.000255903
Capann_59V1aChr04g022740	10	14	23	70	43	42	0.6	0.72	1.36	3.96	2.63	2.49	0.893333	3.02667	1.7605	1.36254e-05	0.000257726
Capann_59V1aChr05g029500	76	95	64	21	36	31	4.58	4.9	3.78	1.19	2.21	1.84	4.42	1.74667	-1.3394	1.472e-05	0.000276178
Capann_59V1aChr05g030240	2	2	2	24	27	13	0.12	0.1	0.12	1.36	1.65	0.77	0.113333	1.26	3.4748	1.47543e-05	0.000276636
Capann_59V1aChr09g018320	56	81	95	23	19	39	3.38	4.18	5.61	1.3	1.16	2.31	4.39	1.59	-1.4652	1.54295e-05	0.000287937
Capann_59V1aChr01g034720	19	18	26	65	67	43	1.15	0.93	1.53	3.68	4.11	2.55	1.20333	3.44667	1.5182	1.90865e-05	0.000348247
Capann_59V1aChr02g024110	119	99	84	34	15	58	7.18	5.11	4.96	1.92	0.92	3.44	5.75	2.09333	-1.4578	1.91646e-05	0.000349443
Capann_59V1aChr12g027120	70	104	87	38	37	36	4.22	5.37	5.14	2.15	2.27	2.14	4.91	2.18667	-1.167	1.99772e-05	0.000363309
Capann_59V1aChr03g039530	19	30	44	93	78	61	1.15	1.55	2.6	5.26	4.78	3.62	1.76667	4.55333	1.3659	2.01108e-05	0.00036526
Capann_59V1aChr04g015900	9	16	4	60	27	33	0.54	0.83	0.24	3.39	1.65	1.96	0.536667	2.33333	2.1203	2.36903e-05	0.000425279
Capann_59V1aChr04g015060	16	31	31	68	68	58	0.96	1.6	1.83	3.85	4.17	3.44	1.46333	3.82	1.3843	2.37802e-05	0.000426619
Capann_59V1aChr01g016900	8	22	11	41	49	43	0.48	1.14	0.65	2.32	3	2.55	0.756667	2.62333	1.7937	2.45854e-05	0.000439648
Capann_59V1aChr07g001030	15	22	18	62	48	43	0.9	1.14	1.06	3.51	2.94	2.55	1.03333	3	1.5377	2.73196e-05	0.000483572
Capann_59V1aChr10g030000	38	49	63	13	18	14	2.29	2.53	3.72	0.74	1.1	0.83	2.84667	0.89	-1.6774	3.07951e-05	0.000536227
Capann_59V1aChr04g031290	0	0	0	13	11	8	0	0	0	0.74	0.67	0.47	0.001	0.626667	9.2916	3.43204e-05	0.00059096
Capann_59V1aChr01g033880	50	37	20	93	86	71	3.01	1.91	1.18	5.26	5.27	4.21	2.03333	4.91333	1.2729	3.5749e-05	0.000613283
Capann_59V1aChr01g036050	3	6	3	18	25	29	0.18	0.31	0.18	1.02	1.53	1.72	0.223333	1.42333	2.672	3.671e-05	0.000628994
Capann_59V1aChr02g036820	7	6	6	31	17	43	0.42	0.31	0.35	1.75	1.04	2.55	0.36	1.78	2.3058	3.89035e-05	0.000662096
Capann_59V1aChr10g020980	35	41	51	97	69	100	2.11	2.12	3.01	5.49	4.23	5.93	2.41333	5.21667	1.1121	3.95129e-05	0.000671237
Capann_59V1aChr10g001540	41	61	56	108	81	115	2.47	3.15	3.31	6.11	4.96	6.83	2.97667	5.96667	1.0032	4.66078e-05	0.000777067
Capann_59V1aChr03g001590	89	97	80	27	25	55	5.37	5.01	4.72	1.53	1.53	3.26	5.03333	2.10667	-1.2566	4.71957e-05	0.000784519
Capann_59V1aChr04g017780	5	8	4	28	27	25	0.3	0.41	0.24	1.58	1.65	1.48	0.316667	1.57	2.3097	4.82087e-05	0.000798498
Capann_59V1aChr08g030690	26	34	33	87	49	78	1.57	1.75	1.95	4.92	3	4.63	1.75667	4.18333	1.2518	5.18502e-05	0.000853734
Capann_59V1aChr03g006680	13	10	7	43	30	34	0.78	0.52	0.41	2.43	1.84	2.02	0.57	2.09667	1.8791	5.21942e-05	0.000858891
Capann_59V1aChr02g034280	11	19	14	62	44	30	0.66	0.98	0.83	3.51	2.7	1.78	0.823333	2.66333	1.6937	5.33808e-05	0.000876862
Capann_59V1aChr03g004010	51	53	36	91	105	80	3.08	2.74	2.13	5.15	6.43	4.75	2.65	5.44333	1.0385	6.21884e-05	0.00100377
Capann_59V1aChr02g025390	23	29	34	64	54	81	1.39	1.5	2.01	3.62	3.31	4.81	1.63333	3.91333	1.2606	6.54056e-05	0.00104962
Capann_59V1aChr06g004360	7	5	6	30	19	33	0.42	0.26	0.35	1.7	1.16	1.96	0.343333	1.60667	2.2264	7.38731e-05	0.00117467
Capann_59V1aChr05g029700	31	31	28	75	58	65	1.87	1.6	1.65	4.24	3.55	3.86	1.70667	3.88333	1.1861	7.54426e-05	0.00119621
Capann_59V1aChr06g035710	19	22	12	66	45	37	1.15	1.14	0.71	3.73	2.76	2.2	1	2.89667	1.5344	7.56718e-05	0.00119916
Capann_59V1aChr07g002530	42	49	41	9	20	9	2.53	2.53	2.42	0.51	1.23	0.53	2.49333	0.756667	-1.7203	7.65975e-05	0.00121314
Capann_59V1aChr11g019140	2	1	3	25	2	45	0.12	0.05	0.18	1.41	0.12	2.67	0.116667	1.4	3.585	8.52223e-05	0.00133908
Capann_59V1aChr12g003470	26	36	35	11	6	6	1.57	1.86	2.07	0.62	0.37	0.36	1.83333	0.45	-2.0265	8.66525e-05	0.00135848
Capann_59V1aChr01g053470	0	1	2	28	12	11	0	0.05	0.12	1.58	0.74	0.65	0.0566667	0.99	4.1269	9.17243e-05	0.00142595
Capann_59V1aChr04g023690	25	49	36	11	8	10	1.51	2.53	2.13	0.62	0.49	0.59	2.05667	0.566667	-1.8597	0.000102379	0.00157402
Capann_59V1aChr06g008390	33	37	13	60	77	62	1.99	1.91	0.77	3.39	4.72	3.68	1.55667	3.93	1.3361	0.000110726	0.00168836
Capann_59V1aChr06g035490	11	13	14	53	42	25	0.66	0.67	0.83	3	2.57	1.48	0.72	2.35	1.7066	0.00011118	0.00169436
Capann_59V1aChr09g007200	17	19	14	1	1	0	1.03	0.98	0.83	0.06	0.06	0	0.946667	0.04	-4.5648	0.000133429	0.00198879
Capann_59V1aChr09g007600	31	30	40	67	82	65	1.87	1.55	2.36	3.79	5.02	3.86	1.92667	4.22333	1.1323	0.000136157	0.00202296
Capann_59V1aChr10g024360	26	34	21	63	75	47	1.57	1.75	1.24	3.56	4.6	2.79	1.52	3.65	1.2638	0.000142019	0.00209997
Capann_59V1aChr01g053490	2	1	0	26	11	11	0.12	0.05	0	1.47	0.67	0.65	0.0566667	0.93	4.0367	0.000145528	0.00214844
Capann_59V1aChr03g034820	84	110	92	44	26	60	5.06	5.68	5.43	2.49	1.59	3.56	5.39	2.54667	-1.0817	0.000152128	0.00223875
Capann_59V1aChr11g022970	4	10	8	39	18	31	0.24	0.52	0.47	2.21	1.1	1.84	0.41	1.71667	2.0659	0.000158392	0.00232356
Capann_59V1aChr08g027870	28	45	28	54	73	89	1.69	2.32	1.65	3.05	4.47	5.28	1.88667	4.26667	1.1773	0.000163661	0.00238952
Capann_59V1aChr08g019350	37	37	28	91	60	63	2.23	1.91	1.65	5.15	3.68	3.74	1.93	4.19	1.1183	0.000166214	0.00241918
Capann_59V1aChr11g006910	35	44	53	103	98	63	2.11	2.27	3.13	5.83	6	3.74	2.50333	5.19	1.0519	0.000172146	0.00249379
Capann_59V1aChr07g001440	58	90	65	37	23	31	3.5	4.65	3.84	2.09	1.41	1.84	3.99667	1.78	-1.1669	0.000177124	0.00255511
Capann_59V1aChr01g010180	0	2	0	17	14	14	0	0.1	0	0.96	0.86	0.83	0.0333333	0.883333	4.7279	0.000179043	0.00257627
Capann_59V1aChr06g018000	13	37	28	57	69	56	0.78	1.91	1.65	3.22	4.23	3.32	1.44667	3.59	1.3113	0.000192334	0.00274905
Capann_59V1aChr09g012820	48	42	47	103	106	62	2.89	2.17	2.77	5.83	6.49	3.68	2.61	5.33333	1.031	0.000195421	0.0027846
Capann_59V1aChr12g009280	6	4	5	27	22	20	0.36	0.21	0.3	1.53	1.35	1.19	0.29	1.35667	2.2259	0.0002053	0.00290751
Capann_59V1aChr01g016720	4	1	1	10	17	25	0.24	0.05	0.06	0.57	1.04	1.48	0.116667	1.03	3.1422	0.000218758	0.00307465
Capann_59V1aChr02g030110	41	48	48	10	14	22	2.47	2.48	2.83	0.57	0.86	1.31	2.59333	0.913333	-1.5056	0.000223953	0.00313343
Capann_59V1aChr11g028570	23	29	26	61	67	45	1.39	1.5	1.53	3.45	4.11	2.67	1.47333	3.41	1.2107	0.000250214	0.00345058
Capann_59V1aChr01g005880	70	79	49	25	32	26	4.22	4.08	2.89	1.41	1.96	1.54	3.73	1.63667	-1.1884	0.000250356	0.00345082
Capann_59V1aChr03g025520	8	24	14	42	40	43	0.48	1.24	0.83	2.38	2.45	2.55	0.85	2.46	1.5331	0.000269615	0.00367085
Capann_59V1aChr01g030970	11	8	12	50	27	25	0.66	0.41	0.71	2.83	1.65	1.48	0.593333	1.98667	1.7434	0.000306031	0.00409065
Capann_59V1aChr11g017750	48	57	65	26	15	27	2.89	2.94	3.84	1.47	0.92	1.6	3.22333	1.33	-1.2771	0.000336822	0.00444251
Capann_59V1aChr12g033960	13	15	29	39	60	49	0.78	0.77	1.71	2.21	3.68	2.91	1.08667	2.93333	1.4326	0.000342971	0.00451932
Capann_59V1aChr08g023230	2	7	8	23	18	32	0.12	0.36	0.47	1.3	1.1	1.9	0.316667	1.43333	2.1783	0.000351451	0.00461143
Capann_59V1aChr12g004570	28	39	32	80	55	64	1.69	2.01	1.89	4.53	3.37	3.8	1.86333	3.9	1.0656	0.000359255	0.00470054
Capann_59V1aChr08g026750	33	33	46	83	74	63	1.99	1.7	2.72	4.69	4.53	3.74	2.13667	4.32	1.0157	0.000411411	0.0053032
Capann_59V1aChr05g008360	9	9	3	35	24	20	0.54	0.46	0.18	1.98	1.47	1.19	0.393333	1.54667	1.9753	0.000473631	0.00598336
Capann_59V1aChr07g001770	13	23	9	49	39	32	0.78	1.19	0.53	2.77	2.39	1.9	0.833333	2.35333	1.4977	0.000483038	0.00608838
Capann_59V1aChr08g003310	21	36	12	63	52	45	1.27	1.86	0.71	3.56	3.19	2.67	1.28	3.14	1.2946	0.000524277	0.00654759
Capann_59V1aChr05g020340	41	50	61	15	14	28	2.47	2.58	3.6	0.85	0.86	1.66	2.88333	1.12333	-1.36	0.000527192	0.00657349
Capann_59V1aChr02g030490	6	7	0	25	22	17	0.36	0.36	0	1.41	1.35	1.01	0.24	1.25667	2.3885	0.000542189	0.0067187
Capann_59V1aChr07g005750	29	27	26	8	6	8	1.75	1.39	1.53	0.45	0.37	0.47	1.55667	0.43	-1.8561	0.000545677	0.00675557
Capann_59V1aChr01g035730	9	16	6	45	16	40	0.54	0.83	0.35	2.55	0.98	2.37	0.573333	1.96667	1.7783	0.000613059	0.00745714
Capann_59V1aChr02g012530	1	2	1	8	20	12	0.06	0.1	0.06	0.45	1.23	0.71	0.0733333	0.796667	3.4414	0.00064857	0.00781061
Capann_59V1aChr12g005810	19	37	34	68	54	61	1.15	1.91	2.01	3.85	3.31	3.62	1.69	3.59333	1.0883	0.000665757	0.00799338
Capann_59V1aChr03g046030	5	10	7	0	0	0	0.3	0.52	0.41	0	0	0	0.41	0.001	-8.6795	0.000721552	0.00854537
Capann_59V1aChr10g021050	4	3	2	11	28	13	0.24	0.15	0.12	0.62	1.72	0.77	0.17	1.03667	2.6083	0.000748102	0.00879991
Capann_59V1aChr04g001490	11	10	8	34	40	17	0.66	0.52	0.47	1.92	2.45	1.01	0.55	1.79333	1.7051	0.000833903	0.00967835
Capann_59V1aChr10g016160	29	36	28	60	57	62	1.75	1.86	1.65	3.39	3.49	3.68	1.75333	3.52	1.0055	0.000937352	0.01067
Capann_59V1aChr03g045210	32	36	40	12	12	14	1.93	1.86	2.36	0.68	0.74	0.83	2.05	0.75	-1.4507	0.000944992	0.0107393
Capann_59V1aChr10g020010	20	20	7	40	37	42	1.21	1.03	0.41	2.26	2.27	2.49	0.883333	2.34	1.4055	0.000963241	0.0109188
Capann_59V1aChr11g001100	3	4	1	14	12	21	0.18	0.21	0.06	0.79	0.74	1.25	0.15	0.926667	2.6271	0.000964034	0.0109201
Capann_59V1aChr01g039390	5	9	13	31	33	21	0.3	0.46	0.77	1.75	2.02	1.25	0.51	1.67333	1.7142	0.000985302	0.0111158
Capann_59V1aChr07g022370	54	80	52	17	34	29	3.26	4.13	3.07	0.96	2.08	1.72	3.48667	1.58667	-1.1358	0.000996355	0.0112314
Capann_59V1aChr07g024760	7	19	19	30	52	36	0.42	0.98	1.12	1.7	3.19	2.14	0.84	2.34333	1.4801	0.000997807	0.0112432
Capann_59V1aChr07g001420	50	49	27	14	14	18	3.01	2.53	1.59	0.79	0.86	1.07	2.37667	0.906667	-1.3903	0.00100017	0.0112608
Capann_59V1aChr09g023770	1	0	0	7	7	14	0.06	0	0	0.4	0.43	0.83	0.02	0.553333	4.7901	0.00102389	0.0114555
Capann_59V1aChr01g053370	7	22	13	30	42	38	0.42	1.14	0.77	1.7	2.57	2.26	0.776667	2.17667	1.4868	0.00102446	0.0114555
Capann_59V1aChr01g034730	7	9	2	32	17	20	0.42	0.46	0.12	1.81	1.04	1.19	0.333333	1.34667	2.0144	0.00108521	0.0120428
Capann_59V1aChr06g000620	1	0	4	13	11	17	0.06	0	0.24	0.74	0.67	1.01	0.1	0.806667	3.012	0.00111183	0.0122942
Capann_59V1aChr07g026510	30	27	9	55	48	48	1.81	1.39	0.53	3.11	2.94	2.85	1.24333	2.96667	1.2546	0.00120489	0.0131663
Capann_59V1aChr06g028030	51	62	49	25	24	24	3.08	3.2	2.89	1.41	1.47	1.42	3.05667	1.43333	-1.0926	0.00123113	0.013408
Capann_59V1aChr02g030070	11	12	17	26	49	31	0.66	0.62	1	1.47	3	1.84	0.76	2.10333	1.4686	0.00132266	0.0142795
Capann_59V1aChr03g014040	24	27	21	62	43	44	1.45	1.39	1.24	3.51	2.63	2.61	1.36	2.91667	1.1007	0.00142832	0.0152663
Capann_59V1aChr03g001930	8	18	19	28	53	34	0.48	0.93	1.12	1.58	3.25	2.02	0.843333	2.28333	1.437	0.00145649	0.0155138
Capann_59V1aChr02g029010	26	22	21	9	5	4	1.57	1.14	1.24	0.51	0.31	0.24	1.31667	0.353333	-1.8978	0.00150108	0.0159096
Capann_59V1aChr11g008720	0	0	0	9	5	4	0	0	0	0.51	0.31	0.24	0.001	0.353333	8.4649	0.00157642	0.0165757
Capann_59V1aChr12g013900	11	18	9	37	23	39	0.66	0.93	0.53	2.09	1.41	2.31	0.706667	1.93667	1.4545	0.0016224	0.0169757
Capann_59V1aChr12g011110	37	49	25	13	17	9	2.23	2.53	1.48	0.74	1.04	0.53	2.08	0.77	-1.4337	0.00162752	0.0170229
Capann_59V1aChr12g019430	2	0	0	9	8	15	0.12	0	0	0.51	0.49	0.89	0.04	0.63	3.9773	0.00167928	0.017492
Capann_59V1aChr10g002710	41	68	56	38	10	18	2.47	3.51	3.31	2.15	0.61	1.07	3.09667	1.27667	-1.2783	0.0017361	0.0180031
Capann_59V1aChr08g027710	25	34	19	53	56	46	1.51	1.75	1.12	3	3.43	2.73	1.46	3.05333	1.0644	0.00179245	0.018491
Capann_59V1aChr07g017600	13	11	17	34	39	29	0.78	0.57	1	1.92	2.39	1.72	0.783333	2.01	1.3595	0.0018768	0.0192188
Capann_59V1aChr12g026990	2	3	3	16	8	20	0.12	0.15	0.18	0.91	0.49	1.19	0.15	0.863333	2.525	0.00189247	0.0193649
Capann_59V1aChr11g025640	25	37	30	42	64	71	1.51	1.91	1.77	2.38	3.92	4.21	1.73	3.50333	1.018	0.00206865	0.0209141
Capann_59V1aChr06g004200	0	2	0	2	17	14	0	0.1	0	0.11	1.04	0.83	0.0333333	0.66	4.3074	0.00213464	0.021511
Capann_59V1aChr01g010810	3	2	12	19	31	17	0.18	0.1	0.71	1.07	1.9	1.01	0.33	1.32667	2.0073	0.00226887	0.0226667
Capann_59V1aChr07g001040	5	5	9	26	18	20	0.3	0.26	0.53	1.47	1.1	1.19	0.363333	1.25333	1.7864	0.00235809	0.0233902
Capann_59V1aChr11g003700	12	18	14	35	25	45	0.72	0.93	0.83	1.98	1.53	2.67	0.826667	2.06	1.3173	0.00239417	0.023689
Capann_59V1aChr09g029170	5	62	89	8	2	2	0.3	3.2	5.25	0.45	0.12	0.12	2.91667	0.23	-3.6646	0.00243632	0.0240037
Capann_59V1aChr08g029720	2	1	0	5	10	17	0.12	0.05	0	0.28	0.61	1.01	0.0566667	0.633333	3.4824	0.00251762	0.0246477
Capann_59V1aChr12g028310	249	779	92	57	71	71	15.01	40.21	5.43	3.22	4.35	4.21	20.2167	3.92667	-2.3642	0.00257346	0.02512
Capann_59V1aChr06g008180	21	21	30	53	32	67	1.27	1.08	1.77	3	1.96	3.98	1.37333	2.98	1.1176	0.00261351	0.0253901
Capann_59V1aChr01g046050	3	4	7	20	20	14	0.18	0.21	0.41	1.13	1.23	0.83	0.266667	1.06333	1.9955	0.00262989	0.0255303
Capann_59V1aChr02g028070	18	31	18	48	37	52	1.09	1.6	1.06	2.72	2.27	3.09	1.25	2.69333	1.1075	0.00263069	0.0255303
Capann_59V1aChr12g024640	9	8	13	44	22	20	0.54	0.41	0.77	2.49	1.35	1.19	0.573333	1.67667	1.5481	0.00266793	0.0258286
Capann_59V1aChr10g000150	22	32	23	6	8	10	1.33	1.65	1.36	0.34	0.49	0.59	1.44667	0.473333	-1.6118	0.00275049	0.0264806
Capann_59V1aChr02g015230	0	0	0	3	7	6	0	0	0	0.17	0.43	0.36	0.001	0.32	8.3219	0.00277727	0.026683
Capann_59V1aChr03g035730	51	46	52	21	26	22	3.08	2.37	3.07	1.19	1.59	1.31	2.84	1.36333	-1.0588	0.00294534	0.0279424
Capann_59V1aChr02g001660	0	0	0	8	3	5	0	0	0	0.45	0.18	0.3	0.001	0.31	8.2761	0.00306147	0.0288951
Capann_59V1aChr05g012660	26	35	20	63	52	41	1.57	1.81	1.18	3.56	3.19	2.43	1.52	3.06	1.0095	0.00309238	0.0291079
Capann_59V1aChr04g010660	2	5	2	8	14	22	0.12	0.26	0.12	0.45	0.86	1.31	0.166667	0.873333	2.3896	0.00311472	0.0292786
Capann_59V1aChr01g005420	4	11	6	31	15	21	0.24	0.57	0.35	1.75	0.92	1.25	0.386667	1.30667	1.7567	0.0031473	0.0295449
Capann_59V1aChr08g013420	33	18	31	61	52	49	1.99	0.93	1.83	3.45	3.19	2.91	1.58333	3.18333	1.0076	0.00319252	0.0298587
Capann_59V1aChr03g035910	12	6	10	23	29	26	0.72	0.31	0.59	1.3	1.78	1.54	0.54	1.54	1.5119	0.00320547	0.0299496
Capann_59V1aChr06g016740	3	2	3	19	9	13	0.18	0.1	0.18	1.07	0.55	0.77	0.153333	0.796667	2.3773	0.00325615	0.0303621
Capann_59V1aChr03g046390	0	0	0	11	5	1	0	0	0	0.62	0.31	0.06	0.001	0.33	8.3663	0.00327004	0.0304698
Capann_59V1aChr11g029080	19	25	23	42	38	54	1.15	1.29	1.36	2.38	2.33	3.2	1.26667	2.63667	1.0577	0.00339473	0.0314855
Capann_59V1aChr12g033970	24	43	38	18	9	13	1.45	2.22	2.24	1.02	0.55	0.77	1.97	0.78	-1.3366	0.00346822	0.0320497
Capann_59V1aChr11g016810	3	13	5	23	24	19	0.18	0.67	0.3	1.3	1.47	1.13	0.383333	1.3	1.7618	0.0034915	0.0322327
Capann_59V1aChr08g029780	2	3	0	14	10	10	0.12	0.15	0	0.79	0.61	0.59	0.09	0.663333	2.8817	0.00351469	0.0323824
Capann_59V1aChr09g007070	0	0	0	4	6	5	0	0	0	0.23	0.37	0.3	0.001	0.3	8.2288	0.00369297	0.0335795
Capann_59V1aChr10g003300	45	83	46	25	34	22	2.71	4.28	2.72	1.41	2.08	1.31	3.23667	1.6	-1.0164	0.00370891	0.0336924
Capann_59V1aChr09g006450	10	11	3	1	0	0	0.6	0.57	0.18	0.06	0	0	0.45	0.02	-4.4919	0.00374331	0.0339274
Capann_59V1aChr05g010540	48	47	55	21	16	32	2.89	2.43	3.25	1.19	0.98	1.9	2.85667	1.35667	-1.0743	0.00380299	0.0343564
Capann_59V1aChr03g009790	0	5	0	7	17	12	0	0.26	0	0.4	1.04	0.71	0.0866667	0.716667	3.0478	0.00386796	0.0348642
Capann_59V1aChr10g001570	15	29	17	72	30	33	0.9	1.5	1	4.07	1.84	1.96	1.13333	2.62333	1.2108	0.00389819	0.035114
Capann_59V1aChr09g021420	12	17	9	46	26	22	0.72	0.88	0.53	2.6	1.59	1.31	0.71	1.83333	1.3686	0.00410299	0.0365684
Capann_59V1aChr08g002000	15	9	5	25	16	43	0.9	0.46	0.3	1.41	0.98	2.55	0.553333	1.64667	1.5733	0.00416438	0.0370444
Capann_59V1aChr08g018140	14	23	21	33	41	46	0.84	1.19	1.24	1.87	2.51	2.73	1.09	2.37	1.1206	0.00417057	0.0370876
Capann_59V1aChr04g006490	5	0	1	8	18	12	0.3	0	0.06	0.45	1.1	0.71	0.12	0.753333	2.6503	0.00426388	0.0377846
Capann_59V1aChr04g011510	13	10	13	25	36	27	0.78	0.52	0.77	1.41	2.21	1.6	0.69	1.74	1.3344	0.0042659	0.0377904
Capann_59V1aChr08g026920	32	24	17	12	7	3	1.93	1.24	1	0.68	0.43	0.18	1.39	0.43	-1.6927	0.00443949	0.0391167
Capann_59V1aChr06g031460	32	43	28	15	16	10	1.93	2.22	1.65	0.85	0.98	0.59	1.93333	0.806667	-1.261	0.00453455	0.039799
Capann_59V1aChr10g021000	3	9	9	22	14	29	0.18	0.46	0.53	1.24	0.86	1.72	0.39	1.27333	1.7071	0.00465325	0.0405764
Capann_59V1aChr08g029070	44	47	54	22	23	25	2.65	2.43	3.19	1.24	1.41	1.48	2.75667	1.37667	-1.0017	0.00502039	0.0431428
Capann_59V1aChr10g018520	15	20	27	46	37	42	0.9	1.03	1.59	2.6	2.27	2.49	1.17333	2.45333	1.0641	0.00510132	0.04369
Capann_59V1aChr01g016490	2	1	2	3	9	23	0.12	0.05	0.12	0.17	0.55	1.37	0.0966667	0.696667	2.8494	0.00511147	0.0437634
Capann_59V1aChr12g008430	9	33	27	10	5	4	0.54	1.7	1.59	0.57	0.31	0.24	1.27667	0.373333	-1.7738	0.00530757	0.0451845
Capann_59V1aChr01g052380	28	61	28	13	9	23	1.69	3.15	1.65	0.74	0.55	1.37	2.16333	0.886667	-1.2868	0.00552876	0.046761
Capann_59V1aChr03g022860	23	8	11	41	26	35	1.39	0.41	0.65	2.32	1.59	2.08	0.816667	1.99667	1.2898	0.00554848	0.0469135
Capann_59V1aChr05g012970	1	1	0	10	5	10	0.06	0.05	0	0.57	0.31	0.59	0.0366667	0.49	3.7402	0.00555022	0.0469141
Capann_59V1aChr06g008420	0	0	0	2	8	4	0	0	0	0.11	0.49	0.24	0.001	0.28	8.1293	0.00587469	0.0490545
Capann_59V1aChr06g013640	51	39	70	15	34	24	3.08	2.01	4.13	0.85	2.08	1.42	3.07333	1.45	-1.0838	0.00599223	0.0498035
Capann_59V1aChr07g031140	19	17	18	6	3	6	1.15	0.88	1.06	0.34	0.18	0.36	1.03	0.293333	-1.812	0.00608282	0.050391
Capann_59V1aChr08g002200	17	6	12	44	17	31	1.03	0.31	0.71	2.49	1.04	1.84	0.683333	1.79	1.3893	0.0062328	0.0513431
Capann_59V1aChr07g031600	1	5	7	19	16	13	0.06	0.26	0.41	1.07	0.98	0.77	0.243333	0.94	1.9497	0.0065648	0.0535394
Capann_59V1aChr10g026810	4	1	10	0	0	0	0.24	0.05	0.59	0	0	0	0.293333	0.001	-8.1964	0.00673121	0.0545451
Capann_59V1aChr02g035000	19	6	10	0	1	4	1.15	0.31	0.59	0	0.06	0.24	0.683333	0.1	-2.7726	0.00675959	0.0547149
Capann_59V1aChr06g022170	11	35	10	42	33	45	0.66	1.81	0.59	2.38	2.02	2.67	1.02	2.35667	1.2082	0.00683358	0.055214
Capann_59V1aChr09g019790	0	0	0	9	2	3	0	0	0	0.51	0.12	0.18	0.001	0.27	8.0768	0.00701132	0.056372
Capann_59V1aChr02g018650	19	27	44	8	9	16	1.15	1.39	2.6	0.45	0.55	0.95	1.71333	0.65	-1.3983	0.00735516	0.0586454
Capann_59V1aChr02g037650	0	0	0	8	1	5	0	0	0	0.45	0.06	0.3	0.001	0.27	8.0768	0.00752672	0.0596546
Capann_59V1aChr01g033470	33	36	23	20	8	7	1.99	1.86	1.36	1.13	0.49	0.42	1.73667	0.68	-1.3527	0.00755864	0.0598224
Capann_59V1aChr03g000290	27	20	20	6	11	5	1.63	1.03	1.18	0.34	0.67	0.3	1.28	0.436667	-1.5515	0.00767346	0.0605419
Capann_59V1aChr05g008120	2	11	6	16	29	14	0.12	0.57	0.35	0.91	1.78	0.83	0.346667	1.17333	1.759	0.00770531	0.0606844
Capann_59V1aChr03g049490	40	39	50	27	15	19	2.41	2.01	2.95	1.53	0.92	1.13	2.45667	1.19333	-1.0417	0.00779513	0.0613107
Capann_59V1aChr12g028540	0	2	0	10	4	10	0	0.1	0	0.57	0.25	0.59	0.0333333	0.47	3.8176	0.00780975	0.061391
Capann_59V1aChr05g023360	1	2	2	6	8	16	0.06	0.1	0.12	0.34	0.49	0.95	0.0933333	0.593333	2.6684	0.0079816	0.0623196
Capann_59V1aChr08g026980	7	7	4	32	17	9	0.42	0.36	0.24	1.81	1.04	0.53	0.34	1.12667	1.7285	0.00802489	0.0625605
Capann_59V1aChr01g008810	38	28	27	16	13	9	2.29	1.45	1.59	0.91	0.8	0.53	1.77667	0.746667	-1.2506	0.00809791	0.0629981
Capann_59V1aChr05g011900	10	14	12	2	2	3	0.6	0.72	0.71	0.11	0.12	0.18	0.676667	0.136667	-2.3078	0.00810587	0.0630289
Capann_59V1aChr03g018860	8	15	4	26	23	21	0.48	0.77	0.24	1.47	1.41	1.25	0.496667	1.37667	1.4708	0.00810641	0.0630289
Capann_59V1aChr08g009050	20	21	15	33	44	34	1.21	1.08	0.89	1.87	2.7	2.02	1.06	2.19667	1.0513	0.00819516	0.0636481
Capann_59V1aChr08g010670	2	13	6	0	1	0	0.12	0.67	0.35	0	0.06	0	0.38	0.02	-4.2479	0.0082275	0.0638457
Capann_59V1aChr05g017230	22	20	7	4	5	3	1.33	1.03	0.41	0.23	0.31	0.18	0.923333	0.24	-1.9438	0.00825907	0.0639716
Capann_59V1aChr01g047420	3	11	9	8	59	11	0.18	0.57	0.53	0.45	3.62	0.65	0.426667	1.57333	1.8826	0.00847137	0.0653194
Capann_59V1aChr03g001850	16	12	20	43	31	28	0.96	0.62	1.18	2.43	1.9	1.66	0.92	1.99667	1.1179	0.00871648	0.0668208
Capann_59V1aChr09g023040	2	1	3	13	6	13	0.12	0.05	0.18	0.74	0.37	0.77	0.116667	0.626667	2.4253	0.00884576	0.0676442
Capann_59V1aChr02g004040	2	5	3	20	12	8	0.12	0.26	0.18	1.13	0.74	0.47	0.186667	0.78	2.063	0.0091344	0.0693183
Capann_59V1aChr03g017450	2	2	5	6	13	20	0.12	0.1	0.3	0.34	0.8	1.19	0.173333	0.776667	2.1637	0.00937367	0.0707363
Capann_59V1aChr10g023950	19	20	6	29	41	29	1.15	1.03	0.35	1.64	2.51	1.72	0.843333	1.95667	1.2142	0.00937503	0.0707363
Capann_59V1aChr10g028420	20	17	11	27	34	39	1.21	0.88	0.65	1.53	2.08	2.31	0.913333	1.97333	1.1114	0.00949116	0.0713836
Capann_59V1aChr07g032940	25	41	45	22	15	12	1.51	2.12	2.66	1.24	0.92	0.71	2.09667	0.956667	-1.132	0.00959797	0.072128
Capann_59V1aChr07g027070	6	21	13	3	1	4	0.36	1.08	0.77	0.17	0.06	0.24	0.736667	0.156667	-2.2333	0.009609	0.072128
Capann_59V1aChr01g032430	41	50	33	25	15	19	2.47	2.58	1.95	1.41	0.92	1.13	2.33333	1.15333	-1.0166	0.00963366	0.0722213
Capann_59V1aChr05g011010	8	8	3	31	15	12	0.48	0.41	0.18	1.75	0.92	0.71	0.356667	1.12667	1.6594	0.00966577	0.0723646
Capann_59V1aChr06g011370	5	5	5	12	10	28	0.3	0.26	0.3	0.68	0.61	1.66	0.286667	0.983333	1.7783	0.00970133	0.0725723
Capann_59V1aChr07g031320	4	10	4	15	18	20	0.24	0.52	0.24	0.85	1.1	1.19	0.333333	1.04667	1.6508	0.00980091	0.0731796
Capann_59V1aChr01g046010	11	16	9	23	22	37	0.66	0.83	0.53	1.3	1.35	2.2	0.673333	1.61667	1.2636	0.0098513	0.073477
Capann_59V1aChr07g013750	7	21	15	4	3	3	0.42	1.08	0.89	0.23	0.18	0.18	0.796667	0.196667	-2.0182	0.0101226	0.0750031
Capann_59V1aSC001002870	22	15	18	39	31	39	1.33	0.77	1.06	2.21	1.9	2.31	1.05333	2.14	1.0226	0.0101353	0.0750725
Capann_59V1aChr03g012210	17	14	32	5	5	10	1.03	0.72	1.89	0.28	0.31	0.59	1.21333	0.393333	-1.6252	0.0101825	0.0753421
Capann_59V1aChr12g032200	45	30	22	21	9	9	2.71	1.55	1.3	1.19	0.55	0.53	1.85333	0.756667	-1.2924	0.0102478	0.0756689
Capann_59V1aChr03g033510	9	7	18	35	23	24	0.54	0.36	1.06	1.98	1.41	1.42	0.653333	1.60333	1.2952	0.0102487	0.0756689
Capann_59V1aChr12g027140	7	2	4	0	0	0	0.42	0.1	0.24	0	0	0	0.253333	0.001	-7.9849	0.0103066	0.0759174
Capann_59V1aChr03g014940	20	16	20	44	31	35	1.21	0.83	1.18	2.49	1.9	2.08	1.07333	2.15667	1.0067	0.0103381	0.076089
Capann_59V1aChr11g005630	11	2	0	40	26	34	0.66	0.1	0	2.26	1.59	2.02	0.253333	1.95667	2.9493	0.0104966	0.0770316
Capann_59V1aChr07g001450	9	15	10	2	0	4	0.54	0.77	0.59	0.11	0	0.24	0.633333	0.116667	-2.4406	0.010638	0.0778227
Capann_59V1aChr11g004160	3	1	6	21	11	9	0.18	0.05	0.35	1.19	0.67	0.53	0.193333	0.796667	2.0429	0.0107225	0.0782463
Capann_59V1aChr05g008100	0	0	0	3	4	5	0	0	0	0.17	0.25	0.3	0.001	0.24	7.9069	0.0107341	0.0782493
Capann_59V1aChr04g002350	9	4	5	0	0	1	0.54	0.21	0.3	0	0	0.06	0.35	0.02	-4.1293	0.0108849	0.0790472
Capann_59V1aChr03g003080	12	38	14	48	37	40	0.72	1.96	0.83	2.72	2.27	2.37	1.17	2.45333	1.0682	0.0109378	0.0792841
Capann_59V1aChr10g004640	16	15	23	2	1	11	0.96	0.77	1.36	0.11	0.06	0.65	1.03	0.273333	-1.9139	0.0109403	0.0792841
Capann_59V1aChr08g026030	7	9	10	22	15	29	0.42	0.46	0.59	1.24	0.92	1.72	0.49	1.29333	1.4002	0.0109529	0.079355
Capann_59V1aChr02g030380	10	11	5	23	21	21	0.6	0.57	0.3	1.3	1.29	1.25	0.49	1.28	1.3853	0.0110411	0.0798279
Capann_59V1aChr01g047020	5	13	26	35	33	32	0.3	0.67	1.53	1.98	2.02	1.9	0.833333	1.96667	1.2388	0.0110916	0.0801071
Capann_59V1aChr03g006510	3	4	5	9	15	18	0.18	0.21	0.3	0.51	0.92	1.07	0.23	0.833333	1.8573	0.0110941	0.0801071
Capann_59V1aChr02g029600	17	9	4	17	27	33	1.03	0.46	0.24	0.96	1.65	1.96	0.576667	1.52333	1.4014	0.0111672	0.0805096
Capann_59V1aChr05g004690	9	14	14	27	21	34	0.54	0.72	0.83	1.53	1.29	2.02	0.696667	1.61333	1.2115	0.0112215	0.080755
Capann_59V1aChr01g006630	3	5	1	21	10	7	0.18	0.26	0.06	1.19	0.61	0.42	0.166667	0.74	2.1506	0.0112359	0.0807958
Capann_59V1aChr10g006120	27	42	48	20	10	23	1.63	2.17	2.83	1.13	0.61	1.37	2.21	1.03667	-1.0921	0.0113782	0.0815035
Capann_59V1aChr02g015520	5	10	2	15	13	24	0.3	0.52	0.12	0.85	0.8	1.42	0.313333	1.02333	1.7075	0.0115754	0.0825974
Capann_59V1aChr02g010690	0	1	1	5	9	7	0	0.05	0.06	0.28	0.55	0.42	0.0366667	0.416667	3.5064	0.0115949	0.0826848
Capann_59V1aChr10g021440	2	11	6	1	0	0	0.12	0.57	0.35	0.06	0	0	0.346667	0.02	-4.1155	0.011692	0.0832374
Capann_59V1aChr07g027430	0	0	0	5	2	5	0	0	0	0.28	0.12	0.3	0.001	0.233333	7.8662	0.0117788	0.0837478
Capann_59V1aChr01g053130	18	15	12	7	0	4	1.09	0.77	0.71	0.4	0	0.24	0.856667	0.213333	-2.0056	0.0119433	0.0846369
Capann_59V1aChr12g035960	15	16	11	32	21	36	0.9	0.83	0.65	1.81	1.29	2.14	0.793333	1.74667	1.1386	0.0120724	0.0853776
Capann_59V1aChr08g029520	13	19	19	35	31	34	0.78	0.98	1.12	1.98	1.9	2.02	0.96	1.96667	1.0346	0.0121014	0.0855612
Capann_59V1aChr01g000360	1	0	0	4	11	2	0.06	0	0	0.23	0.67	0.12	0.02	0.34	4.0875	0.0122823	0.0866639
Capann_59V1aChr01g028140	28	27	7	8	5	6	1.69	1.39	0.41	0.45	0.31	0.36	1.16333	0.373333	-1.6397	0.0124069	0.0872775
Capann_59V1aChr11g030590	11	21	18	37	32	30	0.66	1.08	1.06	2.09	1.96	1.78	0.933333	1.94333	1.0581	0.0124123	0.0872937
Capann_59V1aChr02g000230	1	0	1	4	7	10	0.06	0	0.06	0.23	0.43	0.59	0.04	0.416667	3.3808	0.0124748	0.0876666
Capann_59V1aChr06g019440	18	16	12	6	3	4	1.09	0.83	0.71	0.34	0.18	0.24	0.876667	0.253333	-1.791	0.0125423	0.0879859
Capann_59V1aChr09g009170	8	8	21	3	2	3	0.48	0.41	1.24	0.17	0.12	0.18	0.71	0.156667	-2.1801	0.0125855	0.0882222
Capann_59V1aChr07g025470	113	40	32	177	157	167	6.81	2.06	1.89	10.01	9.62	9.91	3.58667	9.84667	1.457	0.0128571	0.0897647
Capann_59V1aChr01g009820	3	17	7	30	21	18	0.18	0.88	0.41	1.7	1.29	1.07	0.49	1.35333	1.4657	0.0130089	0.0905294
Capann_59V1aChr08g027080	8	9	13	24	23	23	0.48	0.46	0.77	1.36	1.41	1.37	0.57	1.38	1.2756	0.0130146	0.0905464
Capann_59V1aChr08g027700	1	0	0	6	6	4	0.06	0	0	0.34	0.37	0.24	0.02	0.316667	3.9849	0.0132283	0.0917292
Capann_59V1aChr06g000440	3	9	4	19	13	16	0.18	0.46	0.24	1.07	0.8	0.95	0.293333	0.94	1.6801	0.0132325	0.0917292
Capann_59V1aChr03g043710	26	23	46	19	9	12	1.57	1.19	2.72	1.07	0.55	0.71	1.82667	0.776667	-1.2338	0.0133578	0.0924194
Capann_59V1aChr01g023460	10	29	20	43	36	34	0.6	1.5	1.18	2.43	2.21	2.02	1.09333	2.22	1.0218	0.0134274	0.0927458
Capann_59V1aChr02g019920	32	22	20	5	15	7	1.93	1.14	1.18	0.28	0.92	0.42	1.41667	0.54	-1.3915	0.0135356	0.0934235
Capann_59V1aChr06g016120	12	26	10	36	22	41	0.72	1.34	0.59	2.04	1.35	2.43	0.883333	1.94	1.135	0.0139762	0.095847
Capann_59V1aChr07g025680	4	7	9	16	18	20	0.24	0.36	0.53	0.91	1.1	1.19	0.376667	1.06667	1.5017	0.0141257	0.0965159
Capann_59V1aChr12g012380	3	0	0	4	11	9	0.18	0	0	0.23	0.67	0.53	0.06	0.476667	2.9899	0.0143649	0.0976944
Capann_59V1aChr07g001320	8	8	10	1	1	2	0.48	0.41	0.59	0.06	0.06	0.12	0.493333	0.08	-2.6245	0.0144638	0.0980801
Capann_59V1aChr03g025000	14	6	3	0	2	0	0.84	0.31	0.18	0	0.12	0	0.443333	0.04	-3.4703	0.0145772	0.0986085
Capann_59V1aChr05g030360	1	8	4	0	0	0	0.06	0.41	0.24	0	0	0	0.236667	0.001	-7.8867	0.0146931	0.0991041
Capann_59V1aChr06g012870	43	28	18	14	13	10	2.59	1.45	1.06	0.79	0.8	0.59	1.7	0.726667	-1.2262	0.0146932	0.0991041
Capann_59V1aChr02g028500	14	17	4	30	30	20	0.84	0.88	0.24	1.7	1.84	1.19	0.653333	1.57667	1.271	0.0147816	0.0995278
Capann_59V1aChr02g021010	3	5	4	0	0	0	0.18	0.26	0.24	0	0	0	0.226667	0.001	-7.8244	0.0148463	0.099895
Capann_59V1aChr06g010290	22	26	23	10	4	13	1.33	1.34	1.36	0.57	0.25	0.77	1.34333	0.53	-1.3418	0.014883	0.100062
Capann_59V1aChr09g014670	11	24	1	1	0	4	0.66	1.24	0.06	0.06	0	0.24	0.653333	0.1	-2.7078	0.0149737	0.100437
Capann_59V1aChr03g022030	37	35	34	22	17	11	2.23	1.81	2.01	1.24	1.04	0.65	2.01667	0.976667	-1.046	0.0150086	0.100622
Capann_59V1aChr12g001990	35	33	24	9	17	14	2.11	1.7	1.42	0.51	1.04	0.83	1.74333	0.793333	-1.1358	0.0151615	0.101355
Capann_59V1aChr10g016130	4	11	7	29	19	11	0.24	0.57	0.41	1.64	1.16	0.65	0.406667	1.15	1.4997	0.0152513	0.10171
Capann_59V1aChr01g040780	33	28	12	16	3	6	1.99	1.45	0.71	0.91	0.18	0.36	1.38333	0.483333	-1.5171	0.0154574	0.102839
Capann_59V1aChr01g005080	21	18	29	11	9	6	1.27	0.93	1.71	0.62	0.55	0.36	1.30333	0.51	-1.3536	0.0157849	0.104345
Capann_59V1aChr01g027730	3	6	3	0	0	0	0.18	0.31	0.18	0	0	0	0.223333	0.001	-7.8031	0.0158224	0.104543
Capann_59V1aChr01g016360	0	2	2	19	0	11	0	0.1	0.12	1.07	0	0.65	0.0733333	0.573333	2.9668	0.0161484	0.106344
Capann_59V1aChr12g022500	33	40	32	25	11	13	1.99	2.06	1.89	1.41	0.67	0.77	1.98	0.95	-1.0595	0.0163079	0.107216
Capann_59V1aChr08g028160	2	3	2	7	6	18	0.12	0.15	0.12	0.4	0.37	1.07	0.13	0.613333	2.2382	0.016671	0.108935
Capann_59V1aChr04g032740	0	4	1	18	3	8	0	0.21	0.06	1.02	0.18	0.47	0.09	0.556667	2.6288	0.0168012	0.109605
Capann_59V1aChr12g001710	12	33	15	47	33	33	0.72	1.7	0.89	2.66	2.02	1.96	1.10333	2.21333	1.0044	0.0174066	0.112762
Capann_59V1aChr06g006320	1	0	0	6	3	6	0.06	0	0	0.34	0.18	0.36	0.02	0.293333	3.8745	0.0177455	0.114664
Capann_59V1aChr11g019910	17	7	6	16	17	43	1.03	0.36	0.35	0.91	1.04	2.55	0.58	1.5	1.3708	0.0179611	0.115597
Capann_59V1aChr12g025410	11	14	3	19	17	32	0.66	0.72	0.18	1.07	1.04	1.9	0.52	1.33667	1.3621	0.0185196	0.118293
Capann_59V1aChr01g002450	3	7	12	24	21	13	0.18	0.36	0.71	1.36	1.29	0.77	0.416667	1.14	1.4521	0.0185683	0.118442
Capann_59V1aChr10g029300	25	29	6	36	45	36	1.51	1.5	0.35	2.04	2.76	2.14	1.12	2.31333	1.0465	0.0188952	0.120198
Capann_59V1aChr12g035400	7	13	12	20	23	27	0.42	0.67	0.71	1.13	1.41	1.6	0.6	1.38	1.2016	0.0190539	0.121095
Capann_59V1aChr11g008490	6	5	12	23	23	13	0.36	0.26	0.71	1.3	1.41	0.77	0.443333	1.16	1.3877	0.0191951	0.121909
Capann_59V1aChr06g020800	1	1	1	7	4	10	0.06	0.05	0.06	0.4	0.25	0.59	0.0566667	0.413333	2.8667	0.0192516	0.122129
Capann_59V1aChr05g009740	9	5	2	1	0	0	0.54	0.26	0.12	0.06	0	0	0.306667	0.02	-3.9386	0.0194035	0.122754
Capann_59V1aChr09g020600	3	8	5	0	0	1	0.18	0.41	0.3	0	0	0.06	0.296667	0.02	-3.8908	0.0194061	0.122754
Capann_59V1aChr02g000890	6	10	1	1	0	0	0.36	0.52	0.06	0.06	0	0	0.313333	0.02	-3.9696	0.0195027	0.1233
Capann_59V1aChr02g001140	100	40	48	117	138	130	6.03	2.06	2.83	6.62	8.46	7.72	3.64	7.6	1.0621	0.0195102	0.123319
Capann_59V1aChr04g006250	20	30	15	13	5	6	1.21	1.55	0.89	0.74	0.31	0.36	1.21667	0.47	-1.3722	0.01954	0.123452
Capann_59V1aChr09g016530	0	0	1	4	2	9	0	0	0.06	0.23	0.12	0.53	0.02	0.293333	3.8745	0.0196153	0.123871
Capann_59V1aChr12g015730	2	2	0	34	107	0	0.12	0.1	0	1.92	6.56	0	0.0733333	2.82667	5.2685	0.0198477	0.124792
Capann_59V1aChr09g022820	0	0	0	1	2	8	0	0	0	0.06	0.12	0.47	0.001	0.216667	7.7593	0.0199568	0.125346
Capann_59V1aChr03g049650	9	21	4	27	21	28	0.54	1.08	0.24	1.53	1.29	1.66	0.62	1.49333	1.2682	0.0200834	0.126027
Capann_59V1aSC042000130	4	5	8	9	21	18	0.24	0.26	0.47	0.51	1.29	1.07	0.323333	0.956667	1.565	0.0204163	0.127627
Capann_59V1aChr02g003560	3	6	12	0	0	2	0.18	0.31	0.71	0	0	0.12	0.4	0.04	-3.3219	0.0205143	0.128125
Capann_59V1aChr08g029740	3	9	14	23	32	11	0.18	0.46	0.83	1.3	1.96	0.65	0.49	1.30333	1.4114	0.0213127	0.131961
Capann_59V1aChr12g035120	26	16	20	4	11	8	1.57	0.83	1.18	0.23	0.67	0.47	1.19333	0.456667	-1.3858	0.0213133	0.131961
Capann_59V1aChr04g006430	23	22	23	8	11	9	1.39	1.14	1.36	0.45	0.67	0.53	1.29667	0.55	-1.2373	0.0214916	0.132857
Capann_59V1aChr01g049710	6	26	18	40	33	26	0.36	1.34	1.06	2.26	2.02	1.54	0.92	1.94	1.0764	0.0215074	0.132925
Capann_59V1aChr02g018040	3	8	11	18	12	27	0.18	0.41	0.65	1.02	0.74	1.6	0.413333	1.12	1.4381	0.0216275	0.133579
Capann_59V1aChr07g030570	8	8	4	18	18	15	0.48	0.41	0.24	1.02	1.1	0.89	0.376667	1.00333	1.4134	0.0217183	0.134018
Capann_59V1aChr09g004220	3	4	2	9	11	12	0.18	0.21	0.12	0.51	0.67	0.71	0.17	0.63	1.8898	0.022367	0.136959
Capann_59V1aChr12g026970	10	13	8	26	27	15	0.6	0.67	0.47	1.47	1.65	0.89	0.58	1.33667	1.2045	0.0224738	0.137525
Capann_59V1aChr06g005650	5	11	4	1	1	0	0.3	0.57	0.24	0.06	0.06	0	0.37	0.04	-3.2095	0.0227812	0.138979
Capann_59V1aChr12g032500	0	0	0	4	3	3	0	0	0	0.23	0.18	0.18	0.001	0.196667	7.6196	0.0229075	0.139565
Capann_59V1aChr07g018910	3	4	8	1	0	0	0.18	0.21	0.47	0.06	0	0	0.286667	0.02	-3.8413	0.0230067	0.140017
Capann_59V1aChr05g010500	6	2	8	17	16	13	0.36	0.1	0.47	0.96	0.98	0.77	0.31	0.903333	1.543	0.0230839	0.140425
Capann_59V1aChr07g005270	14	10	6	22	14	33	0.84	0.52	0.35	1.24	0.86	1.96	0.57	1.35333	1.2475	0.023266	0.141286
Capann_59V1aChr08g029560	20	20	9	25	36	33	1.21	1.03	0.53	1.41	2.21	1.96	0.923333	1.86	1.0104	0.0235873	0.142553
Capann_59V1aChr03g008730	6	14	11	19	22	26	0.36	0.72	0.65	1.07	1.35	1.54	0.576667	1.32	1.1947	0.0240538	0.144995
Capann_59V1aChr01g044360	1	4	6	0	0	0	0.06	0.21	0.35	0	0	0	0.206667	0.001	-7.6912	0.0240737	0.145083
Capann_59V1aChr01g020460	0	0	1	6	2	6	0	0	0.06	0.34	0.12	0.36	0.02	0.273333	3.7726	0.0241779	0.145679
Capann_59V1aChr01g049860	9	22	7	32	31	17	0.54	1.14	0.41	1.81	1.9	1.01	0.696667	1.57333	1.1753	0.0243669	0.146438
Capann_59V1aChr06g031090	1	0	0	8	3	3	0.06	0	0	0.45	0.18	0.18	0.02	0.27	3.7549	0.024549	0.147374
Capann_59V1aChr12g031110	20	27	18	15	4	6	1.21	1.39	1.06	0.85	0.25	0.36	1.22	0.486667	-1.3259	0.0245904	0.147564
Capann_59V1aChr07g024740	16	11	9	33	15	29	0.96	0.57	0.53	1.87	0.92	1.72	0.686667	1.50333	1.1305	0.0247549	0.148322
Capann_59V1aChr05g003050	21	32	31	13	16	9	1.27	1.65	1.83	0.74	0.98	0.53	1.58333	0.75	-1.078	0.0249209	0.1489
Capann_59V1aChr04g027110	8	10	13	17	26	24	0.48	0.52	0.77	0.96	1.59	1.42	0.59	1.32333	1.1654	0.0250668	0.149579
Capann_59V1aChr05g027410	0	0	0	4	5	1	0	0	0	0.23	0.31	0.06	0.001	0.2	7.6439	0.0255716	0.152037
Capann_59V1aChr02g005350	10	9	11	22	15	29	0.6	0.46	0.65	1.24	0.92	1.72	0.57	1.29333	1.1821	0.0256964	0.152649
Capann_59V1aChr04g013460	26	14	8	8	5	2	1.57	0.72	0.47	0.45	0.31	0.12	0.92	0.293333	-1.6491	0.0260712	0.154381
Capann_59V1aChr05g008080	11	7	3	17	12	25	0.66	0.36	0.18	0.96	0.74	1.48	0.4	1.06	1.406	0.0261791	0.154855
Capann_59V1aSC040000030	1	0	0	7	1	6	0.06	0	0	0.4	0.06	0.36	0.02	0.273333	3.7726	0.0272166	0.159501
Capann_59V1aChr11g029490	4	5	7	5	32	11	0.24	0.26	0.41	0.28	1.96	0.65	0.303333	0.963333	1.6671	0.0273869	0.160272
Capann_59V1aChr12g003450	0	1	0	4	1	9	0	0.05	0	0.23	0.06	0.53	0.0166667	0.273333	4.0356	0.0279203	0.162701
Capann_59V1aChr02g007630	9	0	2	12	4	28	0.54	0	0.12	0.68	0.25	1.66	0.22	0.863333	1.9724	0.0282108	0.164085
Capann_59V1aChr01g029840	36	19	10	14	5	5	2.17	0.98	0.59	0.79	0.31	0.3	1.24667	0.466667	-1.4176	0.0286627	0.166064
Capann_59V1aChr09g004780	6	13	12	31	11	27	0.36	0.67	0.71	1.75	0.67	1.6	0.58	1.34	1.2081	0.0287546	0.166448
Capann_59V1aChr12g021020	8	3	3	0	1	0	0.48	0.15	0.18	0	0.06	0	0.27	0.02	-3.7549	0.0287742	0.166462
Capann_59V1aChr12g012640	16	5	8	24	19	23	0.96	0.26	0.47	1.36	1.16	1.37	0.563333	1.29667	1.2027	0.0287927	0.166462
Capann_59V1aChr02g002520	1	0	0	5	5	3	0.06	0	0	0.28	0.31	0.18	0.02	0.256667	3.6818	0.0288072	0.16651
Capann_59V1aChr04g005630	4	1	11	15	13	19	0.24	0.05	0.65	0.85	0.8	1.13	0.313333	0.926667	1.5644	0.0293749	0.16881
Capann_59V1aChr03g037470	0	0	0	7	2	1	0	0	0	0.4	0.12	0.06	0.001	0.193333	7.5949	0.0293857	0.168837
Capann_59V1aChr10g021020	14	11	10	21	23	27	0.84	0.57	0.59	1.19	1.41	1.6	0.666667	1.4	1.0704	0.0295674	0.169532
Capann_59V1aChr01g016100	10	3	3	26	11	10	0.6	0.15	0.18	1.47	0.67	0.59	0.31	0.91	1.5536	0.0298309	0.170621
Capann_59V1aChr02g016090	4	4	2	0	0	0	0.24	0.21	0.12	0	0	0	0.19	0.001	-7.5699	0.0301589	0.171967
Capann_59V1aChr02g028370	2	2	6	0	0	0	0.12	0.1	0.35	0	0	0	0.19	0.001	-7.5699	0.0301955	0.17207
Capann_59V1aChr02g019240	0	2	0	4	5	8	0	0.1	0	0.23	0.31	0.47	0.0333333	0.336667	3.3363	0.0303275	0.17261
Capann_59V1aChr01g006690	18	27	37	11	9	17	1.09	1.39	2.18	0.62	0.55	1.01	1.55333	0.726667	-1.096	0.030479	0.173077
Capann_59V1aChr08g014350	16	38	29	9	8	19	0.96	1.96	1.71	0.51	0.49	1.13	1.54333	0.71	-1.1202	0.030724	0.174084
Capann_59V1aChr08g029710	11	4	4	18	16	15	0.66	0.21	0.24	1.02	0.98	0.89	0.37	0.963333	1.3805	0.0307448	0.174166
Capann_59V1aChr03g035520	5	17	10	25	16	27	0.3	0.88	0.59	1.41	0.98	1.6	0.59	1.33	1.1726	0.0309893	0.175337
Capann_59V1aChr06g008810	0	0	1	11	0	4	0	0	0.06	0.62	0	0.24	0.02	0.286667	3.8413	0.0310162	0.175382
Capann_59V1aChr03g010320	7	8	21	18	32	27	0.42	0.41	1.24	1.02	1.96	1.6	0.69	1.52667	1.1457	0.0316103	0.177516
Capann_59V1aChr05g015590	8	9	6	1	0	3	0.48	0.46	0.35	0.06	0	0.18	0.43	0.08	-2.4263	0.0319047	0.178881
Capann_59V1aChr06g031380	3	14	14	1	3	3	0.18	0.72	0.83	0.06	0.18	0.18	0.576667	0.14	-2.0423	0.0320883	0.179801
Capann_59V1aChr03g036440	1	7	3	16	8	11	0.06	0.36	0.18	0.91	0.49	0.65	0.2	0.683333	1.7726	0.0321432	0.179964
Capann_59V1aChr06g006610	7	9	14	14	19	33	0.42	0.46	0.83	0.79	1.16	1.96	0.57	1.30333	1.1932	0.0323147	0.180743
Capann_59V1aChr10g002910	5	5	7	10	16	18	0.3	0.26	0.41	0.57	0.98	1.07	0.323333	0.873333	1.4335	0.0325124	0.181551
Capann_59V1aSC001003270	1	2	2	10	1	14	0.06	0.1	0.12	0.57	0.06	0.83	0.0933333	0.486667	2.3825	0.0328012	0.182584
Capann_59V1aChr01g054550	18	13	15	51	24	17	1.09	0.67	0.89	2.88	1.47	1.01	0.883333	1.78667	1.0162	0.0328949	0.182913
Capann_59V1aChr09g003550	17	21	10	8	1	7	1.03	1.08	0.59	0.45	0.06	0.42	0.9	0.31	-1.5377	0.0329716	0.183202
Capann_59V1aChr03g034180	11	13	4	22	18	21	0.66	0.67	0.24	1.24	1.1	1.25	0.523333	1.19667	1.1932	0.033181	0.184036
Capann_59V1aChr01g005430	1	8	7	16	6	24	0.06	0.41	0.41	0.91	0.37	1.42	0.293333	0.9	1.6174	0.033293	0.184547
Capann_59V1aChr12g007660	15	30	7	47	32	21	0.9	1.55	0.41	2.66	1.96	1.25	0.953333	1.95667	1.0373	0.0334542	0.185182
Capann_59V1aChr02g001020	17	25	27	9	7	14	1.03	1.29	1.59	0.51	0.43	0.83	1.30333	0.59	-1.1434	0.033593	0.185692
Capann_59V1aChr04g016210	0	0	0	3	4	2	0	0	0	0.17	0.25	0.12	0.001	0.18	7.4919	0.0336289	0.185853
Capann_59V1aChr06g015680	4	5	9	0	2	0	0.24	0.26	0.53	0	0.12	0	0.343333	0.04	-3.1015	0.033983	0.187105
Capann_59V1aChr12g012220	2	0	2	16	3	4	0.12	0	0.12	0.91	0.18	0.24	0.08	0.443333	2.4703	0.0340442	0.187285
Capann_59V1aChr05g026750	28	18	25	10	9	13	1.69	0.93	1.48	0.57	0.55	0.77	1.36667	0.63	-1.1172	0.0341285	0.187561
Capann_59V1aChr11g009150	19	14	7	42	20	20	1.15	0.72	0.41	2.38	1.23	1.19	0.76	1.6	1.074	0.0341337	0.187561
Capann_59V1aChr10g012120	20	13	8	6	5	2	1.21	0.67	0.47	0.34	0.31	0.12	0.783333	0.256667	-1.6097	0.0342247	0.187878
Capann_59V1aChr06g022820	9	14	19	29	18	35	0.54	0.72	1.12	1.64	1.1	2.08	0.793333	1.60667	1.0181	0.0342891	0.188121
Capann_59V1aChr02g005860	10	8	6	2	1	2	0.6	0.41	0.35	0.11	0.06	0.12	0.453333	0.0966667	-2.2295	0.0344288	0.188664
Capann_59V1aChr07g005960	12	13	8	11	21	39	0.72	0.67	0.47	0.62	1.29	2.31	0.62	1.40667	1.1819	0.035251	0.191559
Capann_59V1aChr11g017820	10	11	9	3	3	2	0.6	0.57	0.53	0.17	0.18	0.12	0.566667	0.156667	-1.8548	0.0352529	0.191559
Capann_59V1aChr07g012510	0	0	0	1	4	4	0	0	0	0.06	0.25	0.24	0.001	0.183333	7.5183	0.035325	0.191763
Capann_59V1aChr03g041140	7	10	16	2	5	2	0.42	0.52	0.94	0.11	0.31	0.12	0.626667	0.18	-1.7997	0.0358583	0.193902
Capann_59V1aChr09g017450	2	0	0	9	6	2	0.12	0	0	0.51	0.37	0.12	0.04	0.333333	3.0589	0.0367849	0.197615
Capann_59V1aChr03g006020	0	2	1	7	5	6	0	0.1	0.06	0.4	0.31	0.36	0.0533333	0.356667	2.7415	0.0371923	0.19922
Capann_59V1aChr03g041150	12	12	8	2	4	3	0.72	0.62	0.47	0.11	0.25	0.18	0.603333	0.18	-1.745	0.0373421	0.199716
Capann_59V1aChr02g034070	5	7	15	30	12	20	0.3	0.36	0.89	1.7	0.74	1.19	0.516667	1.21	1.2277	0.037413	0.19994
Capann_59V1aChr03g039980	15	12	9	19	29	23	0.9	0.62	0.53	1.07	1.78	1.37	0.683333	1.40667	1.0416	0.0374564	0.200134
Capann_59V1aChr07g031520	9	19	27	8	8	5	0.54	0.98	1.59	0.45	0.49	0.3	1.03667	0.413333	-1.3266	0.0376211	0.20074
Capann_59V1aChr10g026090	0	1	0	4	5	3	0	0.05	0	0.23	0.31	0.18	0.0166667	0.24	3.848	0.0376989	0.201083
Capann_59V1aChr04g000620	0	0	1	4	3	5	0	0	0.06	0.23	0.18	0.3	0.02	0.236667	3.5648	0.0377329	0.201219
Capann_59V1aChr12g033220	1	0	1	3	4	9	0.06	0	0.06	0.17	0.25	0.53	0.04	0.316667	2.9849	0.0378053	0.201496
Capann_59V1aChr03g013040	4	11	7	1	1	2	0.24	0.57	0.41	0.06	0.06	0.12	0.406667	0.08	-2.3458	0.0380743	0.202658
Capann_59V1aChr03g020240	7	9	5	19	19	11	0.42	0.46	0.3	1.07	1.16	0.65	0.393333	0.96	1.2873	0.0381591	0.202954
Capann_59V1aChr12g001120	0	1	0	3	3	6	0	0.05	0	0.17	0.18	0.36	0.0166667	0.236667	3.8278	0.0386669	0.204989
Capann_59V1aChr11g004050	0	0	0	2	1	6	0	0	0	0.11	0.06	0.36	0.001	0.176667	7.4649	0.0387854	0.205226
Capann_59V1aChr12g035080	10	12	10	2	5	2	0.6	0.62	0.59	0.11	0.31	0.12	0.603333	0.18	-1.745	0.0388187	0.205328
Capann_59V1aChr08g000330	6	8	13	2	4	0	0.36	0.41	0.77	0.11	0.25	0	0.513333	0.12	-2.0969	0.0388193	0.205328
Capann_59V1aChr01g042590	4	2	1	8	8	10	0.24	0.1	0.06	0.45	0.49	0.59	0.133333	0.51	1.9355	0.0390087	0.206017
Capann_59V1aChr04g008790	2	10	11	12	20	22	0.12	0.52	0.65	0.68	1.23	1.31	0.43	1.07333	1.3197	0.0390263	0.20607
Capann_59V1aChr03g013310	1	4	2	12	6	8	0.06	0.21	0.12	0.68	0.37	0.47	0.13	0.506667	1.9625	0.0390921	0.206379
Capann_59V1aChr06g012010	28	21	14	11	6	10	1.69	1.08	0.83	0.62	0.37	0.59	1.2	0.526667	-1.1881	0.0391072	0.206419
Capann_59V1aChr08g029350	0	1	0	2	7	3	0	0.05	0	0.11	0.43	0.18	0.0166667	0.24	3.848	0.0394204	0.207718
Capann_59V1aChr06g035930	22	7	4	23	22	28	1.33	0.36	0.24	1.3	1.35	1.66	0.643333	1.43667	1.1591	0.0394332	0.207746
Capann_59V1aChr05g008060	1	0	6	9	9	10	0.06	0	0.35	0.51	0.55	0.59	0.136667	0.55	2.0088	0.0399954	0.210085
Capann_59V1aChr06g021240	6	9	15	2	2	4	0.36	0.46	0.89	0.11	0.12	0.24	0.57	0.156667	-1.8633	0.0404654	0.212021
Capann_59V1aChr03g020930	4	2	3	0	0	0	0.24	0.1	0.18	0	0	0	0.173333	0.001	-7.4374	0.0405303	0.212201
Capann_59V1aChr10g019380	2	1	2	9	2	12	0.12	0.05	0.12	0.51	0.12	0.71	0.0966667	0.446667	2.2081	0.0407986	0.213205
Capann_59V1aChr12g030140	19	21	15	8	7	8	1.15	1.08	0.89	0.45	0.43	0.47	1.04	0.45	-1.2086	0.0415226	0.215894
Capann_59V1aChr10g024300	6	5	2	2	21	17	0.36	0.26	0.12	0.11	1.29	1.01	0.246667	0.803333	1.7034	0.0417233	0.216695
Capann_59V1aChr06g005570	29	4	9	4	4	5	1.75	0.21	0.53	0.23	0.25	0.3	0.83	0.26	-1.6746	0.0417484	0.216777
Capann_59V1aChr10g023130	1	25	12	0	6	2	0.06	1.29	0.71	0	0.37	0.12	0.686667	0.163333	-2.0718	0.0423131	0.218898
Capann_59V1aChr04g007350	10	15	12	3	6	3	0.6	0.77	0.71	0.17	0.37	0.18	0.693333	0.24	-1.5305	0.043159	0.222327
Capann_59V1aChr05g001340	3	8	1	15	12	8	0.18	0.41	0.06	0.85	0.74	0.47	0.216667	0.686667	1.6641	0.0433398	0.222895
Capann_59V1aChr09g020500	0	0	2	9	3	4	0	0	0.12	0.51	0.18	0.24	0.04	0.31	2.9542	0.0440034	0.225384
Capann_59V1aChr08g025120	4	3	2	10	6	13	0.24	0.15	0.12	0.57	0.37	0.77	0.17	0.57	1.7454	0.0444601	0.227305
Capann_59V1aChr07g000120	6	4	0	0	0	0	0.36	0.21	0	0	0	0	0.19	0.001	-7.5699	0.0447068	0.228357
Capann_59V1aChr09g019480	6	9	9	15	15	22	0.36	0.46	0.53	0.85	0.92	1.31	0.45	1.02667	1.19	0.0449156	0.229238
Capann_59V1aChr03g039030	0	8	7	11	13	17	0	0.41	0.41	0.62	0.8	1.01	0.273333	0.81	1.5673	0.0449452	0.229238
Capann_59V1aChr07g018030	13	12	5	1	4	3	0.78	0.62	0.3	0.06	0.25	0.18	0.566667	0.163333	-1.7947	0.0451335	0.229819
Capann_59V1aChr06g036210	6	6	4	0	1	1	0.36	0.31	0.24	0	0.06	0.06	0.303333	0.04	-2.9228	0.0452486	0.230237
Capann_59V1aChr06g008120	6	2	1	0	0	0	0.36	0.1	0.06	0	0	0	0.173333	0.001	-7.4374	0.045294	0.230326
Capann_59V1aChr12g022930	6	2	1	0	0	0	0.36	0.1	0.06	0	0	0	0.173333	0.001	-7.4374	0.045294	0.230326
Capann_59V1aChr01g012250	5	3	1	0	0	0	0.3	0.15	0.06	0	0	0	0.17	0.001	-7.4094	0.0453577	0.230371
Capann_59V1aChr01g044970	5	3	1	0	0	0	0.3	0.15	0.06	0	0	0	0.17	0.001	-7.4094	0.0453577	0.230371
Capann_59V1aChr05g012550	0	3	7	0	0	0	0	0.15	0.41	0	0	0	0.186667	0.001	-7.5443	0.0454392	0.230562
Capann_59V1aChr04g029120	1	5	6	9	26	3	0.06	0.26	0.35	0.51	1.59	0.18	0.223333	0.76	1.7668	0.04554	0.230876
Capann_59V1aChr02g022980	45	15	20	11	13	13	2.71	0.77	1.18	0.62	0.8	0.77	1.55333	0.73	-1.0894	0.0456144	0.230959
Capann_59V1aChr07g030680	1	3	5	0	0	0	0.06	0.15	0.3	0	0	0	0.17	0.001	-7.4094	0.0462072	0.23296
Capann_59V1aChr09g020340	3	8	4	7	19	13	0.18	0.41	0.24	0.4	1.16	0.77	0.276667	0.776667	1.4891	0.0464822	0.233695
Capann_59V1aChr07g027340	1	8	4	0	0	1	0.06	0.41	0.24	0	0	0.06	0.236667	0.02	-3.5648	0.0466626	0.234326
Capann_59V1aChr02g032330	5	13	8	1	4	1	0.3	0.67	0.47	0.06	0.25	0.06	0.48	0.123333	-1.9605	0.0470392	0.235857
Capann_59V1aChr03g014480	5	2	11	20	15	11	0.3	0.1	0.65	1.13	0.92	0.65	0.35	0.9	1.3626	0.0471963	0.236304
Capann_59V1aChr09g004310	1	2	1	3	6	10	0.06	0.1	0.06	0.17	0.37	0.59	0.0733333	0.376667	2.3607	0.0479599	0.238638
Capann_59V1aSC001000660	1	1	1	13	2	3	0.06	0.05	0.06	0.74	0.12	0.18	0.0566667	0.346667	2.613	0.048223	0.239598
Capann_59V1aChr03g038080	0	0	0	0	7	2	0	0	0	0	0.43	0.12	0.001	0.183333	7.5183	0.0487587	0.241478
Capann_59V1aChr02g031780	6	4	8	2	0	1	0.36	0.21	0.47	0.11	0	0.06	0.346667	0.0566667	-2.613	0.0488592	0.241846
Capann_59V1aChr07g013440	0	0	0	3	6	0	0	0	0	0.17	0.37	0	0.001	0.18	7.4919	0.0489252	0.242001
Capann_59V1aChr09g026390	0	0	0	2	3	3	0	0	0	0.11	0.18	0.18	0.001	0.156667	7.2916	0.0489847	0.24214
Capann_59V1aChr12g032780	17	30	22	8	12	12	1.03	1.55	1.3	0.45	0.74	0.71	1.29333	0.633333	-1.0301	0.0489883	0.24214
Capann_59V1aChr02g010660	8	3	2	10	12	14	0.48	0.15	0.12	0.57	0.74	0.83	0.25	0.713333	1.5126	0.0491035	0.242409
Capann_59V1aChr02g014750	0	6	4	0	0	0	0	0.31	0.24	0	0	0	0.183333	0.001	-7.5183	0.0491138	0.242417
Capann_59V1aChr06g032270	8	1	7	0	1	1	0.48	0.05	0.41	0	0.06	0.06	0.313333	0.04	-2.9696	0.0492027	0.24277
Capann_59V1aChr09g013190	2	4	3	8	17	4	0.12	0.21	0.18	0.45	1.04	0.24	0.17	0.576667	1.7622	0.0495297	0.243822
Capann_59V1aChr12g009640	5	4	4	14	14	7	0.3	0.21	0.24	0.79	0.86	0.42	0.25	0.69	1.4647	0.0499667	0.245461

## Sheet: A1 vs A3
Table S3. All DEGs between sample A1 and sample A3
id	A1_1	A1_2	A1_3	A3_1	A3_2	A3_3	A1_1_CPM	A1_2_CPM	A1_3_CPM	A3_1_CPM	A3_2_CPM	A3_3_CPM	A1_mean	A3_mean	log2(fc)	PValue	FDR
Capann_59V1aChr01g002080	1106	1440	1253	7140	7414	7971	66.69	74.33	73.97	465.25	444.5	467.54	71.6633	459.097	2.6795	0	0
Capann_59V1aChr01g018670	794	1119	876	6570	6714	6955	47.88	57.76	51.71	428.11	402.53	407.95	52.45	412.863	2.9766	0	0
Capann_59V1aChr01g027890	1134	1189	1044	3859	4177	4475	68.38	61.37	61.63	251.46	250.43	262.48	63.7933	254.79	1.9978	0	0
Capann_59V1aChr01g028110	504	606	457	3152	3602	3421	30.39	31.28	26.98	205.39	215.95	200.66	29.55	207.333	2.8107	0	0
Capann_59V1aChr01g029810	584	675	665	2899	3259	3013	35.21	34.84	39.26	188.9	195.39	176.73	36.4367	187.007	2.3596	0	0
Capann_59V1aChr01g033310	454	534	528	2724	3005	3272	27.37	27.56	31.17	177.5	180.16	191.92	28.7	183.193	2.6742	0	0
Capann_59V1aChr01g036100	1459	1562	1381	5387	5285	5898	87.97	80.62	81.53	351.03	316.86	345.95	83.3733	337.947	2.0191	0	0
Capann_59V1aChr01g042040	2672	3315	3028	77	74	74	161.11	171.1	178.76	5.02	4.44	4.34	170.323	4.6	-5.2105	0	0
Capann_59V1aChr01g049570	4141	4836	4277	14260	15785	15785	249.69	249.61	252.49	929.2	946.38	925.87	250.597	933.817	1.8978	0	0
Capann_59V1aChr01g049910	207	222	170	2149	2324	2137	12.48	11.46	10.04	140.03	139.33	125.35	11.3267	134.903	3.5741	0	0
Capann_59V1aChr02g007230	2079	2447	2192	7011	7563	7817	125.36	126.3	129.4	456.85	453.43	458.51	127.02	456.263	1.8448	0	0
Capann_59V1aChr02g019230	89	95	94	1474	1549	1574	5.37	4.9	5.55	96.05	92.87	92.32	5.27333	93.7467	4.152	0	0
Capann_59V1aChr02g022900	424	499	420	2335	2576	2448	25.57	25.76	24.79	152.15	154.44	143.59	25.3733	150.06	2.5642	0	0
Capann_59V1aChr02g032390	6493	7653	6623	18233	19709	19616	391.51	395.01	390.99	1188.09	1181.64	1150.58	392.503	1173.44	1.58	0	0
Capann_59V1aChr02g033600	1541	1817	1528	8134	8986	8873	92.92	93.78	90.2	530.02	538.75	520.45	92.3	529.74	2.5209	0	0
Capann_59V1aChr02g034260	916	929	903	5056	5499	5164	55.23	47.95	53.31	329.46	329.69	302.9	52.1633	320.683	2.62	0	0
Capann_59V1aChr02g034310	699	815	706	3796	3715	3779	42.15	42.07	41.68	247.35	222.73	221.66	41.9667	230.58	2.458	0	0
Capann_59V1aChr02g036150	1394	1450	1209	4901	5079	5612	84.05	74.84	71.37	319.36	304.51	329.17	76.7533	317.68	2.0493	0	0
Capann_59V1aChr03g000970	927	1112	932	5745	6356	6457	55.9	57.4	55.02	374.35	381.07	378.74	56.1067	378.053	2.7523	0	0
Capann_59V1aChr03g001120	950	1096	941	4451	4963	4963	57.28	56.57	55.55	290.03	297.55	291.11	56.4667	292.897	2.3749	0	0
Capann_59V1aChr03g005960	1128	1205	1072	3985	4605	4324	68.02	62.2	63.29	259.67	276.09	253.63	64.5033	263.13	2.0283	0	0
Capann_59V1aChr03g015020	4675	5055	4558	11041	12099	11657	281.89	260.91	269.08	719.45	725.38	683.74	270.627	709.523	1.3905	0	0
Capann_59V1aChr03g018760	582	608	532	2625	2854	2824	35.09	31.38	31.41	171.05	171.11	165.64	32.6267	169.267	2.3752	0	0
Capann_59V1aChr04g004530	318	367	361	3019	3316	3278	19.17	18.94	21.31	196.72	198.81	192.27	19.8067	195.933	3.3063	0	0
Capann_59V1aChr04g006660	483	676	501	3309	3369	3398	29.12	34.89	29.58	215.62	201.99	199.31	31.1967	205.64	2.7207	0	0
Capann_59V1aChr04g006760	241	269	260	3907	4052	4141	14.53	13.88	15.35	254.59	242.93	242.89	14.5867	246.803	4.0806	0	0
Capann_59V1aChr04g010560	490	659	498	5517	5658	5775	29.55	34.01	29.4	359.5	339.22	338.73	30.9867	345.817	3.4803	0	0
Capann_59V1aChr04g010570	269	320	243	3662	3886	4204	16.22	16.52	14.35	238.62	232.98	246.59	15.6967	239.397	3.9309	0	0
Capann_59V1aChr04g010600	655	680	698	5558	6248	6095	39.49	35.1	41.21	362.17	374.59	357.5	38.6	364.753	3.2402	0	0
Capann_59V1aChr04g010610	5568	6619	5807	12616	13304	13920	335.73	341.64	342.81	822.08	797.63	816.48	340.06	812.063	1.2558	0	0
Capann_59V1aChr04g014110	1414	1681	1430	7230	7174	8365	85.26	86.76	84.42	471.12	430.11	490.65	85.48	463.96	2.4403	0	0
Capann_59V1aChr04g014450	772	975	910	4262	4787	4385	46.55	50.32	53.72	277.72	287	257.2	50.1967	273.973	2.4484	0	0
Capann_59V1aChr04g015550	485	601	423	2635	3029	3112	29.24	31.02	24.97	171.7	181.6	182.54	28.41	178.613	2.6524	0	0
Capann_59V1aChr04g021490	273	281	272	3080	3603	3576	16.46	14.5	16.06	200.7	216.01	209.75	15.6733	208.82	3.7359	0	0
Capann_59V1aChr05g019870	2067	2345	1981	7648	8652	7962	124.63	121.04	116.95	498.36	518.72	467.01	120.873	494.697	2.033	0	0
Capann_59V1aChr05g022170	120	169	120	2060	2026	2072	7.24	8.72	7.08	134.23	121.47	121.53	7.68	125.743	4.0332	0	0
Capann_59V1aChr05g023090	4416	4961	4398	19211	21318	20470	266.27	256.06	259.63	1251.82	1278.1	1200.67	260.653	1243.53	2.2542	0	0
Capann_59V1aChr06g003440	1624	1895	1663	5165	5539	5869	97.92	97.81	98.17	336.56	332.09	344.25	97.9667	337.633	1.7851	0	0
Capann_59V1aChr06g006410	385	461	448	3712	4038	3754	23.21	23.79	26.45	241.88	242.09	220.19	24.4833	234.72	3.2611	0	0
Capann_59V1aChr06g013130	302	355	314	3090	3563	3307	18.21	18.32	18.54	201.35	213.62	193.97	18.3567	202.98	3.467	0	0
Capann_59V1aChr06g018730	805	1030	897	4771	5012	5231	48.54	53.16	52.95	310.89	300.49	306.83	51.55	306.07	2.5698	0	0
Capann_59V1aChr06g020600	826	988	935	4762	5180	5304	49.81	51	55.2	310.3	310.56	311.11	52.0033	310.657	2.5786	0	0
Capann_59V1aChr06g026410	2491	2756	2518	6145	6755	6662	150.2	142.25	148.65	400.42	404.99	390.76	147.033	398.723	1.4392	0	0
Capann_59V1aChr07g000350	118	158	141	2198	2018	2174	7.12	8.16	8.32	143.23	120.99	127.52	7.86667	130.58	4.053	0	0
Capann_59V1aChr07g001760	17777	21301	19430	5165	5013	5564	1071.9	1099.45	1147.04	336.56	300.55	326.36	1106.13	321.157	-1.7842	0	0
Capann_59V1aChr07g002180	2320	2743	2190	7762	7983	8333	139.89	141.58	129.29	505.78	478.61	488.77	136.92	491.053	1.8425	0	0
Capann_59V1aChr07g002550	6700	8220	7032	1573	1670	1864	403.99	424.28	415.13	102.5	100.12	109.33	414.467	103.983	-1.9949	0	0
Capann_59V1aChr07g009440	1006	1124	1109	7998	8516	8488	60.66	58.02	65.47	521.16	510.57	497.87	61.3833	509.867	3.0542	0	0
Capann_59V1aChr07g013500	3477	3837	3498	8355	9518	9644	209.65	198.05	206.5	544.42	570.64	565.67	204.733	560.243	1.4523	0	0
Capann_59V1aChr07g013770	1208	1452	1187	6208	6732	6555	72.84	74.95	70.07	404.52	403.61	384.49	72.62	397.54	2.4527	0	0
Capann_59V1aChr07g016020	4531	5530	4545	11011	11712	11766	273.21	285.43	268.31	717.49	702.18	690.14	275.65	703.27	1.3512	0	0
Capann_59V1aChr07g019370	3002	3558	3093	9412	10146	10600	181.01	183.65	182.59	613.3	608.29	621.75	182.417	614.447	1.7521	0	0
Capann_59V1aChr07g025440	498	606	434	4222	4447	4183	30.03	31.28	25.62	275.11	266.62	245.35	28.9767	262.36	3.1786	0	0
Capann_59V1aChr07g025490	234	260	221	2022	2119	2521	14.11	13.42	13.05	131.76	127.04	147.87	13.5267	135.557	3.325	0	0
Capann_59V1aChr07g031040	24023	28591	25106	55198	59862	61319	1448.52	1475.73	1482.12	3596.79	3588.97	3596.68	1468.79	3594.15	1.291	0	0
Capann_59V1aChr08g006900	448	494	372	2806	2991	2834	27.01	25.5	21.96	182.84	179.32	166.23	24.8233	176.13	2.8269	0	0
Capann_59V1aChr08g017500	2071	2583	2271	8854	9450	9406	124.88	133.32	134.07	576.94	566.57	551.71	130.757	565.073	2.1116	0	0
Capann_59V1aChr08g021410	3337	4159	3621	8409	8985	9082	201.21	214.67	213.76	547.94	538.69	532.71	209.88	539.78	1.3628	0	0
Capann_59V1aChr08g026040	385	457	402	2208	2397	2351	23.21	23.59	23.73	143.88	143.71	137.9	23.51	141.83	2.5928	0	0
Capann_59V1aChr08g027890	37737	44871	39312	96476	104820	104318	2275.43	2316.02	2320.77	6286.52	6284.39	6118.8	2304.07	6229.9	1.435	0	0
Capann_59V1aChr08g030220	4260	5389	4558	12700	13762	13572	256.87	278.15	269.08	827.55	825.09	796.07	268.033	816.237	1.6066	0	0
Capann_59V1aChr09g000510	2009	2342	2163	8088	9157	8996	121.14	120.88	127.69	527.03	549	527.66	123.237	534.563	2.1169	0	0
Capann_59V1aChr09g002310	923	1087	947	8521	9196	8779	55.65	56.11	55.91	555.24	551.34	514.93	55.89	540.503	3.2736	0	0
Capann_59V1aChr09g021820	630	739	588	2942	3451	3512	37.99	38.14	34.71	191.71	206.9	206	36.9467	201.537	2.4475	0	0
Capann_59V1aChr10g002820	13894	18294	15807	1385	1327	1465	837.77	944.25	933.16	90.25	79.56	85.93	905.06	85.2467	-3.4083	0	0
Capann_59V1aChr10g002890	7224	9524	8029	1207	1084	1197	435.59	491.58	473.99	78.65	64.99	70.21	467.053	71.2833	-2.712	0	0
Capann_59V1aChr10g005010	6878	8826	7949	369	330	411	414.72	455.55	469.27	24.04	19.78	24.11	446.513	22.6433	-4.3015	0	0
Capann_59V1aChr10g020400	424	542	523	2913	3143	3151	25.57	27.98	30.88	189.82	188.44	184.82	28.1433	187.693	2.7375	0	0
Capann_59V1aChr10g023960	367	430	373	2208	2329	2317	22.13	22.19	22.02	143.88	139.63	135.9	22.1133	139.803	2.6604	0	0
Capann_59V1aChr11g017030	642	835	663	2769	3040	3175	38.71	43.1	39.14	180.43	182.26	186.23	40.3167	182.973	2.1822	0	0
Capann_59V1aChr11g019730	1188	1387	1208	4289	4654	4687	71.63	71.59	71.31	279.48	279.03	274.92	71.51	277.81	1.9579	0	0
Capann_59V1aChr11g029250	2283	2732	2332	6642	7144	7438	137.66	141.01	137.67	432.8	428.31	436.28	138.78	432.463	1.6398	0	0
Capann_59V1aChr12g020640	621	765	704	5554	5924	5493	37.44	39.49	41.56	361.91	355.17	322.19	39.4967	346.423	3.1327	0	0
Capann_59V1aChr12g031380	3790	4599	3933	14764	16095	15156	228.53	237.38	232.18	962.04	964.96	888.98	232.697	938.66	2.0122	0	0
Capann_59V1aChr12g034470	2164	2372	2238	8039	8252	8696	130.48	122.43	132.12	523.83	494.74	510.07	128.343	509.547	1.9892	0	0
Capann_59V1aChr12g035350	1026	1162	1118	5766	6282	6504	61.86	59.98	66	375.72	376.63	381.49	62.6133	377.947	2.5936	0	0
Capann_59V1aChr04g018270	832	1048	943	3276	3734	3577	50.17	54.09	55.67	213.47	223.87	209.81	53.31	215.717	2.0167	2.01095e-306	7.26318e-304
Capann_59V1aChr03g041360	204	243	210	1633	1790	1733	12.3	12.54	12.4	106.41	107.32	101.65	12.4133	105.127	3.0822	1.99074e-304	7.09799e-302
Capann_59V1aChr06g035510	86	113	99	1332	1520	1554	5.19	5.83	5.84	86.8	91.13	91.15	5.62	89.6933	3.9964	1.3412e-302	4.72155e-300
Capann_59V1aChr03g017850	623	717	658	2685	3252	3014	37.57	37.01	38.84	174.96	194.97	176.79	37.8067	182.24	2.2691	1.93977e-302	6.74339e-300
Capann_59V1aChr02g008130	3476	4175	3568	7717	8263	8347	209.59	215.49	210.64	502.85	495.4	489.6	211.907	495.95	1.2268	8.11208e-300	2.78525e-297
Capann_59V1aChr01g045560	2184	2568	2298	264	236	279	131.69	132.55	135.66	17.2	14.15	16.36	133.3	15.9033	-3.0673	7.97858e-297	2.706e-294
Capann_59V1aChr02g021400	1874	2215	1904	5039	5997	5733	113	114.33	112.4	328.35	359.54	336.27	113.243	341.387	1.592	1.10176e-296	3.69168e-294
Capann_59V1aChr11g028270	249	276	260	2086	1997	2004	15.01	14.25	15.35	135.93	119.73	117.55	14.87	124.403	3.0645	4.944e-296	1.63688e-293
Capann_59V1aChr06g010170	380	501	409	2106	2485	2365	22.91	25.86	24.15	137.23	148.99	138.72	24.3067	141.647	2.5429	3.62829e-295	1.18713e-292
Capann_59V1aChr01g006290	931	1049	922	3148	3553	3377	56.14	54.14	54.43	205.13	213.02	198.08	54.9033	205.41	1.9035	4.72169e-295	1.52692e-292
Capann_59V1aChr12g026750	984	1111	978	3525	3547	3635	59.33	57.34	57.74	229.69	212.66	213.21	58.1367	218.52	1.9102	5.64845e-292	1.80562e-289
Capann_59V1aChr04g011040	1328	1652	1361	3905	4447	4478	80.07	85.27	80.35	254.46	266.62	262.66	81.8967	261.247	1.6735	1.61001e-287	5.08819e-285
Capann_59V1aChr03g045790	282	303	241	1687	1850	1965	17	15.64	14.23	109.93	110.92	115.26	15.6233	112.037	2.8422	1.68115e-280	5.2533e-278
Capann_59V1aChr09g002280	115	139	138	1431	1421	1548	6.93	7.17	8.15	93.25	85.19	90.8	7.41667	89.7467	3.597	2.28218e-277	6.97469e-275
Capann_59V1aChr03g007690	1674	2142	1935	44	31	51	100.94	110.56	114.23	2.87	1.86	2.99	108.577	2.57333	-5.3989	1.15275e-276	3.4847e-274
Capann_59V1aChr08g031030	560	680	552	2408	2597	2507	33.77	35.1	32.59	156.91	155.7	147.05	33.82	153.22	2.1797	5.48191e-276	1.63933e-273
Capann_59V1aChr03g004650	6220	7459	6418	12104	13167	14008	375.05	385	378.88	788.72	789.42	821.64	379.643	799.927	1.0752	7.70004e-271	2.27815e-268
Capann_59V1aChr04g007980	1469	1741	1534	4114	4313	4383	88.58	89.86	90.56	268.07	258.58	257.09	89.6667	261.247	1.5428	1.81171e-270	5.30372e-268
Capann_59V1aChr04g010550	180	206	160	1437	1514	1546	10.85	10.63	9.45	93.64	90.77	90.68	10.31	91.6967	3.1528	1.1532e-269	3.34081e-267
Capann_59V1aChr03g024020	73	109	94	1202	1386	1461	4.4	5.63	5.55	78.32	83.1	85.7	5.19333	82.3733	3.9874	2.21473e-267	6.34989e-265
Capann_59V1aChr08g006760	7508	8889	7867	16290	17180	19310	452.71	458.81	464.42	1061.48	1030.01	1132.63	458.647	1074.71	1.2285	2.04945e-266	5.81606e-264
Capann_59V1aChr10g019120	74	69	57	1240	1310	1295	4.46	3.56	3.36	80.8	78.54	75.96	3.79333	78.4333	4.3699	3.30017e-266	9.2708e-264
Capann_59V1aChr06g001400	62	62	66	1236	1308	1258	3.74	3.2	3.9	80.54	78.42	73.79	3.61333	77.5833	4.4243	1.59856e-262	4.40173e-260
Capann_59V1aChr02g006840	11960	12920	11171	22486	24575	25973	721.15	666.87	659.48	1465.22	1473.37	1523.45	682.5	1487.35	1.1238	1.07886e-261	2.94158e-259
Capann_59V1aChr04g010180	3738	4626	4225	10250	10442	10450	225.39	238.77	249.42	667.91	626.04	612.95	237.86	635.633	1.4181	2.19527e-261	5.92744e-259
Capann_59V1aChr06g035500	42	39	51	1185	1362	1356	2.53	2.01	3.01	77.22	81.66	79.54	2.51667	79.4733	4.9809	1.31656e-259	3.52066e-257
Capann_59V1aChr10g000790	764	907	774	2698	2968	2830	46.07	46.81	45.69	175.81	177.94	165.99	46.19	173.247	1.9072	1.64079e-259	4.34592e-257
Capann_59V1aChr06g004120	1348	1737	1424	3966	4465	4632	81.28	89.66	84.07	258.43	267.7	271.69	85.0033	265.94	1.6455	2.50874e-259	6.58214e-257
Capann_59V1aChr03g040940	137	155	152	1300	1473	1389	8.26	8	8.97	84.71	88.31	81.47	8.41	84.83	3.3344	6.44723e-259	1.67574e-256
Capann_59V1aChr08g005880	915	1187	1035	3143	3514	3595	55.17	61.27	61.1	204.8	210.68	210.87	59.18	208.783	1.8188	1.44169e-258	3.71249e-256
Capann_59V1aChr03g024030	99	92	93	1293	1361	1662	5.97	4.75	5.49	84.25	81.6	97.48	5.40333	87.7767	4.0219	1.66156e-254	4.23942e-252
Capann_59V1aChr02g036800	138	166	146	1250	1351	1393	8.32	8.57	8.62	81.45	81	81.71	8.50333	81.3867	3.2587	3.15202e-254	7.96915e-252
Capann_59V1aChr04g005180	195	186	176	1338	1526	1579	11.76	9.6	10.39	87.19	91.49	92.62	10.5833	90.4333	3.0951	2.29132e-250	5.74089e-248
Capann_59V1aChr07g016940	255	324	304	1640	1722	1778	15.38	16.72	17.95	106.86	103.24	104.29	16.6833	104.797	2.6511	5.39384e-250	1.33936e-247
Capann_59V1aChr03g021110	2631	3178	2840	5954	6789	6683	158.64	164.03	167.66	387.97	407.03	391.99	163.443	395.663	1.2755	3.05701e-248	7.52375e-246
Capann_59V1aChr03g026460	185	205	220	1482	1643	1530	11.15	10.58	12.99	96.57	98.5	89.74	11.5733	94.9367	3.0362	4.05821e-247	9.90025e-245
Capann_59V1aChr06g029540	442	594	501	2152	2316	2234	26.65	30.66	29.58	140.23	138.85	131.04	28.9633	136.707	2.2388	1.27247e-241	3.07726e-239
Capann_59V1aChr03g048000	2830	3115	2769	6198	6654	6522	170.64	160.78	163.47	403.87	398.93	382.55	164.963	395.117	1.2601	3.27374e-241	7.84879e-239
Capann_59V1aChr03g004370	1852	2199	1914	118	201	192	111.67	113.5	112.99	7.69	12.05	11.26	112.72	10.3333	-3.4474	6.11122e-241	1.45264e-238
Capann_59V1aChr03g050100	418	547	486	2334	2225	2533	25.2	28.23	28.69	152.09	133.4	148.57	27.3733	144.687	2.4021	8.99548e-239	2.1023e-236
Capann_59V1aChr02g015080	414	488	350	1902	2149	2111	24.96	25.19	20.66	123.94	128.84	123.82	23.6033	125.533	2.411	2.05649e-237	4.7661e-235
Capann_59V1aChr08g024320	668	860	791	2558	2883	2963	40.28	44.39	46.7	166.68	172.85	173.8	43.79	171.11	1.9663	1.51883e-236	3.49092e-234
Capann_59V1aChr10g025380	372	510	463	2040	2124	2322	22.43	26.32	27.33	132.93	127.34	136.2	25.36	132.157	2.3816	5.27192e-233	1.20178e-230
Capann_59V1aChr04g002420	5526	6481	5706	1737	2033	1919	333.2	334.52	336.85	113.19	121.89	112.56	334.857	115.88	-1.5309	2.20666e-232	4.98939e-230
Capann_59V1aChr03g041590	1466	1632	1543	3806	4287	4515	88.4	84.24	91.09	248	257.02	264.83	87.91	256.617	1.5455	4.63281e-232	1.03906e-229
Capann_59V1aChr01g054120	228	298	246	1773	1833	1632	13.75	15.38	14.52	115.53	109.9	95.73	14.55	107.053	2.8792	6.01728e-230	1.33877e-227
Capann_59V1aChr07g022410	970	1244	1160	3304	3626	3645	58.49	64.21	68.48	215.29	217.39	213.8	63.7267	215.493	1.7577	4.97647e-229	1.09842e-226
Capann_59V1aChr09g001400	1866	2329	1812	4772	5094	5181	112.51	120.21	106.97	310.95	305.41	303.89	113.23	306.75	1.4378	1.91479e-227	4.19309e-225
Capann_59V1aChr04g014100	1336	1534	1369	3810	4019	4596	80.56	79.18	80.82	248.27	240.96	269.58	80.1867	252.937	1.6573	4.19849e-227	9.12219e-225
Capann_59V1aChr08g026320	124	176	157	1167	1377	1387	7.48	9.08	9.27	76.04	82.56	81.35	8.61	79.9833	3.2156	6.22911e-227	1.34293e-224
Capann_59V1aChr02g024190	4562	5604	4996	1362	1392	1521	275.08	289.25	294.94	88.75	83.46	89.21	286.423	87.14	-1.7167	6.87145e-227	1.47001e-224
Capann_59V1aChr01g033330	299	429	353	1753	2020	1891	18.03	22.14	20.84	114.23	121.11	110.92	20.3367	115.42	2.5047	2.42721e-226	5.1529e-224
Capann_59V1aChr01g048230	1575	1908	1701	4520	4533	4623	94.97	98.48	100.42	294.53	271.77	271.16	97.9567	279.153	1.5108	2.94151e-226	6.19744e-224
Capann_59V1aChr01g001390	3047	3509	3062	718	835	812	183.73	181.12	180.76	46.79	50.06	47.63	181.87	48.16	-1.917	3.92794e-226	8.21353e-224
Capann_59V1aChr01g030140	3806	4520	4059	7831	8233	8347	229.49	233.3	239.62	510.28	493.6	489.6	234.137	497.827	1.0883	2.98577e-224	6.15091e-222
Capann_59V1aChr08g011360	446	600	432	1988	2288	2289	26.89	30.97	25.5	129.54	137.18	134.26	27.7867	133.66	2.2661	3.89333e-224	7.96157e-222
Capann_59V1aChr10g007250	269	237	245	1667	1689	1664	16.22	12.23	14.46	108.62	101.26	97.6	14.3033	102.493	2.8411	8.29365e-223	1.68361e-220
Capann_59V1aChr08g017170	503	553	508	1929	2065	2255	30.33	28.54	29.99	125.7	123.81	132.27	29.62	127.26	2.1031	2.49172e-222	5.02154e-220
Capann_59V1aChr01g006150	1704	2033	1835	17	17	26	102.75	104.93	108.33	1.11	1.02	1.53	105.337	1.22	-6.432	3.41376e-222	6.83021e-220
Capann_59V1aChr02g036160	48	47	44	1077	1090	1069	2.89	2.43	2.6	70.18	65.35	62.7	2.64	66.0767	4.6455	1.11857e-221	2.22203e-219
Capann_59V1aChr08g018490	73	87	80	1016	1055	1092	4.4	4.49	4.72	66.2	63.25	64.05	4.53667	64.5	3.8296	9.76352e-221	1.92577e-218
Capann_59V1aChr04g011520	3130	3522	3212	6264	7226	7305	188.73	181.79	189.62	408.17	433.23	428.48	186.713	423.293	1.1808	1.389e-220	2.72039e-218
Capann_59V1aChr06g026080	376	377	420	1926	2072	2350	22.67	19.46	24.79	125.5	124.22	137.84	22.3067	129.187	2.5339	6.30068e-220	1.22537e-217
Capann_59V1aChr03g022920	543	701	574	2142	2378	2251	32.74	36.18	33.89	139.58	142.57	132.03	34.27	138.06	2.0103	6.20177e-218	1.19776e-215
Capann_59V1aChr08g026610	53	46	51	1096	1048	1093	3.2	2.37	3.01	71.42	62.83	64.11	2.86	66.12	4.531	7.78527e-217	1.49321e-214
Capann_59V1aChr08g018870	1231	1471	1302	3324	3770	3565	74.23	75.93	76.86	216.6	226.03	209.11	75.6733	217.247	1.5215	1.14059e-216	2.17268e-214
Capann_59V1aChr10g020750	592	731	624	2108	2282	2274	35.7	37.73	36.84	137.36	136.82	133.38	36.7567	135.853	1.886	6.03445e-216	1.14166e-213
Capann_59V1aChr10g025560	170	155	123	1440	1380	1376	10.25	8	7.26	93.83	82.74	80.71	8.50333	85.76	3.3342	6.32323e-213	1.18024e-210
Capann_59V1aChr06g010260	2494	2906	2457	5285	6000	5706	150.38	149.99	145.05	344.38	359.72	334.69	148.473	346.263	1.2217	2.68627e-212	4.98053e-210
Capann_59V1aChr05g012640	46	63	69	1099	1035	1106	2.77	3.25	4.07	71.61	62.05	64.87	3.36333	66.1767	4.2984	3.13471e-212	5.77347e-210
Capann_59V1aChr04g014060	5440	6119	5483	9725	10750	11409	328.02	315.83	323.69	633.7	644.51	669.2	322.513	649.137	1.0092	2.59366e-211	4.74555e-209
Capann_59V1aChr04g001220	5097	6088	5230	9870	11119	10424	307.33	314.23	308.75	643.14	666.63	611.42	310.103	640.397	1.0462	3.58525e-211	6.51695e-209
Capann_59V1aChr05g006620	5069	6187	5535	10862	11154	11238	305.65	319.34	326.76	707.78	668.73	659.17	317.25	678.56	1.0969	8.12677e-208	1.46762e-205
Capann_59V1aChr11g017080	2698	3100	2839	5548	5911	6069	162.68	160.01	167.6	361.52	354.39	355.98	163.43	357.297	1.1284	3.6911e-205	6.62279e-203
Capann_59V1aChr09g016140	959	1108	945	2701	2952	2831	57.82	57.19	55.79	176	176.98	166.05	56.9333	173.01	1.6035	1.23903e-202	2.20889e-200
Capann_59V1aChr08g028780	2303	2580	2457	5029	5436	5530	138.86	133.17	145.05	327.7	325.91	324.36	139.027	325.99	1.2295	4.55277e-202	8.06478e-200
Capann_59V1aChr04g015820	903	1087	984	2571	2842	2884	54.45	56.11	58.09	167.53	170.39	169.16	56.2167	169.027	1.5882	1.09939e-200	1.93513e-198
Capann_59V1aChr07g031560	4437	5040	4666	8454	9578	9147	267.54	260.14	275.46	550.88	574.24	536.52	267.713	553.88	1.0489	5.75106e-200	1.00593e-197
Capann_59V1aChr03g002940	3476	3914	3629	8290	8228	8195	209.59	202.02	214.24	540.19	493.3	480.68	208.617	504.723	1.2746	4.95834e-198	8.61853e-196
Capann_59V1aChr02g030770	50	61	48	925	909	1024	3.01	3.15	2.83	60.27	54.5	60.06	2.99667	58.2767	4.2815	5.04608e-198	8.71655e-196
Capann_59V1aChr07g002230	912	1063	886	2479	2698	2779	54.99	54.87	52.3	161.54	161.76	163	54.0533	162.1	1.5844	7.55464e-197	1.29693e-194
Capann_59V1aChr05g011630	7310	8763	7303	2888	3191	3171	440.77	452.3	431.13	188.19	191.31	186	441.4	188.5	-1.2275	1.71133e-195	2.91987e-193
Capann_59V1aChr05g025900	1519	1707	1613	216	227	220	91.59	88.11	95.22	14.07	13.61	12.9	91.64	13.5267	-2.7602	3.79882e-195	6.44201e-193
Capann_59V1aChr04g005610	5745	6687	5615	2094	2181	2256	346.41	345.15	331.48	136.45	130.76	132.33	341.013	133.18	-1.3565	1.59052e-194	2.68085e-192
Capann_59V1aChr03g005280	596	636	557	2446	2287	2373	35.94	32.83	32.88	159.39	137.12	139.19	33.8833	145.233	2.0997	3.65663e-194	6.12618e-192
Capann_59V1aChr02g003140	2604	3014	2667	5049	5575	5588	157.01	155.57	157.45	329	334.24	327.77	156.677	330.337	1.0761	3.76121e-194	6.26365e-192
Capann_59V1aChr01g033870	546	681	498	2035	2179	2160	32.92	35.15	29.4	132.6	130.64	126.7	32.49	129.98	2.0002	5.16524e-193	8.55062e-191
Capann_59V1aChr03g008690	1796	2200	1936	347	376	354	108.29	113.55	114.29	22.61	22.54	20.76	112.043	21.97	-2.3505	3.40445e-192	5.60244e-190
Capann_59V1aChr09g018060	1579	1743	1579	3824	3989	3940	95.21	89.97	93.22	249.18	239.16	231.1	92.8	239.813	1.3697	3.67156e-192	6.00645e-190
Capann_59V1aChr06g020850	3626	4032	3399	904	934	1066	218.64	208.11	200.66	58.91	56	62.53	209.137	59.1467	-1.8221	2.1493e-191	3.49557e-189
Capann_59V1aChr05g019940	6025	7034	6175	1649	1716	2095	363.29	363.06	364.54	107.45	102.88	122.88	363.63	111.07	-1.711	2.53115e-191	4.09267e-189
Capann_59V1aChr04g023140	127	118	123	1015	1195	1073	7.66	6.09	7.26	66.14	71.65	62.94	7.00333	66.91	3.2561	1.24348e-190	1.99898e-188
Capann_59V1aChr02g011700	951	1019	998	2727	3173	2962	57.34	52.6	58.92	177.7	190.23	173.74	56.2867	180.557	1.6816	3.29872e-190	5.27245e-188
Capann_59V1aChr04g004340	390	472	478	1908	1992	1898	23.52	24.36	28.22	124.33	119.43	111.33	25.3667	118.363	2.2222	3.5909e-189	5.70666e-187
Capann_59V1aChr07g025190	1418	1738	1521	3434	3805	3696	85.5	89.71	89.79	223.76	228.13	216.79	88.3333	222.893	1.3353	2.33165e-186	3.66359e-184
Capann_59V1aChr06g004760	463	528	476	1965	1852	2140	27.92	27.25	28.1	128.04	111.04	125.52	27.7567	121.533	2.1304	6.7123e-186	1.04874e-183
Capann_59V1aChr08g016170	615	681	566	1978	2071	2115	37.08	35.15	33.41	128.89	124.16	124.06	35.2133	125.703	1.8358	8.2362e-186	1.27965e-183
Capann_59V1aChr03g020080	1438	1605	1385	171	131	141	86.71	82.84	81.76	11.14	7.85	8.27	83.77	9.08667	-3.2046	8.78643e-186	1.35755e-183
Capann_59V1aChr04g009100	363	478	389	1588	1724	1667	21.89	24.67	22.96	103.48	103.36	97.78	23.1733	101.54	2.1315	5.8678e-185	8.96645e-183
Capann_59V1aChr07g030620	489	639	567	2206	2090	2275	29.49	32.98	33.47	143.75	125.3	133.44	31.98	134.163	2.0687	9.06346e-185	1.3774e-182
Capann_59V1aChr01g009170	655	721	646	2209	2162	2369	39.49	37.21	38.14	143.94	129.62	138.95	38.28	137.503	1.8448	1.75688e-184	2.65546e-182
Capann_59V1aChr11g015850	2241	2704	2258	4919	5035	5469	135.13	139.57	133.3	320.53	301.87	320.79	136	314.397	1.209	8.20637e-184	1.23366e-181
Capann_59V1aChr03g040980	466	660	545	1935	2206	2111	28.1	34.07	32.17	126.09	132.26	123.82	31.4467	127.39	2.0183	6.32789e-182	9.46155e-180
Capann_59V1aChr02g037200	1405	1792	1529	4083	4192	4012	84.72	92.49	90.26	266.05	251.33	235.32	89.1567	250.9	1.4927	2.00602e-181	2.98339e-179
Capann_59V1aChr03g014130	3123	3768	3340	6053	6456	6653	188.31	194.49	197.18	394.42	387.06	390.23	193.327	390.57	1.0145	2.5179e-181	3.72476e-179
Capann_59V1aChr06g028710	577	666	505	1942	2047	2197	34.79	34.38	29.81	126.54	122.73	128.87	32.9933	126.047	1.9337	1.32449e-180	1.94896e-178
Capann_59V1aChr04g027430	761	896	880	2494	2590	2624	45.89	46.25	51.95	162.51	155.28	153.91	48.03	157.233	1.7109	8.05999e-180	1.17977e-177
Capann_59V1aChr02g024140	1917	2111	1882	352	422	386	115.59	108.96	111.1	22.94	25.3	22.64	111.883	23.6267	-2.2435	9.99989e-178	1.45606e-175
Capann_59V1aChr02g031490	436	539	439	1774	1769	1786	26.29	27.82	25.92	115.6	106.06	104.76	26.6767	108.807	2.0281	1.30986e-176	1.88748e-174
Capann_59V1aChr01g035280	254	328	272	1338	1414	1343	15.32	16.93	16.06	87.19	84.78	78.77	16.1033	83.58	2.3758	1.42276e-175	2.01879e-173
Capann_59V1aChr01g012520	398	472	389	1456	1683	1758	24	24.36	22.96	94.88	100.9	103.12	23.7733	99.6333	2.0673	1.57604e-175	2.22493e-173
Capann_59V1aChr08g022420	2147	2444	2157	4176	4659	4657	129.46	126.15	127.34	272.11	279.33	273.16	127.65	274.867	1.1065	4.38747e-175	6.13165e-173
Capann_59V1aChr04g010100	1507	1681	1432	3750	3712	4177	90.87	86.76	84.54	244.36	222.55	245	87.39	237.303	1.4412	8.03415e-175	1.11719e-172
Capann_59V1aChr12g035690	354	420	377	1658	1596	1628	21.35	21.68	22.26	108.04	95.69	95.49	21.7633	99.74	2.1963	3.27717e-174	4.5344e-172
Capann_59V1aChr01g012980	2526	3190	2757	5256	5882	5830	152.31	164.65	162.76	342.49	352.65	341.96	159.907	345.7	1.1123	4.24062e-174	5.83841e-172
Capann_59V1aChr03g010980	344	409	379	1401	1520	1522	20.74	21.11	22.37	91.29	91.13	89.27	21.4067	90.5633	2.0809	1.26811e-171	1.73732e-169
Capann_59V1aChr03g002870	2437	2985	2577	5350	5857	5465	146.94	154.07	152.13	348.61	351.15	320.55	151.047	340.103	1.171	5.53158e-170	7.54112e-168
Capann_59V1aChr10g012920	295	287	267	1396	1402	1387	17.79	14.81	15.76	90.97	84.06	81.35	16.12	85.46	2.4064	1.71324e-169	2.32424e-167
Capann_59V1aChr01g044690	833	1002	836	2304	2402	2471	50.23	51.72	49.35	150.13	144.01	144.94	50.4333	146.36	1.5371	4.63049e-169	6.25139e-167
Capann_59V1aChr03g035170	277	327	259	1256	1297	1419	16.7	16.88	15.29	81.84	77.76	83.23	16.29	80.9433	2.3129	7.1387e-169	9.59103e-167
Capann_59V1aChr05g020310	204	252	257	1291	1262	1470	12.3	13.01	15.17	84.12	75.66	86.22	13.4933	82	2.6034	2.87957e-168	3.85018e-166
Capann_59V1aChr03g043780	1029	1322	1165	2886	3026	3084	62.05	68.24	68.78	188.06	181.42	180.89	66.3567	183.457	1.4671	3.48779e-168	4.6411e-166
Capann_59V1aChr04g013900	2187	2631	2179	528	491	550	131.87	135.8	128.64	34.41	29.44	32.26	132.103	32.0367	-2.0439	1.11625e-167	1.47829e-165
Capann_59V1aChr12g006080	1753	2119	1969	369	408	407	105.7	109.37	116.24	24.04	24.46	23.87	110.437	24.1233	-2.1947	6.94092e-167	9.14852e-165
Capann_59V1aChr10g014830	597	642	570	1868	1954	1935	36	33.14	33.65	121.72	117.15	113.5	34.2633	117.457	1.7774	1.11735e-165	1.46579e-163
Capann_59V1aChr09g019290	3493	3969	3368	6567	6817	7523	210.62	204.86	198.83	427.92	408.71	441.26	204.77	425.963	1.0567	6.38839e-164	8.22535e-162
Capann_59V1aChr02g034600	4492	5618	5032	9419	9593	9889	270.85	289.97	297.06	613.76	575.14	580.04	285.96	589.647	1.044	3.52035e-163	4.51172e-161
Capann_59V1aChr06g029830	993	1208	1069	69	109	93	59.88	62.35	63.11	4.5	6.53	5.45	61.78	5.49333	-3.4914	8.94588e-162	1.14126e-159
Capann_59V1aChr10g024650	1334	1415	1277	3033	3214	3473	80.44	73.04	75.39	197.63	192.69	203.71	76.29	198.01	1.376	1.95163e-161	2.47839e-159
Capann_59V1aChr09g018270	118	143	114	900	900	945	7.12	7.38	6.73	58.65	53.96	55.43	7.07667	56.0133	2.9846	9.70756e-161	1.22717e-158
Capann_59V1aChr08g017210	15036	18720	16073	7227	7738	7583	906.63	966.23	948.86	470.92	463.93	444.78	940.573	459.877	-1.0323	2.12607e-159	2.67548e-157
Capann_59V1aChr03g020150	434	504	481	1556	1626	1691	26.17	26.01	28.4	101.39	97.49	99.19	26.86	99.3567	1.8872	2.36172e-158	2.95864e-156
Capann_59V1aChr09g008030	509	605	506	1600	1722	1805	30.69	31.23	29.87	104.26	103.24	105.87	30.5967	104.457	1.7715	3.12876e-158	3.90197e-156
Capann_59V1aChr03g024870	4589	5110	4450	1584	1776	1650	276.7	263.75	262.7	103.22	106.48	96.78	267.717	102.16	-1.3899	2.07722e-156	2.56754e-154
Capann_59V1aChr01g031830	923	1104	916	2289	2529	2698	55.65	56.98	54.08	149.15	151.62	158.25	55.57	153.007	1.4612	3.88756e-156	4.78394e-154
Capann_59V1aChr01g002140	221	250	241	1048	1149	1159	13.33	12.9	14.23	68.29	68.89	67.98	13.4867	68.3867	2.3422	7.98653e-154	9.78473e-152
Capann_59V1aChr03g048040	84	97	85	751	813	789	5.06	5.01	5.02	48.94	48.74	46.28	5.03	47.9867	3.254	1.02206e-152	1.24125e-150
Capann_59V1aChr05g014520	131	125	141	884	998	932	7.9	6.45	8.32	57.6	59.83	54.67	7.55667	57.3667	2.9244	1.09426e-152	1.32315e-150
Capann_59V1aChr04g008340	457	491	409	1522	1605	1811	27.56	25.34	24.15	99.18	96.23	106.22	25.6833	100.543	1.9689	3.02785e-152	3.64535e-150
Capann_59V1aChr01g003220	192	239	197	954	1118	1120	11.58	12.34	11.63	62.16	67.03	65.69	11.85	64.96	2.4547	1.06221e-151	1.27333e-149
Capann_59V1aChr02g003740	454	602	468	1807	1929	1752	27.37	31.07	27.63	117.75	115.65	102.76	28.69	112.053	1.9656	1.10053e-151	1.3136e-149
Capann_59V1aChr02g032510	1193	1362	1226	2673	2872	2916	71.93	70.3	72.38	174.18	172.19	171.04	71.5367	172.47	1.2696	5.92016e-151	7.03614e-149
Capann_59V1aChr12g021970	1823	2320	1989	4826	4999	4628	109.92	119.75	117.42	314.47	299.71	271.46	115.697	295.213	1.3514	9.44034e-151	1.11248e-148
Capann_59V1aChr06g029790	167	210	167	899	1033	1057	10.07	10.84	9.86	58.58	61.93	62	10.2567	60.8367	2.5684	1.74836e-150	2.05163e-148
Capann_59V1aChr04g030830	1060	1179	1150	18	10	19	63.91	60.85	67.89	1.17	0.6	1.11	64.2167	0.96	-6.0638	9.70117e-150	1.13361e-147
Capann_59V1aChr10g008380	1382	1699	1340	3200	3318	3544	83.33	87.69	79.11	208.52	198.93	207.87	83.3767	205.107	1.2987	1.79351e-149	2.087e-147
Capann_59V1aChr02g022810	288	338	325	1226	1279	1324	17.37	17.45	19.19	79.89	76.68	77.66	18.0033	78.0767	2.1166	3.65189e-149	4.23178e-147
Capann_59V1aChr08g002780	76	89	109	839	822	880	4.58	4.59	6.43	54.67	49.28	51.62	5.2	51.8567	3.3179	1.05159e-147	1.21352e-145
Capann_59V1aChr09g018890	153	179	125	886	985	958	9.23	9.24	7.38	57.73	59.05	56.19	8.61667	57.6567	2.7423	3.19238e-147	3.66874e-145
Capann_59V1aChr06g004440	1785	2104	1984	410	460	481	107.63	108.6	117.12	26.72	27.58	28.21	111.117	27.5033	-2.0144	8.36751e-147	9.5765e-145
Capann_59V1aChr09g022090	8443	10526	8933	3381	3328	3167	509.09	543.3	527.36	220.31	199.53	185.76	526.583	201.867	-1.3833	1.07228e-146	1.22218e-144
Capann_59V1aChr09g019490	510	672	576	1762	1811	1858	30.75	34.69	34	114.81	108.58	108.98	33.1467	110.79	1.7409	1.04632e-145	1.17811e-143
Capann_59V1aChr01g014980	832	965	869	2167	2385	2260	50.17	49.81	51.3	141.21	142.99	132.56	50.4267	138.92	1.462	1.17931e-145	1.32249e-143
Capann_59V1aChr11g027300	4215	5380	4665	1603	1615	1645	254.15	277.69	275.4	104.45	96.83	96.49	269.08	99.2567	-1.4388	2.18401e-144	2.43934e-142
Capann_59V1aChr06g007660	1483	1596	1376	3124	3334	3325	89.42	82.38	81.23	203.56	199.89	195.03	84.3433	199.493	1.242	1.60059e-143	1.78056e-141
Capann_59V1aChr02g007670	619	831	691	2140	2079	2252	37.32	42.89	40.79	139.45	124.64	132.09	40.3333	132.06	1.7111	1.91321e-143	2.11985e-141
Capann_59V1aChr06g033310	172	212	169	919	1088	985	10.37	10.94	9.98	59.88	65.23	57.78	10.43	60.9633	2.5472	2.51944e-143	2.78048e-141
Capann_59V1aChr02g036990	33	33	36	631	667	680	1.99	1.7	2.13	41.12	39.99	39.89	1.94	40.3333	4.3778	5.87763e-143	6.46098e-141
Capann_59V1aChr06g021350	560	676	601	1651	1850	1784	33.77	34.89	35.48	107.58	110.92	104.64	34.7133	107.713	1.6336	3.05953e-142	3.33681e-140
Capann_59V1aChr03g000820	81	141	108	993	882	975	4.88	7.28	6.38	64.71	52.88	57.19	6.18	58.26	3.2368	3.71243e-142	4.03306e-140
Capann_59V1aChr09g002210	2686	3068	2601	4950	5481	5187	161.96	158.36	153.55	322.55	328.61	304.24	157.957	318.467	1.0116	4.81427e-142	5.20971e-140
Capann_59V1aChr04g007630	1931	2232	1950	3851	4256	4013	116.43	115.2	115.12	250.94	255.16	235.38	115.583	247.16	1.0965	8.09262e-142	8.7234e-140
Capann_59V1aChr04g011710	1927	2434	2081	5003	5634	4825	116.19	125.63	122.85	326	337.78	283.01	121.557	315.597	1.3765	3.91341e-141	4.18599e-139
Capann_59V1aChr06g004680	654	838	721	1888	2015	2170	39.43	43.25	42.56	123.02	120.81	127.28	41.7467	123.703	1.5672	1.25727e-140	1.33969e-138
Capann_59V1aChr01g038280	1806	1922	1819	3556	3921	3906	108.9	99.2	107.38	231.71	235.08	229.11	105.16	231.967	1.1413	4.63609e-140	4.92115e-138
Capann_59V1aChr07g019830	124	166	147	859	865	972	7.48	8.57	8.68	55.97	51.86	57.01	8.24333	54.9467	2.7367	5.96236e-140	6.30491e-138
Capann_59V1aChr03g040030	5248	6334	5297	1664	2151	1957	316.44	326.93	312.71	108.43	128.96	114.79	318.693	117.393	-1.4408	1.44084e-139	1.51785e-137
Capann_59V1aChr02g034700	1398	1699	1621	3381	3647	3565	84.3	87.69	95.7	220.31	218.65	209.11	89.23	216.023	1.2756	1.69956e-139	1.78364e-137
Capann_59V1aChr07g025480	23	21	19	638	704	713	1.39	1.08	1.12	41.57	42.21	41.82	1.19667	41.8667	5.1287	5.13551e-139	5.36931e-137
Capann_59V1aChr01g015580	260	356	256	1186	1250	1442	15.68	18.37	15.11	77.28	74.94	84.58	16.3867	78.9333	2.2681	1.54521e-137	1.6035e-135
Capann_59V1aChr02g033090	100	110	124	834	852	812	6.03	5.68	7.32	54.34	51.08	47.63	6.34333	51.0167	3.0077	1.86939e-137	1.9327e-135
Capann_59V1aChr08g003860	816	1025	869	2091	2233	2297	49.2	52.91	51.3	136.25	133.88	134.73	51.1367	134.953	1.4	1.08522e-136	1.11782e-134
Capann_59V1aChr01g007840	855	1063	917	2090	2379	2369	51.55	54.87	54.13	136.19	142.63	138.95	53.5167	139.257	1.3797	5.62249e-136	5.77e-134
Capann_59V1aChr09g022610	1251	1347	1248	2617	2923	2919	75.43	69.53	73.68	170.53	175.25	171.21	72.88	172.33	1.2416	6.20469e-136	6.34407e-134
Capann_59V1aChr09g019130	1125	1261	1137	2484	2726	2643	67.83	65.09	67.12	161.86	163.43	155.03	66.68	160.107	1.2637	1.2401e-135	1.25871e-133
Capann_59V1aChr02g034180	125	158	104	787	858	882	7.54	8.16	6.14	51.28	51.44	51.73	7.28	51.4833	2.8221	1.35097e-135	1.36624e-133
Capann_59V1aChr03g045800	1718	1978	1667	3412	4004	3716	103.59	102.09	98.41	222.33	240.06	217.96	101.363	226.783	1.1618	1.89133e-134	1.90579e-132
Capann_59V1aChr01g051920	137	129	137	836	853	1026	8.26	6.66	8.09	54.48	51.14	60.18	7.67	55.2667	2.8491	1.04581e-133	1.04622e-131
Capann_59V1aChr08g027970	1375	1562	1429	2851	3038	3223	82.91	80.62	84.36	185.78	182.14	189.05	82.63	185.657	1.1679	1.39829e-133	1.39383e-131
Capann_59V1aChr01g054490	663	823	676	1838	1957	2202	39.98	42.48	39.91	119.77	117.33	129.16	40.79	122.087	1.5816	3.47524e-133	3.45178e-131
Capann_59V1aChr12g032750	108	110	117	764	818	766	6.51	5.68	6.91	49.78	49.04	44.93	6.36667	47.9167	2.9119	1.0524e-131	1.03058e-129
Capann_59V1aChr10g004540	2310	2718	2570	715	705	722	139.29	140.29	151.72	46.59	42.27	42.35	143.767	43.7367	-1.7168	2.97374e-131	2.90185e-129
Capann_59V1aChr03g018650	603	668	611	1614	1748	1896	36.36	34.48	36.07	105.17	104.8	111.21	35.6367	107.06	1.587	4.23942e-131	4.12247e-129
Capann_59V1aChr08g018020	1804	2045	1866	3359	3779	3776	108.78	105.55	110.16	218.88	226.57	221.48	108.163	222.31	1.0394	8.8412e-131	8.53759e-129
Capann_59V1aChr09g019530	3205	3769	3366	1118	1282	1327	193.25	194.54	198.71	72.85	76.86	77.84	195.5	75.85	-1.3659	1.31457e-130	1.26503e-128
Capann_59V1aChr02g033140	412	504	496	1500	1640	1542	24.84	26.01	29.28	97.74	98.32	90.45	26.71	95.5033	1.8382	2.68248e-130	2.5725e-128
Capann_59V1aChr01g014410	1141	1350	1168	2743	2844	3345	68.8	69.68	68.95	178.74	170.51	196.2	69.1433	181.817	1.3948	3.1083e-130	2.97062e-128
Capann_59V1aChr02g035540	1171	1340	1188	2602	2674	2747	70.61	69.16	70.13	169.55	160.32	161.13	69.9667	163.667	1.226	6.40949e-130	6.1046e-128
Capann_59V1aChr10g001540	41	61	56	617	700	897	2.47	3.15	3.31	40.2	41.97	52.61	2.97667	44.9267	3.9158	1.11229e-129	1.05218e-127
Capann_59V1aChr10g025310	812	895	870	2248	2470	2227	48.96	46.2	51.36	146.48	148.09	130.63	48.84	141.733	1.537	1.76995e-129	1.66862e-127
Capann_59V1aChr12g024850	1862	2112	1873	3455	3669	3774	112.27	109.01	110.57	225.13	219.97	221.36	110.617	222.153	1.006	1.74878e-127	1.64308e-125
Capann_59V1aChr07g028970	377	490	476	1457	1510	1686	22.73	25.29	28.1	94.94	90.53	98.89	25.3733	94.7867	1.9014	2.3067e-126	2.15999e-124
Capann_59V1aChr11g030470	150	176	176	884	857	981	9.04	9.08	10.39	57.6	51.38	57.54	9.50333	55.5067	2.5462	2.63121e-126	2.45559e-124
Capann_59V1aChr07g020040	192	239	228	1127	1060	1418	11.58	12.34	13.46	73.44	63.55	83.17	12.46	73.3867	2.5582	1.24273e-125	1.15591e-123
Capann_59V1aChr06g012330	234	298	278	994	1101	1119	14.11	15.38	16.41	64.77	66.01	65.64	15.3	65.4733	2.0974	1.1835e-124	1.09714e-122
Capann_59V1aChr03g013900	16	22	11	593	648	713	0.96	1.14	0.65	38.64	38.85	41.82	0.916667	39.77	5.4391	3.11892e-124	2.88174e-122
Capann_59V1aChr06g027010	1523	1783	1587	3403	3303	3625	91.83	92.03	93.69	221.74	198.03	212.63	92.5167	210.8	1.1881	3.96352e-124	3.64999e-122
Capann_59V1aChr08g029960	423	478	481	1607	1630	1514	25.51	24.67	28.4	104.71	97.73	88.8	26.1933	97.08	1.89	5.47367e-124	5.02404e-122
Capann_59V1aChr02g035230	946	1160	1043	2264	2780	2589	57.04	59.87	61.57	147.53	166.67	151.86	59.4933	155.353	1.3848	2.18637e-123	2.00017e-121
Capann_59V1aChr05g024080	224	319	277	1021	1140	1174	13.51	16.47	16.35	66.53	68.35	68.86	15.4433	67.9133	2.1367	3.95841e-123	3.60942e-121
Capann_59V1aChr09g006730	541	617	543	1452	1571	1644	32.62	31.85	32.06	94.61	94.19	96.43	32.1767	95.0767	1.5631	4.27447e-123	3.88488e-121
Capann_59V1aChr04g022870	778	1006	817	2041	2105	2233	46.91	51.92	48.23	132.99	126.2	130.98	49.02	130.057	1.4077	7.12793e-123	6.45716e-121
Capann_59V1aChr10g030110	1528	1888	1598	3234	3483	3326	92.13	97.45	94.34	210.73	208.82	195.09	94.64	204.88	1.1143	3.09671e-122	2.79619e-120
Capann_59V1aChr02g026210	5830	6699	5804	2586	2803	2957	351.53	345.77	342.64	168.51	168.05	173.44	346.647	170	-1.0279	4.27208e-122	3.84501e-120
Capann_59V1aChr08g019910	525	606	593	2015	1945	1800	31.66	31.28	35.01	131.3	116.61	105.58	32.65	117.83	1.8516	1.59348e-121	1.42956e-119
Capann_59V1aChr04g009580	1681	1901	1602	3596	3525	4074	101.36	98.12	94.57	234.32	211.34	238.96	98.0167	228.207	1.2192	1.98478e-120	1.76919e-118
Capann_59V1aChr06g013910	670	742	613	1692	1782	1808	40.4	38.3	36.19	110.25	106.84	106.05	38.2967	107.713	1.4919	2.89744e-120	2.57446e-118
Capann_59V1aChr02g022610	562	621	493	1482	1670	1644	33.89	32.05	29.1	96.57	100.12	96.43	31.68	97.7067	1.6249	3.10107e-120	2.74662e-118
Capann_59V1aChr11g020540	204	210	200	881	920	1061	12.3	10.84	11.81	57.41	55.16	62.23	11.65	58.2667	2.3223	7.27626e-120	6.42413e-118
Capann_59V1aChr10g025550	2423	2790	2444	605	750	574	146.1	144.01	144.28	39.42	44.97	33.67	144.797	39.3533	-1.8795	2.74866e-119	2.41908e-117
Capann_59V1aChr12g015380	692	833	676	1713	1840	1876	41.73	43	39.91	111.62	110.32	110.04	41.5467	110.66	1.4133	1.01521e-118	8.90663e-117
Capann_59V1aChr05g025320	399	463	360	1432	1361	1406	24.06	23.9	21.25	93.31	81.6	82.47	23.07	85.7933	1.8948	1.13587e-118	9.93385e-117
Capann_59V1aChr08g027820	778	792	763	1855	2056	2012	46.91	40.88	45.04	120.87	123.27	118.01	44.2767	120.717	1.447	1.15506e-118	1.007e-116
Capann_59V1aChr10g023990	313	407	328	1138	1188	1327	18.87	21.01	19.36	74.15	71.23	77.84	19.7467	74.4067	1.9138	2.10837e-118	1.83237e-116
Capann_59V1aChr04g006300	4211	5051	4577	1784	1784	1896	253.91	260.71	270.2	116.25	106.96	111.21	261.607	111.473	-1.2307	3.16607e-118	2.74304e-116
Capann_59V1aChr10g025680	83	111	66	677	697	683	5	5.73	3.9	44.11	41.79	40.06	4.87667	41.9867	3.106	1.55974e-117	1.34714e-115
Capann_59V1aChr08g007150	36	45	38	561	537	702	2.17	2.32	2.24	36.56	32.2	41.18	2.24333	36.6467	4.03	1.84894e-117	1.59198e-115
Capann_59V1aChr01g029720	7666	8606	7633	3069	3439	3810	462.24	444.2	450.61	199.98	206.18	223.48	452.35	209.88	-1.1079	2.97572e-117	2.55425e-115
Capann_59V1aChr06g003200	517	660	538	1571	1708	1583	31.17	34.07	31.76	102.37	102.4	92.85	32.3333	99.2067	1.6174	3.36686e-117	2.8811e-115
Capann_59V1aChr10g005790	1177	1200	1085	196	199	200	70.97	61.94	64.05	12.77	11.93	11.73	65.6533	12.1433	-2.4347	9.41234e-117	8.02965e-115
Capann_59V1aChr01g009350	235	272	237	1072	1038	1009	14.17	14.04	13.99	69.85	62.23	59.18	14.0667	63.7533	2.1802	1.26182e-116	1.07316e-114
Capann_59V1aChr11g019960	730	902	779	1888	1914	2087	44.02	46.56	45.99	123.02	114.75	122.41	45.5233	120.06	1.3991	2.04372e-116	1.73286e-114
Capann_59V1aChr11g020550	229	374	352	1293	1541	1515	13.81	19.3	20.78	84.25	92.39	88.86	17.9633	88.5	2.3006	5.09145e-116	4.2867e-114
Capann_59V1aChr06g003950	326	334	337	1099	1166	1265	19.66	17.24	19.89	71.61	69.91	74.2	18.93	71.9067	1.9255	5.10193e-116	4.2867e-114
Capann_59V1aChr12g003550	629	736	623	1581	1789	1697	37.93	37.99	36.78	103.02	107.26	99.54	37.5667	103.273	1.4589	1.6338e-115	1.3645e-113
Capann_59V1aChr05g027700	203	200	188	915	894	1089	12.24	10.32	11.1	59.62	53.6	63.88	11.22	59.0333	2.3955	2.61364e-115	2.17629e-113
Capann_59V1aChr08g030830	264	287	212	1005	1037	1076	15.92	14.81	12.52	65.49	62.17	63.11	14.4167	63.59	2.1411	5.53851e-115	4.59796e-113
Capann_59V1aChr01g054210	130	127	115	667	738	800	7.84	6.56	6.79	43.46	44.25	46.92	7.06333	44.8767	2.6675	5.9049e-115	4.88754e-113
Capann_59V1aChr01g010090	1399	1680	1449	2827	3360	3600	84.36	86.71	85.54	184.21	201.45	211.16	85.5367	198.94	1.2177	1.50592e-114	1.24276e-112
Capann_59V1aChr04g008320	201	239	195	847	893	920	12.12	12.34	11.51	55.19	53.54	53.96	11.99	54.23	2.1773	3.81737e-114	3.14097e-112
Capann_59V1aChr02g031600	355	368	353	1173	1196	1227	21.41	18.99	20.84	76.43	71.71	71.97	20.4133	73.37	1.8457	3.9696e-114	3.25659e-112
Capann_59V1aChr07g025380	478	499	439	1303	1392	1450	28.82	25.76	25.92	84.91	83.46	85.05	26.8333	84.4733	1.6545	1.87538e-113	1.53401e-111
Capann_59V1aChr03g000960	825	954	813	1802	2029	2062	49.75	49.24	48	117.42	121.65	120.95	48.9967	120.007	1.2924	3.64694e-113	2.97434e-111
Capann_59V1aChr07g031970	359	448	374	1159	1218	1281	21.65	23.12	22.08	75.52	73.02	75.14	22.2833	74.56	1.7424	9.21787e-113	7.49586e-111
Capann_59V1aChr04g006680	688	833	722	1692	2094	1951	41.48	43	42.62	110.25	125.54	114.44	42.3667	116.743	1.4623	1.1485e-112	9.31219e-111
Capann_59V1aChr06g025310	5273	6532	5562	2384	2441	2658	317.95	337.15	328.35	155.35	146.35	155.91	327.817	152.537	-1.1037	1.80964e-112	1.45878e-110
Capann_59V1aChr07g028170	274	335	284	969	1083	1056	16.52	17.29	16.77	63.14	64.93	61.94	16.86	63.3367	1.9094	1.5116e-111	1.2115e-109
Capann_59V1aChr08g027460	240	344	279	1045	1146	1076	14.47	17.76	16.47	68.09	68.71	63.11	16.2333	66.6367	2.0374	4.9023e-111	3.89537e-109
Capann_59V1aChr06g028560	1654	1895	1561	2993	3372	3302	99.73	97.81	92.15	195.03	202.17	193.68	96.5633	196.96	1.0284	1.69802e-110	1.3454e-108
Capann_59V1aChr09g028340	1165	1218	1094	2332	2535	2529	70.25	62.87	64.58	151.96	151.98	148.34	65.9	150.76	1.1939	1.66501e-109	1.3155e-107
Capann_59V1aChr10g005670	428	514	419	1400	1359	1668	25.81	26.53	24.74	91.23	81.48	97.84	25.6933	90.1833	1.8115	2.0557e-109	1.61957e-107
Capann_59V1aChr01g007730	93	102	76	733	691	640	5.61	5.26	4.49	47.76	41.43	37.54	5.12	42.2433	3.0445	1.67723e-108	1.31026e-106
Capann_59V1aChr12g031050	109	100	81	654	641	687	6.57	5.16	4.78	42.62	38.43	40.3	5.50333	40.45	2.8778	1.03153e-106	7.9794e-105
Capann_59V1aChr05g027620	737	871	705	93	75	77	44.44	44.96	41.62	6.06	4.5	4.52	43.6733	5.02667	-3.1191	1.0329e-106	7.9794e-105
Capann_59V1aChr11g004120	261	275	255	961	999	971	15.74	14.19	15.05	62.62	59.89	56.95	14.9933	59.82	1.9963	1.37376e-106	1.05833e-104
Capann_59V1aChr05g007140	35	27	17	463	510	532	2.11	1.39	1	30.17	30.58	31.2	1.5	30.65	4.3529	7.45066e-106	5.70828e-104
Capann_59V1aChr04g009910	309	272	322	1288	1191	1387	18.63	14.04	19.01	83.93	71.41	81.35	17.2267	78.8967	2.1953	8.59919e-106	6.57011e-104
Capann_59V1aChr02g031680	2535	3032	2709	934	1056	975	152.85	156.5	159.92	60.86	63.31	57.19	156.423	60.4533	-1.3716	9.79593e-106	7.44357e-104
Capann_59V1aChr09g008960	130	115	140	799	886	738	7.84	5.94	8.26	52.06	53.12	43.29	7.34667	49.49	2.752	5.02523e-105	3.78744e-103
Capann_59V1aChr09g002670	801	1060	892	1936	2228	2152	48.3	54.71	52.66	126.15	133.58	126.23	51.89	128.653	1.31	6.22368e-105	4.67802e-103
Capann_59V1aChr10g006450	389	550	492	1403	1497	1466	23.46	28.39	29.05	91.42	89.75	85.99	26.9667	89.0533	1.7235	7.72734e-105	5.79259e-103
Capann_59V1aChr07g020090	524	692	602	1558	1592	1638	31.6	35.72	35.54	101.52	95.45	96.08	34.2867	97.6833	1.5105	1.48485e-104	1.11008e-102
Capann_59V1aChr04g003280	72	77	57	606	685	550	4.34	3.97	3.36	39.49	41.07	32.26	3.89	37.6067	3.2731	1.93371e-104	1.44178e-102
Capann_59V1aChr04g008230	888	1012	859	2151	2049	2284	53.54	52.23	50.71	140.16	122.85	133.97	52.16	132.327	1.3431	2.69784e-104	2.00614e-102
Capann_59V1aChr06g029290	591	647	637	1541	1692	1608	35.64	33.39	37.61	100.41	101.44	94.32	35.5467	98.7233	1.4737	3.78359e-104	2.80601e-102
Capann_59V1aChr05g009600	1591	2111	1791	3533	3569	3847	95.93	108.96	105.73	230.22	213.98	225.65	103.54	223.283	1.1087	4.00805e-104	2.96457e-102
Capann_59V1aChr11g007540	985	1120	972	1991	2160	2276	59.39	57.81	57.38	129.74	129.5	133.5	58.1933	130.913	1.1697	4.79271e-104	3.53554e-102
Capann_59V1aChr10g029260	1590	1815	1616	2883	3097	3349	95.87	93.68	95.4	187.86	185.68	196.44	94.9833	189.993	1.0002	5.3076e-104	3.90502e-102
Capann_59V1aChr10g024280	1102	1262	1061	2521	2726	2439	66.45	65.14	62.64	164.27	163.43	143.06	64.7433	156.92	1.2772	5.57479e-104	4.09078e-102
Capann_59V1aChr06g000320	4139	4844	4323	1451	1453	1807	249.57	250.02	255.21	94.55	87.11	105.99	251.6	95.8833	-1.3918	8.40097e-104	6.14841e-102
Capann_59V1aChr04g000630	356	457	352	1128	1211	1368	21.47	23.59	20.78	73.5	72.6	80.24	21.9467	75.4467	1.7815	1.28011e-103	9.34417e-102
Capann_59V1aChr07g001790	11457	13807	12281	5693	5441	5969	690.82	712.65	725	370.96	326.21	350.11	709.49	349.093	-1.0232	3.22328e-103	2.34667e-101
Capann_59V1aChr08g019430	1464	1632	1446	2730	2927	2874	88.27	84.24	85.36	177.89	175.49	168.58	85.9567	173.987	1.0173	1.07888e-102	7.83415e-101
Capann_59V1aChr08g030750	552	592	561	1401	1542	1485	33.28	30.56	33.12	91.29	92.45	87.1	32.32	90.28	1.482	1.18862e-102	8.60849e-101
Capann_59V1aChr03g042800	207	217	219	780	962	920	12.48	11.2	12.93	50.83	57.68	53.96	12.2033	54.1567	2.1499	3.00107e-102	2.14557e-100
Capann_59V1aChr06g006220	1646	2023	1737	3250	3479	3314	99.25	104.42	102.54	211.77	208.58	194.38	102.07	204.91	1.0054	3.12419e-102	2.22787e-100
Capann_59V1aChr07g032630	454	546	470	1470	1454	1376	27.37	28.18	27.75	95.79	87.17	80.71	27.7667	87.89	1.6623	1.04271e-101	7.41656e-100
Capann_59V1aChr03g004930	1142	1513	1243	2613	2680	2958	68.86	78.09	73.38	170.27	160.68	173.5	73.4433	168.15	1.195	1.30723e-101	9.27434e-100
Capann_59V1aChr03g025390	282	261	247	912	1033	1130	17	13.47	14.58	59.43	61.93	66.28	15.0167	62.5467	2.0584	1.40845e-101	9.96705e-100
Capann_59V1aChr03g013380	1678	1968	1604	3082	3464	3257	101.18	101.58	94.69	200.83	207.68	191.04	99.15	199.85	1.0112	5.80093e-101	4.09466e-99
Capann_59V1aChr01g031570	114	156	171	870	818	813	6.87	8.05	10.09	56.69	49.04	47.69	8.33667	51.14	2.6169	1.84504e-100	1.29905e-98
Capann_59V1aChr08g025140	214	277	257	847	943	1025	12.9	14.3	15.17	55.19	56.54	60.12	14.1233	57.2833	2.02	5.14322e-100	3.60297e-98
Capann_59V1aChr04g010520	574	665	633	1413	1672	1632	34.61	34.32	37.37	92.07	100.24	95.73	35.4333	96.0133	1.4381	1.25056e-99	8.71663e-98
Capann_59V1aChr10g009680	1222	1516	1364	2450	2903	2922	73.68	78.25	80.52	159.65	174.05	171.39	77.4833	168.363	1.1196	1.69063e-98	1.17252e-96
Capann_59V1aChr02g014460	66	84	58	540	517	590	3.98	4.34	3.42	35.19	31	34.61	3.91333	33.6	3.102	2.01821e-98	1.39623e-96
Capann_59V1aChr07g027700	501	568	571	1404	1612	1474	30.21	29.32	33.71	91.49	96.65	86.46	31.08	91.5333	1.5583	2.11147e-98	1.45712e-96
Capann_59V1aChr01g036260	6418	8026	7092	3194	3241	3341	386.99	414.26	418.67	208.13	194.31	195.97	406.64	199.47	-1.0276	2.39672e-98	1.64988e-96
Capann_59V1aChr01g018720	758	876	775	1881	1890	1841	45.71	45.21	45.75	122.57	113.31	107.98	45.5567	114.62	1.3311	3.52786e-98	2.42255e-96
Capann_59V1aChr12g030910	602	744	603	1592	1576	1650	36.3	38.4	35.6	103.74	94.49	96.78	36.7667	98.3367	1.4193	4.63614e-98	3.17575e-96
Capann_59V1aChr06g032970	586	624	638	1575	1665	1596	35.33	32.21	37.66	102.63	99.82	93.61	35.0667	98.6867	1.4928	5.61929e-98	3.83975e-96
Capann_59V1aChr06g005880	791	1049	867	1895	2012	2087	47.7	54.14	51.18	123.48	120.63	122.41	51.0067	122.173	1.2602	7.37056e-98	5.02408e-96
Capann_59V1aChr03g013880	48	26	28	443	541	515	2.89	1.34	1.65	28.87	32.44	30.21	1.96	30.5067	3.9602	8.48607e-97	5.77032e-95
Capann_59V1aChr08g016770	590	784	719	1630	1770	1777	35.58	40.47	42.45	106.21	106.12	104.23	39.5	105.52	1.4176	1.88999e-96	1.28201e-94
Capann_59V1aChr04g027470	1676	1904	1657	530	569	570	101.06	98.28	97.82	34.54	34.11	33.43	99.0533	34.0267	-1.5415	3.88154e-96	2.62651e-94
Capann_59V1aChr03g025010	1371	1608	1426	382	437	440	82.67	83	84.18	24.89	26.2	25.81	83.2833	25.6333	-1.7	5.43622e-96	3.66958e-94
Capann_59V1aChr09g028800	2189	2524	2255	812	844	806	131.99	130.28	133.12	52.91	50.6	47.28	131.797	50.2633	-1.3907	5.57338e-96	3.75306e-94
Capann_59V1aChr07g006930	1188	1382	1297	2295	2628	2716	71.63	71.33	76.57	149.55	157.56	159.31	73.1767	155.473	1.0872	2.00509e-95	1.34047e-93
Capann_59V1aChr02g017720	2726	3181	2764	1113	1103	1165	164.37	164.19	163.17	72.52	66.13	68.33	163.91	68.9933	-1.2484	2.12412e-95	1.41664e-93
Capann_59V1aChr08g025520	679	954	793	99	66	90	40.94	49.24	46.81	6.45	3.96	5.28	45.6633	5.23	-3.1262	2.54697e-95	1.69459e-93
Capann_59V1aChr09g019310	158	142	156	662	786	765	9.53	7.33	9.21	43.14	47.12	44.87	8.69	45.0433	2.3739	2.73125e-95	1.81286e-93
Capann_59V1aChr07g026090	663	779	650	16	4	10	39.98	40.21	38.37	1.04	0.24	0.59	39.52	0.623333	-5.9864	2.79772e-95	1.85256e-93
Capann_59V1aChr04g005310	259	281	277	989	933	1004	15.62	14.5	16.35	64.44	55.94	58.89	15.49	59.7567	1.9478	3.35958e-95	2.21932e-93
Capann_59V1aChr02g035650	994	1101	976	2162	2232	2141	59.94	56.83	57.62	140.88	133.82	125.58	58.13	133.427	1.1987	5.69295e-95	3.75181e-93
Capann_59V1aChr11g005470	37	39	57	438	509	527	2.23	2.01	3.36	28.54	30.52	30.91	2.53333	29.99	3.5654	6.66803e-95	4.38403e-93
Capann_59V1aChr03g020010	268	263	237	986	970	939	16.16	13.57	13.99	64.25	58.16	55.08	14.5733	59.1633	2.0214	6.8783e-95	4.51161e-93
Capann_59V1aChr02g019210	826	1001	882	1790	2050	1943	49.81	51.67	52.07	116.64	122.91	113.97	51.1833	117.84	1.2031	9.13092e-95	5.97506e-93
Capann_59V1aChr08g030060	39	74	45	472	512	524	2.35	3.82	2.66	30.76	30.7	30.74	2.94333	30.7333	3.3843	2.32361e-94	1.51694e-92
Capann_59V1aChr11g018540	182	199	164	699	769	766	10.97	10.27	9.68	45.55	46.1	44.93	10.3067	45.5267	2.1431	2.36218e-94	1.53852e-92
Capann_59V1aChr03g005520	931	1001	916	1829	2118	2075	56.14	51.67	54.08	119.18	126.98	121.71	53.9633	122.623	1.1842	4.3387e-94	2.81924e-92
Capann_59V1aChr07g028490	421	445	397	1130	1173	1230	25.39	22.97	23.44	73.63	70.33	72.15	23.9333	72.0367	1.5897	5.53393e-94	3.58751e-92
Capann_59V1aChr03g040780	1138	1455	1277	2711	2736	2652	68.62	75.1	75.39	176.65	164.03	155.55	73.0367	165.41	1.1794	6.14991e-94	3.97756e-92
Capann_59V1aChr05g011780	230	249	223	812	832	894	13.87	12.85	13.16	52.91	49.88	52.44	13.2933	51.7433	1.9607	6.5641e-94	4.23559e-92
Capann_59V1aChr01g033290	125	145	87	636	750	683	7.54	7.48	5.14	41.44	44.97	40.06	6.72	42.1567	2.6492	9.15478e-94	5.8936e-92
Capann_59V1aChr01g030440	661	769	652	38	79	76	39.86	39.69	38.49	2.48	4.74	4.46	39.3467	3.89333	-3.3372	4.71982e-93	3.02449e-91
Capann_59V1aChr07g025460	38	44	35	440	431	460	2.29	2.27	2.07	28.67	25.84	26.98	2.21	27.1633	3.6195	6.02754e-93	3.84477e-91
Capann_59V1aChr04g022740	10	14	23	410	473	463	0.6	0.72	1.36	26.72	28.36	27.16	0.893333	27.4133	4.9395	1.77685e-92	1.1308e-90
Capann_59V1aChr02g026140	511	584	496	1243	1326	1395	30.81	30.14	29.28	81	79.5	81.82	30.0767	80.7733	1.4252	2.27718e-92	1.4459e-90
Capann_59V1aChr11g008700	15	26	33	395	447	470	0.9	1.34	1.95	25.74	26.8	27.57	1.39667	26.7033	4.257	3.53184e-92	2.23745e-90
Capann_59V1aChr11g028420	1141	1396	1129	276	321	319	68.8	72.05	66.65	17.98	19.25	18.71	69.1667	18.6467	-1.8912	4.45954e-92	2.81874e-90
Capann_59V1aChr08g019900	156	201	159	647	759	777	9.41	10.37	9.39	42.16	45.51	45.58	9.72333	44.4167	2.1916	6.74344e-92	4.25265e-90
Capann_59V1aChr09g003110	1099	1250	1049	254	287	276	66.27	64.52	61.93	16.55	17.21	16.19	64.24	16.65	-1.9479	1.32984e-91	8.36744e-90
Capann_59V1aChr08g014200	1006	1036	956	2021	2444	2220	60.66	53.47	56.44	131.69	146.53	130.21	56.8567	136.143	1.2597	1.73836e-91	1.09132e-89
Capann_59V1aChr01g033040	5710	7562	6628	2672	2815	2964	344.3	390.31	391.28	174.11	168.77	173.85	375.297	172.243	-1.1236	1.85629e-91	1.16273e-89
Capann_59V1aChr07g005460	247	351	217	993	1092	1036	14.89	18.12	12.81	64.71	65.47	60.77	15.2733	63.65	2.0591	2.65264e-91	1.65781e-89
Capann_59V1aChr12g030240	201	233	204	859	886	789	12.12	12.03	12.04	55.97	53.12	46.28	12.0633	51.79	2.102	2.94352e-91	1.83548e-89
Capann_59V1aChr12g028230	1201	1389	1214	2237	2378	2451	72.42	71.69	71.67	145.77	142.57	143.76	71.9267	144.033	1.0018	4.70883e-91	2.9297e-89
Capann_59V1aChr09g004110	1685	2038	1763	571	634	585	101.6	105.19	104.08	37.21	38.01	34.31	103.623	36.51	-1.505	5.09809e-91	3.1648e-89
Capann_59V1aChr11g027900	646	721	585	1401	1613	1643	38.95	37.21	34.54	91.29	96.71	96.37	36.9	94.79	1.3611	5.47174e-91	3.38919e-89
Capann_59V1aChr02g019980	9123	11145	9509	4025	4088	4909	550.09	575.25	561.36	262.28	245.09	287.94	562.233	265.103	-1.0846	7.03392e-91	4.33748e-89
Capann_59V1aChr06g018000	13	37	28	400	444	459	0.78	1.91	1.65	26.06	26.62	26.92	1.44667	26.5333	4.197	2.72048e-90	1.67018e-88
Capann_59V1aChr01g038320	207	251	244	796	861	851	12.48	12.96	14.4	51.87	51.62	49.92	13.28	51.1367	1.9451	2.75264e-90	1.68621e-88
Capann_59V1aChr08g026830	442	576	511	1229	1352	1350	26.65	29.73	30.17	80.08	81.06	79.18	28.85	80.1067	1.4734	5.10914e-90	3.12286e-88
Capann_59V1aChr12g032620	979	1017	917	154	163	211	59.03	52.49	54.13	10.03	9.77	12.38	55.2167	10.7267	-2.3639	8.23982e-90	5.01439e-88
Capann_59V1aChr02g017630	124	149	130	693	655	646	7.48	7.69	7.67	45.16	39.27	37.89	7.61333	40.7733	2.421	1.11597e-89	6.7765e-88
Capann_59V1aChr08g010780	879	967	931	1918	1958	2212	53	49.91	54.96	124.98	117.39	129.75	52.6233	124.04	1.237	1.34774e-89	8.16602e-88
Capann_59V1aChr04g001880	528	558	507	1268	1376	1567	31.84	28.8	29.93	82.62	82.5	91.91	30.19	85.6767	1.5048	1.84161e-89	1.11342e-87
Capann_59V1aChr08g027640	128	220	143	768	809	792	7.72	11.36	8.44	50.04	48.5	46.45	9.17333	48.33	2.3974	2.59727e-89	1.56687e-87
Capann_59V1aChr03g023940	1287	1716	1389	2695	3008	2848	77.6	88.57	82	175.61	180.34	167.05	82.7233	174.333	1.0755	2.84265e-89	1.7075e-87
Capann_59V1aChr06g006440	563	590	575	1342	1691	1538	33.95	30.45	33.94	87.45	101.38	90.21	32.78	93.0133	1.5046	3.10926e-89	1.86361e-87
Capann_59V1aChr05g025780	119	142	124	606	703	600	7.18	7.33	7.32	39.49	42.15	35.19	7.27667	38.9433	2.42	2.70446e-87	1.59351e-85
Capann_59V1aChr06g001470	544	645	539	1270	1465	1388	32.8	33.29	31.82	82.76	87.83	81.41	32.6367	84	1.3639	6.74665e-87	3.96683e-85
Capann_59V1aChr04g031450	384	422	367	1002	1160	1096	23.15	21.78	21.67	65.29	69.55	64.29	22.2	66.3767	1.5801	8.40485e-87	4.93138e-85
Capann_59V1aChr09g019250	275	335	245	860	1021	951	16.58	17.29	14.46	56.04	61.21	55.78	16.11	57.6767	1.84	9.33907e-87	5.46798e-85
Capann_59V1aChr12g024660	1113	1228	1058	227	276	303	67.11	63.38	62.46	14.79	16.55	17.77	64.3167	16.37	-1.9741	3.87325e-86	2.263e-84
Capann_59V1aChr03g010340	351	446	401	1049	1139	1109	21.16	23.02	23.67	68.35	68.29	65.05	22.6167	67.23	1.5717	6.13193e-86	3.56768e-84
Capann_59V1aChr03g022110	846	1064	937	1801	2053	1977	51.01	54.92	55.32	117.36	123.09	115.96	53.75	118.803	1.1442	6.85593e-86	3.9723e-84
Capann_59V1aChr01g029380	936	1039	968	1801	1998	2068	56.44	53.63	57.15	117.36	119.79	121.3	55.74	119.483	1.1	1.40686e-85	8.13436e-84
Capann_59V1aChr05g023170	72	99	47	1074	1301	1384	4.34	5.11	2.77	69.98	78	81.18	4.07333	76.3867	4.229	5.52553e-85	3.17501e-83
Capann_59V1aChr01g005170	144	158	137	666	617	744	8.68	8.16	8.09	43.4	36.99	43.64	8.31	41.3433	2.3147	8.29983e-85	4.75931e-83
Capann_59V1aChr08g018570	1598	2174	1740	3417	3508	3496	96.35	112.21	102.72	222.66	210.32	205.06	103.76	212.68	1.0354	9.3172e-85	5.3317e-83
Capann_59V1aChr10g004510	310	374	329	994	997	991	18.69	19.3	19.42	64.77	59.77	58.13	19.1367	60.89	1.6699	2.05263e-84	1.17219e-82
Capann_59V1aChr04g021960	163	264	239	863	948	890	9.83	13.63	14.11	56.23	56.84	52.2	12.5233	55.09	2.1372	3.95565e-84	2.24971e-82
Capann_59V1aChr08g004110	187	261	162	871	887	820	11.28	13.47	9.56	56.76	53.18	48.1	11.4367	52.68	2.2036	4.58618e-84	2.60298e-82
Capann_59V1aChr06g013710	309	387	286	924	998	1001	18.63	19.98	16.88	60.21	59.83	58.71	18.4967	59.5833	1.6876	1.934e-83	1.09322e-81
Capann_59V1aChr02g033990	160	169	133	658	702	650	9.65	8.72	7.85	42.88	42.09	38.13	8.74	41.0333	2.2311	2.56233e-83	1.44546e-81
Capann_59V1aChr06g008270	1533	1908	1597	506	589	563	92.44	98.48	94.28	32.97	35.31	33.02	95.0667	33.7667	-1.4933	3.07715e-83	1.73236e-81
Capann_59V1aChr02g036930	57	84	89	480	513	539	3.44	4.34	5.25	31.28	30.76	31.62	4.34333	31.22	2.8456	3.54384e-83	1.98705e-81
Capann_59V1aChr01g030000	6176	7659	6584	2706	2910	3394	372.39	395.32	388.68	176.33	174.47	199.08	385.463	183.293	-1.0724	3.74117e-83	2.09348e-81
Capann_59V1aChr09g023200	276	342	268	854	921	919	16.64	17.65	15.82	55.65	55.22	53.9	16.7033	54.9233	1.7173	3.92254e-83	2.19056e-81
Capann_59V1aChr08g025030	76	83	61	486	485	489	4.58	4.28	3.6	31.67	29.08	28.68	4.15333	29.81	2.8435	4.10308e-83	2.28673e-81
Capann_59V1aChr08g005750	368	448	416	1016	1110	1152	22.19	23.12	24.56	66.2	66.55	67.57	23.29	66.7733	1.5196	4.1112e-83	2.28673e-81
Capann_59V1aChr04g004120	1781	2218	1926	645	716	636	107.39	114.48	113.7	42.03	42.93	37.3	111.857	40.7533	-1.4567	9.24163e-83	5.13012e-81
Capann_59V1aChr01g045540	1222	1565	1377	372	417	382	73.68	80.78	81.29	24.24	25	22.41	78.5833	23.8833	-1.7182	1.3403e-82	7.41054e-81
Capann_59V1aChr03g007020	24	25	22	351	395	372	1.45	1.29	1.3	22.87	23.68	21.82	1.34667	22.79	4.0809	2.83779e-82	1.56281e-80
Capann_59V1aChr01g032220	319	399	386	963	1066	1148	19.23	20.59	22.79	62.75	63.91	67.34	20.87	64.6667	1.6316	2.10429e-81	1.15657e-79
Capann_59V1aChr02g007890	133	133	105	606	591	611	8.02	6.86	6.2	39.49	35.43	35.84	7.02667	36.92	2.3935	3.60897e-81	1.97967e-79
Capann_59V1aChr11g027630	115	111	94	578	683	546	6.93	5.73	5.55	37.66	40.95	32.03	6.07	36.88	2.6031	4.45511e-81	2.439e-79
Capann_59V1aChr04g026540	291	414	369	1001	1210	1096	17.55	21.37	21.78	65.23	72.54	64.29	20.2333	67.3533	1.735	4.76121e-81	2.60145e-79
Capann_59V1aChr04g013530	1117	1117	1057	2028	2443	2385	67.35	57.65	62.4	132.15	146.47	139.89	62.4667	139.503	1.1591	1.26031e-80	6.8458e-79
Capann_59V1aChr01g023620	200	224	234	710	785	828	12.06	11.56	13.81	46.26	47.06	48.57	12.4767	47.2967	1.9225	3.0786e-80	1.66574e-78
Capann_59V1aChr08g022860	651	774	665	1354	1600	1628	39.25	39.95	39.26	88.23	95.93	95.49	39.4867	93.2167	1.2392	3.26457e-80	1.76293e-78
Capann_59V1aChr01g029820	363	459	397	973	1099	1153	21.89	23.69	23.44	63.4	65.89	67.63	23.0067	65.64	1.5125	3.84874e-80	2.07437e-78
Capann_59V1aChr02g018270	50	31	53	402	455	470	3.01	1.6	3.13	26.19	27.28	27.57	2.58	27.0133	3.3882	2.17564e-79	1.16808e-77
Capann_59V1aChr05g021410	2179	2407	2202	825	773	867	131.39	124.24	129.99	53.76	46.34	50.85	128.54	50.3167	-1.3531	2.52092e-79	1.35085e-77
Capann_59V1aChr01g031540	131	169	161	667	684	631	7.9	8.72	9.5	43.46	41.01	37.01	8.70667	40.4933	2.2175	2.63466e-79	1.40909e-77
Capann_59V1aChr03g007340	2505	2882	2587	976	965	1141	151.04	148.75	152.72	63.6	57.86	66.93	150.837	62.7967	-1.2642	5.81773e-79	3.10551e-77
Capann_59V1aChr06g004010	2554	2993	2487	915	1011	1161	154	154.48	146.82	59.62	60.61	68.1	151.767	62.7767	-1.2736	6.42766e-79	3.42451e-77
Capann_59V1aChr05g022610	419	487	467	1113	1152	1186	25.26	25.14	27.57	72.52	69.07	69.57	25.99	70.3867	1.4373	8.61512e-79	4.58117e-77
Capann_59V1aChr04g006460	8	19	10	363	380	401	0.48	0.98	0.59	23.65	22.78	23.52	0.683333	23.3167	5.0926	1.0408e-78	5.52399e-77
Capann_59V1aChr06g010780	1116	1259	1179	2011	2255	2371	67.29	64.98	69.6	131.04	135.2	139.07	67.29	135.103	1.0056	1.3603e-78	7.20596e-77
Capann_59V1aChr02g023580	148	161	135	630	596	668	8.92	8.31	7.97	41.05	35.73	39.18	8.4	38.6533	2.2021	1.54922e-78	8.19113e-77
Capann_59V1aChr03g045480	1197	1373	1104	300	358	357	72.18	70.87	65.17	19.55	21.46	20.94	69.4067	20.65	-1.7489	1.86281e-78	9.81185e-77
Capann_59V1aChr01g033080	207	185	125	830	803	850	12.48	9.55	7.38	54.08	48.14	49.86	9.80333	50.6933	2.3705	1.8677e-78	9.81903e-77
Capann_59V1aChr05g017960	326	359	290	850	1056	1005	19.66	18.53	17.12	55.39	63.31	58.95	18.4367	59.2167	1.6834	2.28862e-78	1.20092e-76
Capann_59V1aChr06g004510	70	82	74	501	459	476	4.22	4.23	4.37	32.65	27.52	27.92	4.27333	29.3633	2.7806	3.90014e-78	2.03502e-76
Capann_59V1aChr03g021650	305	341	306	913	894	1061	18.39	17.6	18.06	59.49	53.6	62.23	18.0167	58.44	1.6976	8.26997e-78	4.28298e-76
Capann_59V1aChr03g021960	82	75	51	471	476	492	4.94	3.87	3.01	30.69	28.54	28.86	3.94	29.3633	2.8977	1.11954e-77	5.78729e-76
Capann_59V1aChr03g035760	295	288	274	892	900	894	17.79	14.87	16.18	58.12	53.96	52.44	16.28	54.84	1.7521	1.42952e-77	7.36229e-76
Capann_59V1aChr11g016290	841	955	871	1827	1998	1787	50.71	49.29	51.42	119.05	119.79	104.82	50.4733	114.553	1.1824	1.98836e-77	1.02215e-75
Capann_59V1aChr05g011280	489	527	454	1244	1211	1242	29.49	27.2	26.8	81.06	72.6	72.85	27.83	75.5033	1.4399	2.69282e-77	1.37919e-75
Capann_59V1aChr03g008940	3560	4137	3492	1521	1749	1537	214.66	213.53	206.15	99.11	104.86	90.15	211.447	98.04	-1.1089	7.63103e-77	3.88694e-75
Capann_59V1aChr02g027430	68	79	58	451	431	570	4.1	4.08	3.42	29.39	25.84	33.43	3.86667	29.5533	2.9342	1.99316e-76	1.00969e-74
Capann_59V1aChr12g020460	628	668	550	1283	1507	1482	37.87	34.48	32.47	83.6	90.35	86.93	34.94	86.96	1.3155	2.17927e-76	1.10196e-74
Capann_59V1aChr07g018230	1041	1323	1223	2151	2295	2458	62.77	68.29	72.2	140.16	137.59	144.17	67.7533	140.64	1.0536	5.51541e-76	2.78383e-74
Capann_59V1aChr05g030990	1078	1131	1032	2064	2526	2192	65	58.38	60.92	134.49	151.44	128.57	61.4333	138.167	1.1693	7.27996e-76	3.66781e-74
Capann_59V1aChr07g004030	2020	2219	1946	763	741	747	121.8	114.53	114.88	49.72	44.43	43.82	117.07	45.99	-1.348	7.90679e-76	3.97641e-74
Capann_59V1aChr07g025770	44	56	65	399	412	469	2.65	2.89	3.84	26	24.7	27.51	3.12667	26.07	3.0597	8.19917e-76	4.11601e-74
Capann_59V1aChr09g019150	791	982	829	1699	1872	1727	47.7	50.69	48.94	110.71	112.23	101.3	49.11	108.08	1.138	1.09408e-75	5.48244e-74
Capann_59V1aChr06g006590	56	79	86	440	471	497	3.38	4.08	5.08	28.67	28.24	29.15	4.18	28.6867	2.7788	1.4088e-75	7.0468e-74
Capann_59V1aChr06g015620	48	47	27	398	381	417	2.89	2.43	1.59	25.93	22.84	24.46	2.30333	24.41	3.4057	2.72165e-75	1.35506e-73
Capann_59V1aChr01g002160	49	43	47	355	405	411	2.95	2.22	2.77	23.13	24.28	24.11	2.64667	23.84	3.1711	2.72366e-75	1.35506e-73
Capann_59V1aChr08g030860	150	160	125	553	762	661	9.04	8.26	7.38	36.03	45.69	38.77	8.22667	40.1633	2.2875	1.31942e-74	6.51767e-73
Capann_59V1aChr01g010290	214	274	236	729	762	792	12.9	14.14	13.93	47.5	45.69	46.45	13.6567	46.5467	1.7691	1.46954e-74	7.24637e-73
Capann_59V1aChr07g006340	507	604	605	1327	1332	1492	30.57	31.18	35.72	86.47	79.86	87.51	32.49	84.6133	1.3809	6.52731e-74	3.19597e-72
Capann_59V1aChr10g006660	201	226	215	722	786	701	12.12	11.67	12.69	47.05	47.12	41.12	12.16	45.0967	1.8909	1.17092e-73	5.71304e-72
Capann_59V1aChr03g039050	118	148	107	583	545	577	7.12	7.64	6.32	37.99	32.67	33.84	7.02667	34.8333	2.3096	2.54919e-73	1.23727e-71
Capann_59V1aChr07g001480	1217	1515	1264	362	430	448	73.38	78.2	74.62	23.59	25.78	26.28	75.4	25.2167	-1.5802	6.3549e-73	3.07367e-71
Capann_59V1aChr01g004360	770	895	792	1700	1820	1639	46.43	46.2	46.76	110.77	109.12	96.14	46.4633	105.343	1.1809	8.72585e-73	4.2131e-71
Capann_59V1aChr01g016760	544	671	520	1244	1290	1384	32.8	34.63	30.7	81.06	77.34	81.18	32.71	79.86	1.2877	1.62082e-72	7.79872e-71
Capann_59V1aChr01g018360	2055	2624	2228	788	655	697	123.91	135.44	131.53	51.35	39.27	40.88	130.293	43.8333	-1.5717	1.94328e-72	9.33411e-71
Capann_59V1aChr01g035530	811	1006	882	1582	1867	1867	48.9	51.92	52.07	103.09	111.93	109.51	50.9633	108.177	1.0859	2.03338e-72	9.75008e-71
Capann_59V1aChr06g012820	404	488	425	1030	1126	1060	24.36	25.19	25.09	67.12	67.51	62.17	24.88	65.6	1.3987	3.78004e-72	1.80941e-70
Capann_59V1aChr02g003790	193	232	214	636	720	751	11.64	11.97	12.63	41.44	43.17	44.05	12.08	42.8867	1.8279	4.01635e-72	1.91922e-70
Capann_59V1aChr02g019660	302	422	317	985	1094	961	18.21	21.78	18.71	64.18	65.59	56.37	19.5667	62.0467	1.665	4.81701e-72	2.29787e-70
Capann_59V1aChr05g002690	352	387	421	1025	1271	1099	21.22	19.98	24.85	66.79	76.2	64.46	22.0167	69.15	1.6511	5.58255e-72	2.6585e-70
Capann_59V1aChr11g006100	1079	1278	1285	2169	2716	2635	65.06	65.96	75.86	141.34	162.84	154.56	68.96	152.913	1.1489	7.0571e-72	3.35496e-70
Capann_59V1aChr03g018460	383	465	456	1165	1188	1105	23.09	24	26.92	75.91	71.23	64.81	24.67	70.65	1.5179	2.02975e-71	9.633e-70
Capann_59V1aChr01g002500	1254	1394	1243	394	372	427	75.61	71.95	73.38	25.67	22.3	25.05	73.6467	24.34	-1.5973	2.26182e-71	1.07161e-69
Capann_59V1aChr07g027670	432	544	492	38	47	62	26.05	28.08	29.05	2.48	2.82	3.64	27.7267	2.98	-3.2179	2.79679e-71	1.32282e-69
Capann_59V1aChr10g007130	335	444	346	901	1011	1016	20.2	22.92	20.43	58.71	60.61	59.59	21.1833	59.6367	1.4933	5.04082e-71	2.37611e-69
Capann_59V1aChr07g022910	117	167	157	668	628	614	7.05	8.62	9.27	43.53	37.65	36.01	8.31333	39.0633	2.2323	7.7827e-71	3.66235e-69
Capann_59V1aChr03g037620	2288	2719	2237	985	1010	1037	137.96	140.34	132.06	64.18	60.55	60.83	136.787	61.8533	-1.145	8.94853e-71	4.20384e-69
Capann_59V1aChr01g011120	1449	1711	1364	494	493	522	87.37	88.31	80.52	32.19	29.56	30.62	85.4	30.79	-1.4718	9.20795e-71	4.31842e-69
Capann_59V1aChr09g006000	228	263	207	737	788	725	13.75	13.57	12.22	48.02	47.24	42.53	13.18	45.93	1.8011	9.61541e-71	4.50192e-69
Capann_59V1aChr03g020160	234	271	273	719	818	832	14.11	13.99	16.12	46.85	49.04	48.8	14.74	48.23	1.7102	9.74936e-71	4.55696e-69
Capann_59V1aChr02g018180	904	1025	862	1602	1908	1911	54.51	52.91	50.89	104.39	114.39	112.09	52.77	110.29	1.0635	1.03774e-70	4.83425e-69
Capann_59V1aChr02g031010	17	41	31	342	346	469	1.03	2.12	1.83	22.29	20.74	27.51	1.66	23.5133	3.8242	1.26909e-70	5.90213e-69
Capann_59V1aChr02g023560	349	395	375	921	980	965	21.04	20.39	22.14	60.01	58.76	56.6	21.19	58.4567	1.464	3.56351e-70	1.649e-68
Capann_59V1aChr08g010930	1465	1635	1517	2544	2936	3361	88.34	84.39	89.56	165.77	176.03	197.14	87.43	179.647	1.039	3.64531e-70	1.68405e-68
Capann_59V1aChr03g019600	112	119	147	526	617	729	6.75	6.14	8.68	34.27	36.99	42.76	7.19	38.0067	2.4022	6.53972e-70	3.01619e-68
Capann_59V1aChr08g023500	43	96	47	1371	1557	1426	2.59	4.96	2.77	89.34	93.35	83.64	3.44	88.7767	4.6897	6.87066e-70	3.16357e-68
Capann_59V1aChr06g003050	496	576	490	1200	1165	1379	29.91	29.73	28.93	78.19	69.85	80.89	29.5233	76.31	1.37	6.9187e-70	3.18043e-68
Capann_59V1aChr12g035190	504	657	615	1286	1581	1410	30.39	33.91	36.31	83.8	94.79	82.7	33.5367	87.0967	1.3769	9.08115e-70	4.15774e-68
Capann_59V1aChr06g031190	518	641	556	1190	1287	1259	31.23	33.09	32.82	77.54	77.16	73.85	32.38	76.1833	1.2344	9.0896e-70	4.15774e-68
Capann_59V1aChr09g022570	366	552	450	1096	1224	1238	22.07	28.49	26.57	71.42	73.38	72.62	25.71	72.4733	1.4951	2.08315e-69	9.51303e-68
Capann_59V1aChr09g001470	403	461	397	19	35	37	24.3	23.79	23.44	1.24	2.1	2.17	23.8433	1.83667	-3.6984	3.90663e-69	1.7811e-67
Capann_59V1aChr07g022390	681	834	837	1533	1759	1867	41.06	43.05	49.41	99.89	105.46	109.51	44.5067	104.953	1.2377	4.96629e-69	2.26051e-67
Capann_59V1aChr11g005050	737	868	779	1591	1565	1633	44.44	44.8	45.99	103.67	93.83	95.78	45.0767	97.76	1.1169	9.36348e-69	4.25503e-67
Capann_59V1aChr11g004790	174	268	234	888	785	834	10.49	13.83	13.81	57.86	47.06	48.92	12.71	51.28	2.0124	9.66152e-69	4.3833e-67
Capann_59V1aChr03g015290	1398	1719	1517	517	554	584	84.3	88.73	89.56	33.69	33.21	34.25	87.53	33.7167	-1.3763	1.4434e-68	6.53784e-67
Capann_59V1aChr03g040120	88	119	85	421	502	542	5.31	6.14	5.02	27.43	30.1	31.79	5.49	29.7733	2.4391	2.04071e-68	9.19842e-67
Capann_59V1aChr02g031270	175	244	217	737	778	693	10.55	12.59	12.81	48.02	46.64	40.65	11.9833	45.1033	1.9122	3.46644e-68	1.55995e-66
Capann_59V1aChr07g009800	715	753	587	1505	1916	1625	43.11	38.87	34.65	98.07	114.87	95.31	38.8767	102.75	1.4022	7.37767e-68	3.30403e-66
Capann_59V1aChr01g002810	144	166	143	502	612	611	8.68	8.57	8.44	32.71	36.69	35.84	8.56333	35.08	2.0344	1.24583e-67	5.56142e-66
Capann_59V1aChr02g023310	586	693	610	1237	1397	1307	35.33	35.77	36.01	80.6	83.76	76.66	35.7033	80.34	1.1701	1.9658e-66	8.67793e-65
Capann_59V1aChr02g033210	393	447	402	889	1105	1109	23.7	23.07	23.73	57.93	66.25	65.05	23.5	63.0767	1.4244	2.19367e-66	9.66849e-65
Capann_59V1aChr12g011350	548	697	640	1229	1389	1409	33.04	35.98	37.78	80.08	83.28	82.65	35.6	82.0033	1.2038	2.39149e-66	1.05237e-64
Capann_59V1aChr07g018060	31	25	9	326	351	322	1.87	1.29	0.53	21.24	21.04	18.89	1.23	20.39	4.0511	4.19463e-66	1.84001e-64
Capann_59V1aChr01g012960	713	920	748	1612	1632	2011	42.99	47.49	44.16	105.04	97.85	117.96	44.88	106.95	1.2528	7.11378e-66	3.10583e-64
Capann_59V1aChr03g048390	691	911	683	1562	1560	1653	41.67	47.02	40.32	101.78	93.53	96.96	43.0033	97.4233	1.1798	7.66554e-66	3.34148e-64
Capann_59V1aChr11g019150	361	414	349	838	1024	984	21.77	21.37	20.6	54.61	61.39	57.72	21.2467	57.9067	1.4465	8.76666e-66	3.81548e-64
Capann_59V1aChr09g004400	488	529	411	1134	1115	1236	29.42	27.3	24.26	73.89	66.85	72.5	26.9933	71.08	1.3968	2.48229e-65	1.07531e-63
Capann_59V1aChr02g021700	369	426	368	863	967	973	22.25	21.99	21.72	56.23	57.98	57.07	21.9867	57.0933	1.3767	3.09302e-65	1.33779e-63
Capann_59V1aChr06g030010	150	201	180	584	604	658	9.04	10.37	10.63	38.05	36.21	38.6	10.0133	37.62	1.9096	3.22474e-65	1.3926e-63
Capann_59V1aChr03g048790	779	832	776	163	179	211	46.97	42.94	45.81	10.62	10.73	12.38	45.24	11.2433	-2.0085	3.80987e-65	1.64019e-63
Capann_59V1aChr01g042030	331	407	371	12	20	13	19.96	21.01	21.9	0.78	1.2	0.76	20.9567	0.913333	-4.5201	1.10304e-64	4.73407e-63
Capann_59V1aChr04g019020	94	88	101	455	503	450	5.67	4.54	5.96	29.65	30.16	26.39	5.39	28.7333	2.4144	1.17312e-64	5.01935e-63
Capann_59V1aChr12g010790	425	454	437	50	48	49	25.63	23.43	25.8	3.26	2.88	2.87	24.9533	3.00333	-3.0546	1.22701e-64	5.24186e-63
Capann_59V1aChr01g031350	932	1177	922	1852	1953	1875	56.2	60.75	54.43	120.68	117.09	109.98	57.1267	115.917	1.0209	1.49252e-64	6.36634e-63
Capann_59V1aChr06g009880	110	127	110	447	521	489	6.63	6.56	6.49	29.13	31.24	28.68	6.56	29.6833	2.1779	2.04805e-64	8.72255e-63
Capann_59V1aChr01g000670	1270	1567	1294	382	311	433	76.58	80.88	76.39	24.89	18.65	25.4	77.95	22.98	-1.7622	2.59392e-64	1.10137e-62
Capann_59V1aChr12g006770	444	496	506	61	54	66	26.77	25.6	29.87	3.97	3.24	3.87	27.4133	3.69333	-2.8919	3.43467e-64	1.45391e-62
Capann_59V1aChr04g011020	633	754	622	1285	1350	1383	38.17	38.92	36.72	83.73	80.94	81.12	37.9367	81.93	1.1108	3.76292e-64	1.59043e-62
Capann_59V1aChr05g014320	894	940	955	1642	1933	1888	53.91	48.52	56.38	107	115.89	110.74	52.9367	111.21	1.0709	5.9196e-64	2.49818e-62
Capann_59V1aChr03g016570	375	379	352	838	989	991	22.61	19.56	20.78	54.61	59.29	58.13	20.9833	57.3433	1.4504	6.10846e-64	2.57397e-62
Capann_59V1aChr01g002290	609	694	653	1203	1499	1492	36.72	35.82	38.55	78.39	89.87	87.51	37.03	85.2567	1.2031	2.12214e-63	8.91522e-62
Capann_59V1aChr10g006310	73	90	115	475	475	512	4.4	4.65	6.79	30.95	28.48	30.03	5.28	29.82	2.4977	2.359e-63	9.89536e-62
Capann_59V1aChr12g011480	221	288	228	671	713	767	13.33	14.87	13.46	43.72	42.75	44.99	13.8867	43.82	1.6579	2.53052e-63	1.05988e-61
Capann_59V1aChr03g019390	168	165	134	515	627	616	10.13	8.52	7.91	33.56	37.59	36.13	8.85333	35.76	2.0141	2.94487e-63	1.23157e-61
Capann_59V1aChr09g017200	155	142	141	531	583	556	9.35	7.33	8.32	34.6	34.95	32.61	8.33333	34.0533	2.0308	3.62259e-63	1.51273e-61
Capann_59V1aChr08g027830	394	578	466	1124	1140	1245	23.76	29.83	27.51	73.24	68.35	73.03	27.0333	71.54	1.404	3.80015e-63	1.5845e-61
Capann_59V1aChr06g019920	96	67	71	415	488	455	5.79	3.46	4.19	27.04	29.26	26.69	4.48	27.6633	2.6264	7.17205e-63	2.9815e-61
Capann_59V1aChr09g019320	716	899	823	1661	1865	1606	43.17	46.4	48.59	108.23	111.81	94.2	46.0533	104.747	1.1855	7.64323e-63	3.1679e-61
Capann_59V1aChr06g008390	33	37	13	299	342	332	1.99	1.91	0.77	19.48	20.5	19.47	1.55667	19.8167	3.6702	8.24474e-63	3.41212e-61
Capann_59V1aChr12g036240	907	1025	878	219	275	284	54.69	52.91	51.83	14.27	16.49	16.66	53.1433	15.8067	-1.7494	2.1542e-62	8.90199e-61
Capann_59V1aChr09g022250	73	78	81	402	391	504	4.4	4.03	4.78	26.19	23.44	29.56	4.40333	26.3967	2.5837	2.43185e-62	1.00345e-60
Capann_59V1aChr02g038320	826	946	821	1562	1677	1594	49.81	48.83	48.47	101.78	100.54	93.5	49.0367	98.6067	1.0078	2.64123e-62	1.08823e-60
Capann_59V1aChr06g005210	411	448	469	969	1084	1152	24.78	23.12	27.69	63.14	64.99	67.57	25.1967	65.2333	1.3724	2.74675e-62	1.13003e-60
Capann_59V1aChr12g023900	1032	1270	1105	359	353	339	62.23	65.55	65.23	23.39	21.16	19.88	64.3367	21.4767	-1.5829	3.04142e-62	1.24757e-60
Capann_59V1aChr01g020090	698	774	733	1379	1519	1434	42.09	39.95	43.27	89.86	91.07	84.11	41.77	88.3467	1.0807	1.16526e-61	4.76573e-60
Capann_59V1aChr02g039070	180	223	233	635	699	692	10.85	11.51	13.76	41.38	41.91	40.59	12.04	41.2933	1.7781	1.51645e-61	6.19294e-60
Capann_59V1aChr12g017470	679	769	615	145	158	145	40.94	39.69	36.31	9.45	9.47	8.51	38.98	9.14333	-2.0919	1.69146e-61	6.89752e-60
Capann_59V1aChr04g000350	30	35	27	260	320	320	1.81	1.81	1.59	16.94	19.19	18.77	1.73667	18.3	3.3975	2.09999e-61	8.51354e-60
Capann_59V1aChr01g029760	1039	1331	1103	329	380	310	62.65	68.7	65.12	21.44	22.78	18.18	65.49	20.8	-1.6547	2.24003e-61	9.06803e-60
Capann_59V1aChr10g013770	1375	1609	1384	508	496	573	82.91	83.05	81.7	33.1	29.74	33.61	82.5533	32.15	-1.3605	3.9161e-61	1.5807e-59
Capann_59V1aChr01g002460	461	492	453	970	1152	1073	27.8	25.39	26.74	63.21	69.07	62.94	26.6433	65.0733	1.2883	4.53297e-61	1.82441e-59
Capann_59V1aChr02g028610	1099	1385	1180	383	410	439	66.27	71.49	69.66	24.96	24.58	25.75	69.14	25.0967	-1.462	4.85626e-61	1.9517e-59
Capann_59V1aChr09g001240	2306	2424	2216	922	920	1035	139.05	125.11	130.82	60.08	55.16	60.71	131.66	58.65	-1.1666	7.46495e-61	2.99578e-59
Capann_59V1aChr04g014560	662	798	708	1279	1645	1581	39.92	41.19	41.8	83.34	98.62	92.73	40.97	91.5633	1.1602	1.05866e-60	4.23021e-59
Capann_59V1aChr01g006300	194	239	179	567	720	691	11.7	12.34	10.57	36.95	43.17	40.53	11.5367	40.2167	1.8016	1.22206e-60	4.87614e-59
Capann_59V1aChr04g005960	726	863	760	1758	1533	1933	43.78	44.54	44.87	114.55	91.91	113.38	44.3967	106.613	1.2639	2.26259e-60	8.97645e-59
Capann_59V1aChr03g050280	238	286	263	655	762	755	14.35	14.76	15.53	42.68	45.69	44.28	14.88	44.2167	1.5712	2.42999e-60	9.62683e-59
Capann_59V1aChr10g029220	524	579	487	1022	1206	1192	31.6	29.89	28.75	66.6	72.3	69.92	30.08	69.6067	1.2104	4.09683e-60	1.62073e-58
Capann_59V1aChr07g026240	385	503	502	1007	1265	1269	23.21	25.96	29.64	65.62	75.84	74.43	26.27	71.9633	1.4538	4.38492e-60	1.73223e-58
Capann_59V1aChr01g050330	1154	1317	1225	417	418	425	69.58	67.98	72.32	27.17	25.06	24.93	69.96	25.72	-1.4436	5.4815e-60	2.15929e-58
Capann_59V1aChr02g026390	386	473	443	1006	1068	992	23.27	24.41	26.15	65.55	64.03	58.19	24.61	62.59	1.3467	6.73842e-60	2.65067e-58
Capann_59V1aChr03g000490	91	110	73	379	465	479	5.49	5.68	4.31	24.7	27.88	28.1	5.16	26.8933	2.3818	1.01937e-59	4.00418e-58
Capann_59V1aChr01g031840	97	83	91	402	488	436	5.85	4.28	5.37	26.19	29.26	25.57	5.16667	27.0067	2.386	1.04596e-59	4.10286e-58
Capann_59V1aChr02g032420	789	882	723	172	224	190	47.57	45.52	42.68	11.21	13.43	11.14	45.2567	11.9267	-1.9239	1.29321e-59	5.06555e-58
Capann_59V1aChr01g030970	11	8	12	263	267	380	0.66	0.41	0.71	17.14	16.01	22.29	0.593333	18.48	4.961	1.41381e-59	5.53016e-58
Capann_59V1aChr06g029870	1567	1863	1658	662	653	703	94.49	96.16	97.88	43.14	39.15	41.23	96.1767	41.1733	-1.224	2.05584e-59	8.03019e-58
Capann_59V1aChr03g012430	363	421	335	843	888	961	21.89	21.73	19.78	54.93	53.24	56.37	21.1333	54.8467	1.3759	2.37897e-59	9.26633e-58
Capann_59V1aChr10g020330	490	695	571	1219	1288	1294	29.55	35.87	33.71	79.43	77.22	75.9	33.0433	77.5167	1.2301	3.77048e-59	1.46249e-57
Capann_59V1aChr01g011810	1049	1195	1098	355	375	337	63.25	61.68	64.82	23.13	22.48	19.77	63.25	21.7933	-1.5372	8.26022e-59	3.18179e-57
Capann_59V1aChr03g011390	296	319	278	732	780	787	17.85	16.47	16.41	47.7	46.76	46.16	16.91	46.8733	1.4709	1.13625e-58	4.37071e-57
Capann_59V1aChr07g025020	227	268	222	649	681	681	13.69	13.83	13.11	42.29	40.83	39.94	13.5433	41.02	1.5987	1.55213e-58	5.9622e-57
Capann_59V1aChr02g028930	240	293	264	644	822	778	14.47	15.12	15.59	41.96	49.28	45.63	15.06	45.6233	1.5991	1.68831e-58	6.47635e-57
Capann_59V1aChr10g004080	3379	3545	3167	1412	1557	1700	203.74	182.98	186.96	92.01	93.35	99.71	191.227	95.0233	-1.0089	2.23829e-58	8.57425e-57
Capann_59V1aChr04g011160	661	767	690	1532	1387	1507	39.86	39.59	40.73	99.83	83.16	88.39	40.06	90.46	1.1751	2.74023e-58	1.04826e-56
Capann_59V1aChr04g005190	24	31	28	235	312	336	1.45	1.6	1.65	15.31	18.71	19.71	1.56667	17.91	3.515	2.87098e-58	1.09677e-56
Capann_59V1aChr01g042650	709	960	715	1474	1612	1824	42.75	49.55	42.21	96.05	96.65	106.99	44.8367	99.8967	1.1558	3.03894e-58	1.15934e-56
Capann_59V1aChr02g032580	418	541	392	946	1061	1128	25.2	27.92	23.14	61.64	63.61	66.16	25.42	63.8033	1.3277	1.04868e-57	3.9952e-56
Capann_59V1aChr02g011610	1157	1296	1207	408	405	451	69.76	66.89	71.25	26.59	24.28	26.45	69.3	25.7733	-1.427	1.10634e-57	4.2091e-56
Capann_59V1aChr11g017690	167	174	158	597	609	540	10.07	8.98	9.33	38.9	36.51	31.67	9.46	35.6933	1.9157	1.14095e-57	4.33485e-56
Capann_59V1aChr09g005520	2056	2578	2231	904	1068	1042	123.97	133.06	131.71	58.91	64.03	61.12	129.58	61.3533	-1.0786	1.54012e-57	5.83544e-56
Capann_59V1aChr02g031120	460	572	529	1119	1092	1263	27.74	29.52	31.23	72.92	65.47	74.08	29.4967	70.8233	1.2637	2.04387e-57	7.73363e-56
Capann_59V1aChr12g002080	602	600	594	79	107	129	36.3	30.97	35.07	5.15	6.42	7.57	34.1133	6.38	-2.4187	3.07164e-57	1.16067e-55
Capann_59V1aChr02g025990	434	504	425	1041	1030	1007	26.17	26.01	25.09	67.83	61.75	59.07	25.7567	62.8833	1.2877	3.17417e-57	1.19778e-55
Capann_59V1aChr11g006020	889	934	932	218	284	239	53.6	48.21	55.02	14.21	17.03	14.02	52.2767	15.0867	-1.7929	4.70258e-57	1.77213e-55
Capann_59V1aChr02g032090	1841	2003	1828	697	846	805	111.01	103.39	107.92	45.42	50.72	47.22	107.44	47.7867	-1.1689	4.83814e-57	1.82075e-55
Capann_59V1aChr01g002210	1666	1986	1997	694	686	697	100.45	102.51	117.89	45.22	41.13	40.88	106.95	42.41	-1.3345	6.04653e-57	2.27243e-55
Capann_59V1aChr03g011050	204	271	206	629	645	704	12.3	13.99	12.16	40.99	38.67	41.29	12.8167	40.3167	1.6534	7.95973e-57	2.98742e-55
Capann_59V1aChr05g016300	18	24	20	248	250	278	1.09	1.24	1.18	16.16	14.99	16.31	1.17	15.82	3.7572	1.32108e-56	4.95157e-55
Capann_59V1aChr10g020980	35	41	51	378	296	358	2.11	2.12	3.01	24.63	17.75	21	2.41333	21.1267	3.13	1.37395e-56	5.14277e-55
Capann_59V1aChr08g018110	41	34	45	304	312	307	2.47	1.75	2.66	19.81	18.71	18.01	2.29333	18.8433	3.0385	1.93675e-56	7.23965e-55
Capann_59V1aChr03g005580	389	321	324	14	9	14	23.46	16.57	19.13	0.91	0.54	0.82	19.72	0.756667	-4.7039	2.48161e-56	9.26391e-55
Capann_59V1aChr05g027800	1119	1289	1082	349	389	301	67.47	66.53	63.88	22.74	23.32	17.66	65.96	21.24	-1.6348	2.58036e-56	9.61964e-55
Capann_59V1aChr08g019100	1948	2313	1942	883	909	863	117.46	119.39	114.65	57.54	54.5	50.62	117.167	54.22	-1.1117	2.88544e-56	1.07426e-54
Capann_59V1aChr07g005050	48	46	44	335	295	439	2.89	2.37	2.6	21.83	17.69	25.75	2.62	21.7567	3.0538	3.0551e-56	1.1359e-54
Capann_59V1aChr09g004160	810	861	807	1396	1685	1594	48.84	44.44	47.64	90.97	101.02	93.5	46.9733	95.1633	1.0186	3.08231e-56	1.14296e-54
Capann_59V1aChr01g002940	89	125	99	415	423	471	5.37	6.45	5.84	27.04	25.36	27.63	5.88667	26.6767	2.1801	3.15433e-56	1.16811e-54
Capann_59V1aChr08g027870	28	45	28	287	289	289	1.69	2.32	1.65	18.7	17.33	16.95	1.88667	17.66	3.2266	4.71683e-56	1.74441e-54
Capann_59V1aChr07g001030	15	22	18	227	255	279	0.9	1.14	1.06	14.79	15.29	16.36	1.03333	15.48	3.905	6.82584e-56	2.52103e-54
Capann_59V1aChr01g043000	506	610	524	111	100	87	30.51	31.49	30.93	7.23	6	5.1	30.9767	6.11	-2.3419	1.10005e-55	4.05212e-54
Capann_59V1aChr11g002920	317	370	328	773	832	811	19.11	19.1	19.36	50.37	49.88	47.57	19.19	49.2733	1.3605	2.03076e-55	7.43125e-54
Capann_59V1aChr04g004910	183	231	148	597	600	656	11.03	11.92	8.74	38.9	35.97	38.48	10.5633	37.7833	1.8387	3.162e-55	1.15405e-53
Capann_59V1aChr08g007240	589	684	605	1129	1267	1430	35.52	35.3	35.72	73.57	75.96	83.88	35.5133	77.8033	1.1315	3.19175e-55	1.1621e-53
Capann_59V1aChr01g004200	339	401	323	777	836	920	20.44	20.7	19.07	50.63	50.12	53.96	20.07	51.57	1.3615	3.82723e-55	1.38955e-53
Capann_59V1aChr08g026160	218	319	318	880	960	813	13.14	16.47	18.77	57.34	57.56	47.69	16.1267	54.1967	1.7488	6.32115e-55	2.29202e-53
Capann_59V1aChr03g016600	369	464	444	1075	997	1024	22.25	23.95	26.21	70.05	59.77	60.06	24.1367	63.2933	1.3908	6.95098e-55	2.5171e-53
Capann_59V1aChr02g026320	212	257	254	633	698	678	12.78	13.27	14.99	41.25	41.85	39.77	13.68	40.9567	1.582	9.1735e-55	3.309e-53
Capann_59V1aChr11g022770	319	378	295	909	796	929	19.23	19.51	17.42	59.23	47.72	54.49	18.72	53.8133	1.5234	9.23061e-55	3.32529e-53
Capann_59V1aChr08g030330	702	784	796	1356	1523	1496	42.33	40.47	46.99	88.36	91.31	87.75	43.2633	89.14	1.0429	1.05216e-54	3.78058e-53
Capann_59V1aChr08g006480	455	569	510	1029	1063	1099	27.44	29.37	30.11	67.05	63.73	64.46	28.9733	65.08	1.1675	2.17573e-54	7.79758e-53
Capann_59V1aChr03g018940	1537	1744	1587	605	693	595	92.68	90.02	93.69	39.42	41.55	34.9	92.13	38.6233	-1.2542	4.16844e-54	1.48817e-52
Capann_59V1aChr05g001480	809	1078	843	221	284	268	48.78	55.64	49.77	14.4	17.03	15.72	51.3967	15.7167	-1.7094	4.85211e-54	1.73003e-52
Capann_59V1aChr02g022570	157	132	148	475	569	643	9.47	6.81	8.74	30.95	34.11	37.72	8.34	34.26	2.0384	4.95388e-54	1.76405e-52
Capann_59V1aChr07g028480	82	73	75	361	408	365	4.94	3.77	4.43	23.52	24.46	21.41	4.38	23.13	2.4008	6.75446e-54	2.39908e-52
Capann_59V1aChr10g014710	490	576	547	1001	1137	1218	29.55	29.73	32.29	65.23	68.17	71.44	30.5233	68.28	1.1616	1.0902e-53	3.8673e-52
Capann_59V1aChr08g029540	1684	1783	1568	619	580	695	101.54	92.03	92.57	40.33	34.77	40.77	95.38	38.6233	-1.3042	1.09671e-53	3.88543e-52
Capann_59V1aChr03g038310	133	186	126	477	538	531	8.02	9.6	7.44	31.08	32.26	31.15	8.35333	31.4967	1.9148	1.10813e-53	3.92091e-52
Capann_59V1aChr04g000880	25	19	10	227	255	307	1.51	0.98	0.59	14.79	15.29	18.01	1.02667	16.03	3.9647	1.23758e-53	4.37337e-52
Capann_59V1aChr10g016160	29	36	28	298	331	244	1.75	1.86	1.65	19.42	19.84	14.31	1.75333	17.8567	3.3483	1.81306e-53	6.39885e-52
Capann_59V1aChr02g017780	477	534	507	1025	1070	1054	28.76	27.56	29.93	66.79	64.15	61.82	28.75	64.2533	1.1602	3.47648e-53	1.22231e-51
Capann_59V1aChr03g012290	104	90	105	407	458	423	6.27	4.65	6.2	26.52	27.46	24.81	5.70667	26.2633	2.2023	3.8629e-53	1.35645e-51
Capann_59V1aChr11g029150	274	331	299	16	15	8	16.52	17.08	17.65	1.04	0.9	0.47	17.0833	0.803333	-4.4104	4.58938e-53	1.6075e-51
Capann_59V1aChr02g014670	159	175	167	483	531	588	9.59	9.03	9.86	31.47	31.84	34.49	9.49333	32.6	1.7799	4.78249e-53	1.67303e-51
Capann_59V1aChr11g004690	27	49	64	326	341	380	1.63	2.53	3.78	21.24	20.44	22.29	2.64667	21.3233	3.0102	5.1358e-53	1.79437e-51
Capann_59V1aChr04g012530	168	241	200	596	735	604	10.13	12.44	11.81	38.84	44.07	35.43	11.46	39.4467	1.7833	6.86961e-53	2.39412e-51
Capann_59V1aChr04g001470	246	389	264	760	845	949	14.83	20.08	15.59	49.52	50.66	55.66	16.8333	51.9467	1.6257	6.9657e-53	2.42457e-51
Capann_59V1aChr01g037220	208	211	168	543	601	654	12.54	10.89	9.92	35.38	36.03	38.36	11.1167	36.59	1.7187	1.0316e-52	3.58622e-51
Capann_59V1aChr12g013900	11	18	9	225	263	228	0.66	0.93	0.53	14.66	15.77	13.37	0.706667	14.6	4.3688	1.6988e-52	5.89828e-51
Capann_59V1aChr08g025800	373	519	429	951	1027	976	22.49	26.79	25.33	61.97	61.57	57.25	24.87	60.2633	1.2769	2.01514e-52	6.9792e-51
Capann_59V1aChr03g020240	7	9	5	263	256	260	0.42	0.46	0.3	17.14	15.35	15.25	0.393333	15.9133	5.3383	2.35421e-52	8.14338e-51
Capann_59V1aChr11g025190	267	306	317	683	799	879	16.1	15.79	18.71	44.51	47.9	51.56	16.8667	47.99	1.5086	2.39338e-52	8.26862e-51
Capann_59V1aChr11g006850	6	6	6	231	305	308	0.36	0.31	0.35	15.05	18.29	18.07	0.34	17.1367	5.6554	2.91523e-52	1.0059e-50
Capann_59V1aChr10g022330	1566	1864	1519	667	706	695	94.43	96.21	89.67	43.46	42.33	40.77	93.4367	42.1867	-1.1472	3.03616e-52	1.04503e-50
Capann_59V1aChr07g022070	633	795	673	1189	1366	1345	38.17	41.03	39.73	77.48	81.9	78.89	39.6433	79.4233	1.0025	3.47829e-52	1.19426e-50
Capann_59V1aChr08g010470	589	701	595	157	142	150	35.52	36.18	35.13	10.23	8.51	8.8	35.61	9.18	-1.9557	4.03816e-52	1.38478e-50
Capann_59V1aChr10g006230	1534	1844	1585	610	673	758	92.5	95.18	93.57	39.75	40.35	44.46	93.75	41.52	-1.175	4.46651e-52	1.5279e-50
Capann_59V1aChr02g017220	238	290	251	632	713	669	14.35	14.97	14.82	41.18	42.75	39.24	14.7133	41.0567	1.4805	4.78065e-52	1.63335e-50
Capann_59V1aChr02g026180	22	21	21	249	232	244	1.33	1.08	1.24	16.23	13.91	14.31	1.21667	14.8167	3.6062	1.81853e-51	6.18277e-50
Capann_59V1aChr02g023590	385	370	326	853	849	926	23.21	19.1	19.25	55.58	50.9	54.31	20.52	53.5967	1.3851	1.93047e-51	6.55535e-50
Capann_59V1aChr09g004410	562	636	559	1202	1322	1134	33.89	32.83	33	78.32	79.26	66.52	33.24	74.7	1.1682	2.13119e-51	7.22812e-50
Capann_59V1aChr03g015540	305	348	339	10	27	33	18.39	17.96	20.01	0.65	1.62	1.94	18.7867	1.40333	-3.7428	2.59446e-51	8.74738e-50
Capann_59V1aChr12g013730	353	433	390	788	940	901	21.28	22.35	23.02	51.35	56.36	52.85	22.2167	53.52	1.2684	2.59487e-51	8.74738e-50
Capann_59V1aChr01g018290	57	50	80	318	398	409	3.44	2.58	4.72	20.72	23.86	23.99	3.58	22.8567	2.6746	2.72204e-51	9.16497e-50
Capann_59V1aChr03g035570	400	471	367	859	898	960	24.12	24.31	21.67	55.97	53.84	56.31	23.3667	55.3733	1.2447	3.00241e-51	1.00967e-49
Capann_59V1aChr08g023880	221	236	220	573	635	626	13.33	12.18	12.99	37.34	38.07	36.72	12.8333	37.3767	1.5422	3.7511e-51	1.25689e-49
Capann_59V1aChr03g049050	9762	11546	9765	3385	3315	4142	588.62	595.95	576.47	220.57	198.75	242.95	587.013	220.757	-1.4109	4.12919e-51	1.38191e-49
Capann_59V1aChr06g019850	165	235	209	588	585	708	9.95	12.13	12.34	38.31	35.07	41.53	11.4733	38.3033	1.7392	4.22971e-51	1.41385e-49
Capann_59V1aChr07g026300	1921	2178	1959	875	976	949	115.83	112.42	115.65	57.02	58.52	55.66	114.633	57.0667	-1.0063	4.90683e-51	1.63822e-49
Capann_59V1aChr07g020070	85	103	89	395	376	392	5.13	5.32	5.25	25.74	22.54	22.99	5.23333	23.7567	2.1825	5.96279e-51	1.986e-49
Capann_59V1aChr05g030880	177	239	217	589	589	644	10.67	12.34	12.81	38.38	35.31	37.77	11.94	37.1533	1.6377	7.59118e-51	2.52534e-49
Capann_59V1aChr01g034590	476	552	504	941	1039	1082	28.7	28.49	29.75	61.32	62.29	63.46	28.98	62.3567	1.1055	1.72111e-50	5.69153e-49
Capann_59V1aChr07g020350	76	105	78	334	507	418	4.58	5.42	4.6	21.76	30.4	24.52	4.86667	25.56	2.3929	3.25531e-50	1.0714e-48
Capann_59V1aChr01g016900	8	22	11	244	241	220	0.48	1.14	0.65	15.9	14.45	12.9	0.756667	14.4167	4.2519	3.91431e-50	1.28525e-48
Capann_59V1aChr12g024640	9	8	13	222	211	258	0.54	0.41	0.77	14.47	12.65	15.13	0.573333	14.0833	4.6185	6.32692e-50	2.07498e-48
Capann_59V1aChr07g028960	1016	1250	922	333	322	364	61.26	64.52	54.43	21.7	19.31	21.35	60.07	20.7867	-1.531	7.63979e-50	2.50259e-48
Capann_59V1aChr02g024340	167	208	172	500	529	603	10.07	10.74	10.15	32.58	31.72	35.37	10.32	33.2233	1.6868	1.02153e-49	3.34233e-48
Capann_59V1aChr02g037120	134	158	126	445	454	570	8.08	8.16	7.44	29	27.22	33.43	7.89333	29.8833	1.9206	3.12988e-49	1.01451e-47
Capann_59V1aChr03g011200	257	292	295	633	751	741	15.5	15.07	17.42	41.25	45.03	43.46	15.9967	43.2467	1.4348	3.28682e-49	1.06414e-47
Capann_59V1aChr11g008500	9	10	7	194	237	253	0.54	0.52	0.41	12.64	14.21	14.84	0.49	13.8967	4.8258	3.68293e-49	1.191e-47
Capann_59V1aChr11g021800	462	543	456	926	971	1048	27.86	28.03	26.92	60.34	58.22	61.47	27.6033	60.01	1.1204	3.72924e-49	1.20458e-47
Capann_59V1aChr04g011460	106	114	69	428	508	400	6.39	5.88	4.07	27.89	30.46	23.46	5.44667	27.27	2.3239	4.55305e-49	1.46897e-47
Capann_59V1aChr01g006370	1358	1568	1364	207	137	163	81.88	80.93	80.52	13.49	8.21	9.56	81.11	10.42	-2.9605	4.94623e-49	1.59213e-47
Capann_59V1aChr10g027680	312	369	321	692	787	801	18.81	19.05	18.95	45.09	47.18	46.98	18.9367	46.4167	1.2935	5.29656e-49	1.70095e-47
Capann_59V1aChr04g011680	136	195	126	510	577	496	8.2	10.06	7.44	33.23	34.59	29.09	8.56667	32.3033	1.9149	5.44546e-49	1.74675e-47
Capann_59V1aChr02g029220	52	65	71	299	327	342	3.14	3.35	4.19	19.48	19.6	20.06	3.56	19.7133	2.4692	5.57807e-49	1.78723e-47
Capann_59V1aChr08g030490	483	485	466	925	1006	1101	29.12	25.03	27.51	60.27	60.31	64.58	27.22	61.72	1.1811	5.65197e-49	1.80883e-47
Capann_59V1aChr03g001370	205	240	210	554	581	617	12.36	12.39	12.4	36.1	34.83	36.19	12.3833	35.7067	1.5278	8.64118e-49	2.75596e-47
Capann_59V1aChr10g020220	334	479	400	867	943	920	20.14	24.72	23.61	56.5	56.54	53.96	22.8233	55.6667	1.2863	9.00461e-49	2.86858e-47
Capann_59V1aChr04g003070	358	462	341	6	6	1	21.59	23.85	20.13	0.39	0.36	0.06	21.8567	0.27	-6.339	9.39962e-49	2.98417e-47
Capann_59V1aChr02g019220	84	97	100	377	388	378	5.06	5.01	5.9	24.57	23.26	22.17	5.32333	23.3333	2.132	1.27992e-48	4.04499e-47
Capann_59V1aChr02g025390	23	29	34	248	242	251	1.39	1.5	2.01	16.16	14.51	14.72	1.63333	15.13	3.2115	1.43867e-48	4.54152e-47
Capann_59V1aChr03g006660	155	214	148	565	542	537	9.35	11.05	8.74	36.82	32.5	31.5	9.71333	33.6067	1.7907	1.69253e-48	5.33686e-47
Capann_59V1aChr03g023160	551	639	595	1022	1287	1232	33.22	32.98	35.13	66.6	77.16	72.26	33.7767	72.0067	1.0921	1.70385e-48	5.36646e-47
Capann_59V1aChr01g034720	19	18	26	261	244	218	1.15	0.93	1.53	17.01	14.63	12.79	1.20333	14.81	3.6215	2.12556e-48	6.65698e-47
Capann_59V1aChr10g021010	55	74	56	281	316	364	3.32	3.82	3.31	18.31	18.95	21.35	3.48333	19.5367	2.4876	2.52862e-48	7.91039e-47
Capann_59V1aChr05g019760	103	86	100	354	422	442	6.21	4.44	5.9	23.07	25.3	25.93	5.51667	24.7667	2.1665	2.77743e-48	8.66927e-47
Capann_59V1aChr03g009900	278	331	254	645	719	724	16.76	17.08	14.99	42.03	43.11	42.47	16.2767	42.5367	1.3859	3.98371e-48	1.24205e-46
Capann_59V1aChr09g005530	689	765	667	204	198	198	41.54	39.49	39.38	13.29	11.87	11.61	40.1367	12.2567	-1.7114	4.68419e-48	1.45881e-46
Capann_59V1aChr04g004140	520	600	531	1057	1052	1098	31.35	30.97	31.35	68.88	63.07	64.4	31.2233	65.45	1.0678	4.73088e-48	1.4717e-46
Capann_59V1aChr04g011930	281	348	374	834	895	815	16.94	17.96	22.08	54.34	53.66	47.8	18.9933	51.9333	1.4512	1.32677e-47	4.10442e-46
Capann_59V1aChr01g030990	402	539	397	940	1084	946	24.24	27.82	23.44	61.25	64.99	55.49	25.1667	60.5767	1.2672	2.08611e-47	6.42491e-46
Capann_59V1aChr08g019490	72	89	86	320	365	359	4.34	4.59	5.08	20.85	21.88	21.06	4.67	21.2633	2.1869	4.0863e-47	1.25435e-45
Capann_59V1aChr11g028070	678	749	709	182	197	229	40.88	38.66	41.86	11.86	11.81	13.43	40.4667	12.3667	-1.7103	4.37268e-47	1.33783e-45
Capann_59V1aChr06g036840	299	359	304	793	823	721	18.03	18.53	17.95	51.67	49.34	42.29	18.17	47.7667	1.3944	4.40343e-47	1.34576e-45
Capann_59V1aChr02g018090	408	493	336	964	948	960	24.6	25.45	19.84	62.82	56.84	56.31	23.2967	58.6567	1.3322	4.76655e-47	1.45513e-45
Capann_59V1aChr04g001680	280	277	276	639	686	758	16.88	14.3	16.29	41.64	41.13	44.46	15.8233	42.41	1.4224	5.72993e-47	1.7454e-45
Capann_59V1aChr08g025930	593	766	632	1303	1395	1220	35.76	39.54	37.31	84.91	83.64	71.56	37.5367	80.0367	1.0924	6.32838e-47	1.92348e-45
Capann_59V1aChr03g007000	495	603	537	972	1117	1058	29.85	31.12	31.7	63.34	66.97	62.06	30.89	64.1233	1.0537	1.2509e-46	3.78963e-45
Capann_59V1aChr11g023720	298	406	334	772	804	788	17.97	20.96	19.72	50.3	48.2	46.22	19.55	48.24	1.3031	1.27986e-46	3.87313e-45
Capann_59V1aChr01g005300	245	295	278	610	679	774	14.77	15.23	16.41	39.75	40.71	45.4	15.47	41.9533	1.4393	1.36599e-46	4.12481e-45
Capann_59V1aChr02g013110	48	33	70	322	362	347	2.89	1.7	4.13	20.98	21.7	20.35	2.90667	21.01	2.8536	1.40423e-46	4.2357e-45
Capann_59V1aChr02g026220	1461	1647	1474	608	623	710	88.09	85.01	87.02	39.62	37.35	41.65	86.7067	39.54	-1.1328	1.41344e-46	4.25885e-45
Capann_59V1aChr03g001610	385	474	380	857	948	855	23.21	24.47	22.43	55.84	56.84	50.15	23.37	54.2767	1.2157	1.49601e-46	4.50276e-45
Capann_59V1aChr02g015160	211	259	240	579	597	687	12.72	13.37	14.17	37.73	35.79	40.3	13.42	37.94	1.4993	1.58284e-46	4.75381e-45
Capann_59V1aChr12g008930	337	384	383	824	858	809	20.32	19.82	22.61	53.69	51.44	47.45	20.9167	50.86	1.2819	2.18001e-46	6.53321e-45
Capann_59V1aChr01g036160	354	471	354	803	908	861	21.35	24.31	20.9	52.32	54.44	50.5	22.1867	52.42	1.2404	3.18548e-46	9.53622e-45
Capann_59V1aChr04g001090	275	351	319	648	854	835	16.58	18.12	18.83	42.22	51.2	48.98	17.8433	47.4667	1.4115	3.45144e-46	1.03213e-44
Capann_59V1aChr02g010570	390	442	376	770	856	924	23.52	22.81	22.2	50.17	51.32	54.2	22.8433	51.8967	1.1839	5.20133e-46	1.54876e-44
Capann_59V1aChr03g011170	95	100	120	379	467	402	5.73	5.16	7.08	24.7	28	23.58	5.99	25.4267	2.0857	5.30631e-46	1.57833e-44
Capann_59V1aChr07g015030	2335	3168	2813	1191	1296	1252	140.79	163.52	166.06	77.61	77.7	73.44	156.79	76.25	-1.04	6.00027e-46	1.78284e-44
Capann_59V1aChr01g027910	316	377	388	831	798	930	19.05	19.46	22.91	54.15	47.84	54.55	20.4733	52.18	1.3498	6.25834e-46	1.85357e-44
Capann_59V1aChr08g028900	581	630	560	1079	1089	1165	35.03	32.52	33.06	70.31	65.29	68.33	33.5367	67.9767	1.0193	6.41751e-46	1.8987e-44
Capann_59V1aChr03g001700	2187	2632	2357	950	1127	1236	131.87	135.85	139.14	61.9	67.57	72.5	135.62	67.3233	-1.0104	8.85081e-46	2.61029e-44
Capann_59V1aChr05g000470	223	263	226	613	576	678	13.45	13.57	13.34	39.94	34.53	39.77	13.4533	38.08	1.5011	9.70132e-46	2.85506e-44
Capann_59V1aChr07g011010	602	601	552	1068	1234	1138	36.3	31.02	32.59	69.59	73.98	66.75	33.3033	70.1067	1.0739	1.12048e-45	3.29403e-44
Capann_59V1aChr01g049720	19	18	12	202	220	203	1.15	0.93	0.71	13.16	13.19	11.91	0.93	12.7533	3.7775	1.19771e-45	3.51739e-44
Capann_59V1aChr03g016900	278	314	258	29	25	18	16.76	16.21	15.23	1.89	1.5	1.06	16.0667	1.48333	-3.4372	1.41969e-45	4.16486e-44
Capann_59V1aChr09g004990	528	557	487	948	1063	1041	31.84	28.75	28.75	61.77	63.73	61.06	29.78	62.1867	1.0623	1.57786e-45	4.62401e-44
Capann_59V1aChr03g004850	64	56	44	298	346	282	3.86	2.89	2.6	19.42	20.74	16.54	3.11667	18.9	2.6003	1.74872e-45	5.11396e-44
Capann_59V1aChr10g019500	73	120	94	355	437	381	4.4	6.19	5.55	23.13	26.2	22.35	5.38	23.8933	2.1509	1.91781e-45	5.59665e-44
Capann_59V1aChr07g028860	99	132	101	360	444	401	5.97	6.81	5.96	23.46	26.62	23.52	6.24667	24.5333	1.9736	1.97045e-45	5.74426e-44
Capann_59V1aChr08g019810	217	306	265	673	646	703	13.08	15.79	15.64	43.85	38.73	41.23	14.8367	41.27	1.4759	1.97764e-45	5.75918e-44
Capann_59V1aChr11g017100	255	255	250	585	649	666	15.38	13.16	14.76	38.12	38.91	39.06	14.4333	38.6967	1.4228	2.12021e-45	6.15502e-44
Capann_59V1aChr03g020230	274	278	244	579	783	755	16.52	14.35	14.4	37.73	46.94	44.28	15.09	42.9833	1.5102	2.18529e-45	6.33735e-44
Capann_59V1aChr05g023230	1338	1647	1404	540	539	662	80.68	85.01	82.88	35.19	32.32	38.83	82.8567	35.4467	-1.225	2.28559e-45	6.61442e-44
Capann_59V1aChr06g004060	532	678	532	1109	1089	1153	32.08	35	31.41	72.26	65.29	67.63	32.83	68.3933	1.0588	2.40308e-45	6.94721e-44
Capann_59V1aChr02g021290	319	426	351	1002	896	842	19.23	21.99	20.72	65.29	53.72	49.39	20.6467	56.1333	1.4429	2.40722e-45	6.95196e-44
Capann_59V1aChr03g019730	59	80	57	268	348	338	3.56	4.13	3.36	17.46	20.86	19.83	3.68333	19.3833	2.3957	2.4329e-45	7.01882e-44
Capann_59V1aChr12g011470	222	295	239	677	607	707	13.39	15.23	14.11	44.11	36.39	41.47	14.2433	40.6567	1.5132	2.56398e-45	7.38931e-44
Capann_59V1aChr07g029010	1054	1331	1166	444	461	472	63.55	68.7	68.83	28.93	27.64	27.69	67.0267	28.0867	-1.2548	2.84196e-45	8.18197e-44
Capann_59V1aChr02g035800	997	1186	983	371	414	415	60.12	61.22	58.03	24.17	24.82	24.34	59.79	24.4433	-1.2905	3.2471e-45	9.3387e-44
Capann_59V1aChr03g007830	1433	1789	1494	569	692	724	86.41	92.34	88.2	37.08	41.49	42.47	88.9833	40.3467	-1.1411	6.57412e-45	1.87329e-43
Capann_59V1aChr02g033250	16	13	24	206	199	260	0.96	0.67	1.42	13.42	11.93	15.25	1.01667	13.5333	3.7346	6.82079e-45	1.94158e-43
Capann_59V1aChr01g021590	99	118	98	349	387	391	5.97	6.09	5.79	22.74	23.2	22.93	5.95	22.9567	1.948	8.59085e-45	2.43796e-43
Capann_59V1aChr09g005540	1216	1245	1145	445	382	422	73.32	64.26	67.59	29	22.9	24.75	68.39	25.55	-1.4205	8.61952e-45	2.4436e-43
Capann_59V1aChr10g017430	463	542	518	929	988	1089	27.92	27.98	30.58	60.54	59.23	63.88	28.8267	61.2167	1.0865	9.09399e-45	2.57287e-43
Capann_59V1aChr12g030470	254	331	243	2	10	8	15.32	17.08	14.35	0.13	0.6	0.47	15.5833	0.4	-5.2839	9.11954e-45	2.57748e-43
Capann_59V1aChr01g000730	21	15	19	190	203	249	1.27	0.77	1.12	12.38	12.17	14.61	1.05333	13.0533	3.6314	1.28735e-44	3.63109e-43
Capann_59V1aChr01g018880	1319	1525	1259	494	609	522	79.53	78.71	74.32	32.19	36.51	30.62	77.52	33.1067	-1.2274	1.29944e-44	3.66148e-43
Capann_59V1aChr03g033660	58	29	31	298	293	302	3.5	1.5	1.83	19.42	17.57	17.71	2.27667	18.2333	3.0016	2.02262e-44	5.68767e-43
Capann_59V1aChr06g015900	177	194	184	470	525	535	10.67	10.01	10.86	30.63	31.48	31.38	10.5133	31.1633	1.5676	2.47292e-44	6.93989e-43
Capann_59V1aChr03g049300	206	282	228	660	739	590	12.42	14.56	13.46	43.01	44.31	34.61	13.48	40.6433	1.5922	2.9762e-44	8.33547e-43
Capann_59V1aChr02g030490	6	7	0	257	227	305	0.36	0.36	0	16.75	13.61	17.89	0.24	16.0833	6.0664	3.08166e-44	8.62214e-43
Capann_59V1aChr01g004100	1416	1684	1514	658	697	684	85.38	86.92	89.38	42.88	41.79	40.12	87.2267	41.5967	-1.0683	3.19432e-44	8.92838e-43
Capann_59V1aChr05g029430	78	81	80	309	334	344	4.7	4.18	4.72	20.13	20.02	20.18	4.53333	20.11	2.1493	3.36385e-44	9.39276e-43
Capann_59V1aChr02g032100	359	458	417	78	77	69	21.65	23.64	24.62	5.08	4.62	4.05	23.3033	4.58333	-2.3461	4.62624e-44	1.2866e-42
Capann_59V1aChr08g027530	1667	2006	1726	765	889	796	100.52	103.54	101.89	49.85	53.3	46.69	101.983	49.9467	-1.0299	5.19375e-44	1.44299e-42
Capann_59V1aChr09g004910	619	816	620	156	207	199	37.32	42.12	36.6	10.17	12.41	11.67	38.68	11.4167	-1.7604	6.99588e-44	1.93594e-42
Capann_59V1aChr09g007660	90	127	110	390	391	389	5.43	6.56	6.49	25.41	23.44	22.82	6.16	23.89	1.9554	8.98999e-44	2.4853e-42
Capann_59V1aChr12g033120	81	123	82	385	348	443	4.88	6.35	4.84	25.09	20.86	25.98	5.35667	23.9767	2.1622	9.78886e-44	2.70077e-42
Capann_59V1aChr10g006460	294	386	403	835	856	868	17.73	19.92	23.79	54.41	51.32	50.91	20.48	52.2133	1.3502	1.06346e-43	2.93121e-42
Capann_59V1aChr02g033330	447	449	458	917	910	1011	26.95	23.18	27.04	59.75	54.56	59.3	25.7233	57.87	1.1697	1.22199e-43	3.36149e-42
Capann_59V1aChr12g009920	38	64	46	272	301	263	2.29	3.3	2.72	17.72	18.05	15.43	2.77	17.0667	2.6232	1.23369e-43	3.39032e-42
Capann_59V1aChr08g026010	1240	1387	1182	511	528	501	74.77	71.59	69.78	33.3	31.66	29.39	72.0467	31.45	-1.1959	1.55623e-43	4.27248e-42
Capann_59V1aChr12g025210	207	254	213	509	590	614	12.48	13.11	12.57	33.17	35.37	36.01	12.72	34.85	1.4541	1.83322e-43	5.02303e-42
Capann_59V1aChr06g010640	519	580	522	912	1070	1155	31.29	29.94	30.82	59.43	64.15	67.75	30.6833	63.7767	1.0556	2.76679e-43	7.5661e-42
Capann_59V1aChr02g019260	641	714	556	1112	1174	1270	38.65	36.85	32.82	72.46	70.39	74.49	36.1067	72.4467	1.0047	2.78895e-43	7.6192e-42
Capann_59V1aChr04g006590	42	66	61	313	301	278	2.53	3.41	3.6	20.4	18.05	16.31	3.18	18.2533	2.5211	4.91416e-43	1.33726e-41
Capann_59V1aChr03g006240	429	515	413	806	933	990	25.87	26.58	24.38	52.52	55.94	58.07	25.61	55.51	1.116	5.64682e-43	1.53363e-41
Capann_59V1aChr10g013130	216	234	256	554	625	715	13.02	12.08	15.11	36.1	37.47	41.94	13.4033	38.5033	1.5224	7.15076e-43	1.94019e-41
Capann_59V1aChr02g038070	333	345	296	645	838	897	20.08	17.81	17.47	42.03	50.24	52.61	18.4533	48.2933	1.3879	1.26352e-42	3.41493e-41
Capann_59V1aChr08g012130	434	584	519	98	133	104	26.17	30.14	30.64	6.39	7.97	6.1	28.9833	6.82	-2.0874	1.46204e-42	3.94382e-41
Capann_59V1aChr09g016850	29	43	31	202	242	264	1.75	2.22	1.83	13.16	14.51	15.48	1.93333	14.3833	2.8952	2.09658e-42	5.62276e-41
Capann_59V1aChr08g015500	324	386	303	691	780	734	19.54	19.92	17.89	45.03	46.76	43.05	19.1167	44.9467	1.2334	2.60836e-42	6.97512e-41
Capann_59V1aChr02g031300	28	47	30	253	232	238	1.69	2.43	1.77	16.49	13.91	13.96	1.96333	14.7867	2.9129	3.64521e-42	9.72908e-41
Capann_59V1aChr11g016510	382	446	276	922	923	902	23.03	23.02	16.29	60.08	55.34	52.91	20.78	56.11	1.4331	5.99858e-42	1.59643e-40
Capann_59V1aChr09g004280	194	269	308	671	740	765	11.7	13.88	18.18	43.72	44.37	44.87	14.5867	44.32	1.6033	7.59721e-42	2.01801e-40
Capann_59V1aChr11g007700	170	168	161	479	558	460	10.25	8.67	9.5	31.21	33.45	26.98	9.47333	30.5467	1.6891	1.13692e-41	3.01418e-40
Capann_59V1aChr07g005110	98	71	65	352	332	396	5.91	3.66	3.84	22.94	19.9	23.23	4.47	22.0233	2.3007	1.15045e-41	3.04716e-40
Capann_59V1aChr07g023000	546	592	576	1074	1170	1044	32.92	30.56	34	69.98	70.15	61.24	32.4933	67.1233	1.0467	1.46808e-41	3.88475e-40
Capann_59V1aChr08g022000	603	724	594	162	175	213	36.36	37.37	35.07	10.56	10.49	12.49	36.2667	11.18	-1.6977	1.51344e-41	4.00099e-40
Capann_59V1aChr04g005770	313	378	323	680	744	727	18.87	19.51	19.07	44.31	44.61	42.64	19.15	43.8533	1.1953	1.52002e-41	4.01456e-40
Capann_59V1aChr10g005990	159	145	168	524	467	511	9.59	7.48	9.92	34.14	28	29.97	8.99667	30.7033	1.7709	1.98762e-41	5.23463e-40
Capann_59V1aChr03g006680	13	10	7	193	178	186	0.78	0.52	0.41	12.58	10.67	10.91	0.57	11.3867	4.3202	2.14696e-41	5.64358e-40
Capann_59V1aChr12g026220	16	23	36	203	239	227	0.96	1.19	2.13	13.23	14.33	13.31	1.42667	13.6233	3.2554	2.79347e-41	7.32917e-40
Capann_59V1aChr10g020070	113	145	129	360	426	442	6.81	7.48	7.62	23.46	25.54	25.93	7.30333	24.9767	1.774	2.92576e-41	7.66901e-40
Capann_59V1aChr03g022040	416	543	531	947	996	1058	25.08	28.03	31.35	61.71	59.71	62.06	28.1533	61.16	1.1193	3.11357e-41	8.14595e-40
Capann_59V1aChr08g022890	64	42	71	305	315	332	3.86	2.17	4.19	19.87	18.89	19.47	3.40667	19.41	2.5104	3.22137e-41	8.42006e-40
Capann_59V1aChr02g032260	90	92	77	374	340	330	5.43	4.75	4.55	24.37	20.38	19.36	4.91	21.37	2.1218	3.65703e-41	9.54981e-40
Capann_59V1aChr02g036770	21	25	21	254	269	172	1.27	1.29	1.24	16.55	16.13	10.09	1.26667	14.2567	3.4925	5.13628e-41	1.33251e-39
Capann_59V1aChr10g005700	131	144	123	408	431	400	7.9	7.43	7.26	26.59	25.84	23.46	7.53	25.2967	1.7482	5.56727e-41	1.44298e-39
Capann_59V1aChr01g050030	147	174	160	399	497	493	8.86	8.98	9.45	26	29.8	28.92	9.09667	28.24	1.6343	6.65858e-41	1.72262e-39
Capann_59V1aChr03g009830	1050	1173	1101	425	413	467	63.31	60.54	65	27.69	24.76	27.39	62.95	26.6133	-1.2421	7.20527e-41	1.86232e-39
Capann_59V1aChr04g027160	112	192	154	448	497	489	6.75	9.91	9.09	29.19	29.8	28.68	8.58333	29.2233	1.7675	1.73463e-40	4.45447e-39
Capann_59V1aChr04g011240	250	251	193	560	620	597	15.07	12.96	11.39	36.49	37.17	35.02	13.14	36.2267	1.4631	2.5315e-40	6.4948e-39
Capann_59V1aChr10g027570	258	270	244	592	666	591	15.56	13.94	14.4	38.58	39.93	34.67	14.6333	37.7267	1.3663	3.05931e-40	7.84171e-39
Capann_59V1aChr03g015580	241	291	282	13	26	35	14.53	15.02	16.65	0.85	1.56	2.05	15.4	1.48667	-3.3728	3.11073e-40	7.96617e-39
Capann_59V1aChr02g011040	73	83	70	299	287	347	4.4	4.28	4.13	19.48	17.21	20.35	4.27	19.0133	2.1547	3.32869e-40	8.5165e-39
Capann_59V1aChr08g010730	156	159	140	385	483	536	9.41	8.21	8.26	25.09	28.96	31.44	8.62667	28.4967	1.7239	4.57624e-40	1.16881e-38
Capann_59V1aChr05g009490	748	804	763	259	245	266	45.1	41.5	45.04	16.88	14.69	15.6	43.88	15.7233	-1.4807	4.66344e-40	1.18986e-38
Capann_59V1aChr07g033040	619	740	661	131	203	210	37.32	38.2	39.02	8.54	12.17	12.32	38.18	11.01	-1.794	5.75531e-40	1.46308e-38
Capann_59V1aChr09g008360	88	110	91	338	365	330	5.31	5.68	5.37	22.02	21.88	19.36	5.45333	21.0867	1.9511	7.3145e-40	1.85775e-38
Capann_59V1aChr09g007600	31	30	40	193	269	240	1.87	1.55	2.36	12.58	16.13	14.08	1.92667	14.2633	2.8881	7.88725e-40	1.99956e-38
Capann_59V1aChr07g007730	60	45	70	276	292	327	3.62	2.32	4.13	17.98	17.51	19.18	3.35667	18.2233	2.4407	1.17315e-39	2.96874e-38
Capann_59V1aChr03g013550	322	325	297	649	713	699	19.42	16.77	17.53	42.29	42.75	41	17.9067	42.0133	1.2304	1.22137e-39	3.08797e-38
Capann_59V1aChr04g006510	68	100	73	283	322	376	4.1	5.16	4.31	18.44	19.31	22.05	4.52333	19.9333	2.1397	1.24759e-39	3.15139e-38
Capann_59V1aChr07g021620	48	44	55	288	293	239	2.89	2.27	3.25	18.77	17.57	14.02	2.80333	16.7867	2.5821	1.29595e-39	3.27057e-38
Capann_59V1aChr03g006760	429	475	464	80	104	120	25.87	24.52	27.39	5.21	6.24	7.04	25.9267	6.16333	-2.0727	1.41481e-39	3.56085e-38
Capann_59V1aChr11g020000	225	323	215	597	631	659	13.57	16.67	12.69	38.9	37.83	38.65	14.31	38.46	1.4263	1.6882e-39	4.2374e-38
Capann_59V1aChr02g013870	151	177	163	420	522	453	9.1	9.14	9.62	27.37	31.3	26.57	9.28667	28.4133	1.6133	1.7255e-39	4.32324e-38
Capann_59V1aChr09g012820	48	42	47	208	296	278	2.89	2.17	2.77	13.55	17.75	16.31	2.61	15.87	2.6042	2.01941e-39	5.05053e-38
Capann_59V1aChr07g024760	7	19	19	195	180	187	0.42	0.98	1.12	12.71	10.79	10.97	0.84	11.49	3.7738	2.95927e-39	7.37457e-38
Capann_59V1aChr09g002990	212	275	240	520	601	600	12.78	14.19	14.17	33.88	36.03	35.19	13.7133	35.0333	1.3531	4.37645e-39	1.08965e-37
Capann_59V1aChr12g009280	6	4	5	206	204	176	0.36	0.21	0.3	13.42	12.23	10.32	0.29	11.99	5.3696	6.69425e-39	1.66078e-37
Capann_59V1aChr08g031440	165	223	128	479	515	546	9.95	11.51	7.56	31.21	30.88	32.03	9.67333	31.3733	1.6975	9.57972e-39	2.37241e-37
Capann_59V1aChr01g002910	377	414	339	723	761	886	22.73	21.37	20.01	47.11	45.63	51.97	21.37	48.2367	1.1745	1.49769e-38	3.69258e-37
Capann_59V1aChr03g015940	950	1105	1090	329	420	423	57.28	57.03	64.35	21.44	25.18	24.81	59.5533	23.81	-1.3226	1.62586e-38	4.00503e-37
Capann_59V1aChr10g012460	56	51	67	249	309	278	3.38	2.63	3.96	16.23	18.53	16.31	3.32333	17.0233	2.3568	2.56289e-38	6.29096e-37
Capann_59V1aChr01g027020	436	466	415	858	819	943	26.29	24.05	24.5	55.91	49.1	55.31	24.9467	53.44	1.0991	2.73582e-38	6.70917e-37
Capann_59V1aChr08g011840	476	459	480	881	978	1182	28.7	23.69	28.34	57.41	58.64	69.33	26.91	61.7933	1.1993	2.73809e-38	6.70917e-37
Capann_59V1aChr12g022640	382	465	334	770	853	809	23.03	24	19.72	50.17	51.14	47.45	22.25	49.5867	1.1561	3.26845e-38	7.99463e-37
Capann_59V1aChr08g012070	318	383	324	645	883	765	19.17	19.77	19.13	42.03	52.94	44.87	19.3567	46.6133	1.2679	4.07075e-38	9.94829e-37
Capann_59V1aChr01g007080	1157	1428	1227	491	586	580	69.76	73.71	72.44	31.99	35.13	34.02	71.97	33.7133	-1.0941	4.08662e-38	9.97831e-37
Capann_59V1aChr06g001910	419	580	443	834	965	1003	25.26	29.94	26.15	54.34	57.86	58.83	27.1167	57.01	1.072	6.19223e-38	1.50667e-36
Capann_59V1aChr12g031870	542	603	559	170	147	163	32.68	31.12	33	11.08	8.81	9.56	32.2667	9.81667	-1.7167	6.71641e-38	1.63136e-36
Capann_59V1aChr07g001770	13	23	9	247	232	151	0.78	1.19	0.53	16.09	13.91	8.86	0.833333	12.9533	3.9583	8.89198e-38	2.1579e-36
Capann_59V1aChr03g017720	432	474	466	848	851	940	26.05	24.47	27.51	55.26	51.02	55.14	26.01	53.8067	1.0487	1.75799e-37	4.25144e-36
Capann_59V1aChr02g038910	31	54	26	205	251	242	1.87	2.79	1.53	13.36	15.05	14.19	2.06333	14.2	2.7828	1.83006e-37	4.41803e-36
Capann_59V1aChr01g005440	123	152	159	438	413	445	7.42	7.85	9.39	28.54	24.76	26.1	8.22	26.4667	1.687	1.8975e-37	4.57291e-36
Capann_59V1aChr07g025400	1742	2013	1758	798	612	734	105.04	103.9	103.78	52	36.69	43.05	104.24	43.9133	-1.2472	2.33164e-37	5.60946e-36
Capann_59V1aChr04g025970	253	337	314	673	722	651	15.26	17.39	18.54	43.85	43.29	38.18	17.0633	41.7733	1.2917	2.47298e-37	5.94435e-36
Capann_59V1aChr08g023430	35	44	57	255	258	238	2.11	2.27	3.36	16.62	15.47	13.96	2.58	15.35	2.5728	2.53856e-37	6.0967e-36
Capann_59V1aChr01g017030	924	1037	909	296	408	328	55.71	53.52	53.66	19.29	24.46	19.24	54.2967	20.9967	-1.3707	4.80465e-37	1.15092e-35
Capann_59V1aChr09g028350	216	196	210	532	522	552	13.02	10.12	12.4	34.67	31.3	32.38	11.8467	32.7833	1.4685	8.56537e-37	2.04123e-35
Capann_59V1aChr03g001940	333	378	332	658	696	752	20.08	19.51	19.6	42.88	41.73	44.11	19.73	42.9067	1.1208	8.72086e-37	2.07651e-35
Capann_59V1aChr10g015310	280	407	343	715	721	775	16.88	21.01	20.25	46.59	43.23	45.46	19.38	45.0933	1.2183	1.10798e-36	2.62919e-35
Capann_59V1aChr02g008920	56	98	57	342	336	282	3.38	5.06	3.36	22.29	20.14	16.54	3.93333	19.6567	2.3212	1.25013e-36	2.96397e-35
Capann_59V1aChr01g007910	388	407	408	831	767	944	23.4	21.01	24.09	54.15	45.98	55.37	22.8333	51.8333	1.1827	1.40778e-36	3.33207e-35
Capann_59V1aChr02g032170	8	18	18	174	192	157	0.48	0.93	1.06	11.34	11.51	9.21	0.823333	10.6867	3.6982	1.76168e-36	4.16617e-35
Capann_59V1aChr01g011620	251	287	280	542	640	636	15.13	14.81	16.53	35.32	38.37	37.3	15.49	36.9967	1.2561	1.76627e-36	4.17346e-35
Capann_59V1aChr08g017890	33	19	22	178	205	209	1.99	0.98	1.3	11.6	12.29	12.26	1.42333	12.05	3.0817	1.98834e-36	4.68625e-35
Capann_59V1aChr01g052770	435	550	478	120	111	145	26.23	28.39	28.22	7.82	6.65	8.51	27.6133	7.66	-1.8499	2.20854e-36	5.18764e-35
Capann_59V1aChr02g027950	88	73	102	315	349	348	5.31	3.77	6.02	20.53	20.92	20.41	5.03333	20.62	2.0345	2.56307e-36	6.01026e-35
Capann_59V1aChr01g053370	7	22	13	151	207	171	0.42	1.14	0.77	9.84	12.41	10.03	0.776667	10.76	3.7922	3.08364e-36	7.22485e-35
Capann_59V1aChr01g052600	1197	1442	1084	505	525	495	72.18	74.43	63.99	32.91	31.48	29.03	70.2	31.14	-1.1727	3.1123e-36	7.28587e-35
Capann_59V1aChr06g007420	71	102	88	303	322	311	4.28	5.26	5.2	19.74	19.31	18.24	4.91333	19.0967	1.9585	3.15891e-36	7.38877e-35
Capann_59V1aChr12g032090	41	51	24	238	219	240	2.47	2.63	1.42	15.51	13.13	14.08	2.17333	14.24	2.712	4.97329e-36	1.15839e-34
Capann_59V1aChr08g023270	23	6	16	973	1005	872	1.39	0.31	0.94	63.4	60.25	51.15	0.88	58.2667	6.049	5.2321e-36	1.21766e-34
Capann_59V1aChr04g004410	200	205	189	8	12	12	12.06	10.58	11.16	0.52	0.72	0.7	11.2667	0.646667	-4.1229	5.54274e-36	1.28887e-34
Capann_59V1aChr11g008490	6	5	12	145	163	176	0.36	0.26	0.71	9.45	9.77	10.32	0.443333	9.84667	4.4732	6.57229e-36	1.527e-34
Capann_59V1aChr03g031680	1635	1806	1643	696	733	889	98.59	93.22	96.99	45.35	43.95	52.14	96.2667	47.1467	-1.0299	7.36995e-36	1.70805e-34
Capann_59V1aChr02g034480	109	122	124	365	377	356	6.57	6.3	7.32	23.78	22.6	20.88	6.73	22.42	1.7361	8.76442e-36	2.02616e-34
Capann_59V1aChr03g014820	1251	1570	1385	614	659	661	75.43	81.04	81.76	40.01	39.51	38.77	79.41	39.43	-1.01	9.4723e-36	2.18799e-34
Capann_59V1aChr02g006940	228	285	237	530	580	564	13.75	14.71	13.99	34.54	34.77	33.08	14.15	34.13	1.2702	9.57455e-36	2.20977e-34
Capann_59V1aChr01g004790	272	268	280	38	36	43	16.4	13.83	16.53	2.48	2.16	2.52	15.5867	2.38667	-2.7072	1.02373e-35	2.35883e-34
Capann_59V1aChr04g030110	212	242	255	512	589	571	12.78	12.49	15.05	33.36	35.31	33.49	13.44	34.0533	1.3413	1.31091e-35	3.01553e-34
Capann_59V1aChr02g033960	528	604	511	167	155	137	31.84	31.18	30.17	10.88	9.29	8.04	31.0633	9.40333	-1.724	1.34062e-35	3.08131e-34
Capann_59V1aChr03g039530	19	30	44	195	247	220	1.15	1.55	2.6	12.71	14.81	12.9	1.76667	13.4733	2.931	1.58104e-35	3.62791e-34
Capann_59V1aChr02g021600	265	301	258	18	43	41	15.98	15.54	15.23	1.17	2.58	2.4	15.5833	2.05	-2.9263	1.7748e-35	4.06246e-34
Capann_59V1aChr03g012360	363	393	362	729	806	716	21.89	20.28	21.37	47.5	48.32	42	21.18	45.94	1.117	1.93467e-35	4.42477e-34
Capann_59V1aChr11g029570	357	459	439	860	972	803	21.53	23.69	25.92	56.04	58.28	47.1	23.7133	53.8067	1.1821	2.01697e-35	4.60921e-34
Capann_59V1aChr01g042800	509	669	493	152	152	173	30.69	34.53	29.1	9.9	9.11	10.15	31.44	9.72	-1.6936	2.03355e-35	4.64328e-34
Capann_59V1aChr11g024180	1256	1382	1165	536	559	600	75.73	71.33	68.78	34.93	33.51	35.19	71.9467	34.5433	-1.0585	2.0599e-35	4.69957e-34
Capann_59V1aChr03g041910	61	65	49	265	234	288	3.68	3.35	2.89	17.27	14.03	16.89	3.30667	16.0633	2.2803	2.94213e-35	6.69039e-34
Capann_59V1aChr01g030420	5	16	10	138	175	166	0.3	0.83	0.59	8.99	10.49	9.74	0.573333	9.74	4.0865	3.43227e-35	7.79222e-34
Capann_59V1aChr04g000850	374	441	372	77	75	108	22.55	22.76	21.96	5.02	4.5	6.33	22.4233	5.28333	-2.0855	4.41436e-35	1.00055e-33
Capann_59V1aChr11g029800	182	168	181	440	502	466	10.97	8.67	10.69	28.67	30.1	27.33	10.11	28.7	1.5053	4.74451e-35	1.07451e-33
Capann_59V1aChr02g008420	305	390	293	36	47	72	18.39	20.13	17.3	2.35	2.82	4.22	18.6067	3.13	-2.5716	5.62804e-35	1.2715e-33
Capann_59V1aChr08g025020	12	18	13	140	156	224	0.72	0.93	0.77	9.12	9.35	13.14	0.806667	10.5367	3.7073	6.47655e-35	1.46201e-33
Capann_59V1aChr07g027370	23687	30898	26710	12175	11553	12615	1428.26	1594.8	1576.81	793.34	692.65	739.94	1533.29	741.977	-1.0472	7.43683e-35	1.67606e-33
Capann_59V1aChr08g012380	361	456	410	782	763	829	21.77	23.54	24.2	50.96	45.74	48.63	23.17	48.4433	1.064	7.90967e-35	1.77974e-33
Capann_59V1aChr03g004450	255	289	221	543	642	565	15.38	14.92	13.05	35.38	38.49	33.14	14.45	35.67	1.3036	1.32499e-34	2.97172e-33
Capann_59V1aChr02g024740	31	44	24	229	183	230	1.87	2.27	1.42	14.92	10.97	13.49	1.85333	13.1267	2.8243	1.33206e-34	2.98517e-33
Capann_59V1aChr07g026630	28	44	26	182	214	206	1.69	2.27	1.53	11.86	12.83	12.08	1.83	12.2567	2.7437	1.38917e-34	3.10814e-33
Capann_59V1aChr12g030960	59	83	60	231	284	302	3.56	4.28	3.54	15.05	17.03	17.71	3.79333	16.5967	2.1294	2.1778e-34	4.8531e-33
Capann_59V1aChr10g026510	1039	1229	1181	444	514	522	62.65	63.43	69.72	28.93	30.82	30.62	65.2667	30.1233	-1.1155	2.79438e-34	6.22214e-33
Capann_59V1aChr08g026120	1042	1254	1091	435	538	473	62.83	64.73	64.41	28.35	32.26	27.74	63.99	29.45	-1.1196	2.82948e-34	6.29526e-33
Capann_59V1aChr08g020540	237	218	186	539	553	519	14.29	11.25	10.98	35.12	33.15	30.44	12.1733	32.9033	1.4345	5.02943e-34	1.11453e-32
Capann_59V1aChr01g002150	150	161	165	471	399	469	9.04	8.31	9.74	30.69	23.92	27.51	9.03	27.3733	1.6	7.25419e-34	1.60243e-32
Capann_59V1aChr02g033230	32	53	38	226	231	202	1.93	2.74	2.24	14.73	13.85	11.85	2.30333	13.4767	2.5487	8.40024e-34	1.85118e-32
Capann_59V1aChr01g002010	135	139	135	334	401	425	8.14	7.17	7.97	21.76	24.04	24.93	7.76	23.5767	1.6032	1.49969e-33	3.29446e-32
Capann_59V1aChr05g011020	15	6	6	113	194	220	0.9	0.31	0.35	7.36	11.63	12.9	0.52	10.63	4.3535	1.99482e-33	4.36491e-32
Capann_59V1aChr07g025920	333	403	355	89	71	76	20.08	20.8	20.96	5.8	4.26	4.46	20.6133	4.84	-2.0905	2.0677e-33	4.52082e-32
Capann_59V1aChr02g033080	64	87	82	266	288	287	3.86	4.49	4.84	17.33	17.27	16.83	4.39667	17.1433	1.9632	2.54835e-33	5.54989e-32
Capann_59V1aChr06g003940	77	92	67	273	291	280	4.64	4.75	3.96	17.79	17.45	16.42	4.45	17.22	1.9522	2.95213e-33	6.40919e-32
Capann_59V1aChr07g002510	191	311	290	4	1	4	11.52	16.05	17.12	0.26	0.06	0.23	14.8967	0.183333	-6.3444	3.2584e-33	7.06859e-32
Capann_59V1aChr03g025140	637	775	703	170	268	228	38.41	40	41.5	11.08	16.07	13.37	39.97	13.5067	-1.5652	3.34976e-33	7.26113e-32
Capann_59V1aChr11g016760	46	90	62	285	256	312	2.77	4.65	3.66	18.57	15.35	18.3	3.69333	17.4067	2.2366	3.60688e-33	7.81104e-32
Capann_59V1aChr01g028320	535	647	622	194	198	184	32.26	33.39	36.72	12.64	11.87	10.79	34.1233	11.7667	-1.5361	3.60907e-33	7.81104e-32
Capann_59V1aChr05g011010	8	8	3	127	158	160	0.48	0.41	0.18	8.28	9.47	9.38	0.356667	9.04333	4.6642	4.83378e-33	1.04373e-31
Capann_59V1aChr11g006240	374	390	330	658	738	734	22.55	20.13	19.48	42.88	44.25	43.05	20.72	43.3933	1.0664	5.84539e-33	1.26118e-31
Capann_59V1aChr05g002420	260	328	280	571	599	617	15.68	16.93	16.53	37.21	35.91	36.19	16.38	36.4367	1.1535	6.02535e-33	1.299e-31
Capann_59V1aChr10g026340	53	54	51	202	267	239	3.2	2.79	3.01	13.16	16.01	14.02	3	14.3967	2.2627	6.12409e-33	1.31926e-31
Capann_59V1aChr02g024270	131	158	161	372	409	515	7.9	8.16	9.5	24.24	24.52	30.21	8.52	26.3233	1.6274	6.78457e-33	1.45929e-31
Capann_59V1aChr12g031880	639	613	564	139	192	203	38.53	31.64	33.3	9.06	11.51	11.91	34.49	10.8267	-1.6716	7.26283e-33	1.56095e-31
Capann_59V1aChr04g000640	237	289	242	37	39	45	14.29	14.92	14.29	2.41	2.34	2.64	14.5	2.46333	-2.5574	7.47459e-33	1.60522e-31
Capann_59V1aChr08g026650	272	315	229	540	597	662	16.4	16.26	13.52	35.19	35.79	38.83	15.3933	36.6033	1.2497	7.73317e-33	1.65947e-31
Capann_59V1aChr06g006500	489	478	539	919	942	1025	29.49	24.67	31.82	59.88	56.48	60.12	28.66	58.8267	1.0374	8.79717e-33	1.88343e-31
Capann_59V1aChr08g002580	182	251	239	514	517	555	10.97	12.96	14.11	33.49	31	32.55	12.68	32.3467	1.3511	9.38387e-33	2.0075e-31
Capann_59V1aChr04g006030	260	273	214	528	581	556	15.68	14.09	12.63	34.41	34.83	32.61	14.1333	33.95	1.2643	1.46517e-32	3.12483e-31
Capann_59V1aChr10g019920	160	206	193	16	9	9	9.65	10.63	11.39	1.04	0.54	0.53	10.5567	0.703333	-3.9078	1.55361e-32	3.31092e-31
Capann_59V1aChr06g019560	506	531	539	1025	1015	927	30.51	27.41	31.82	66.79	60.85	54.37	29.9133	60.67	1.0202	2.17212e-32	4.61487e-31
Capann_59V1aChr06g030580	240	297	235	500	570	575	14.47	15.33	13.87	32.58	34.17	33.73	14.5567	33.4933	1.2022	3.79345e-32	8.02278e-31
Capann_59V1aChr02g037420	304	429	283	656	715	764	18.33	22.14	16.71	42.75	42.87	44.81	19.06	43.4767	1.1897	4.76177e-32	1.00478e-30
Capann_59V1aChr07g025570	75	90	70	244	303	280	4.52	4.65	4.13	15.9	18.17	16.42	4.43333	16.83	1.9246	6.91143e-32	1.45177e-30
Capann_59V1aChr03g004460	110	134	80	353	360	335	6.63	6.92	4.72	23	21.58	19.65	6.09	21.41	1.8138	7.40805e-32	1.55491e-30
Capann_59V1aChr05g003060	206	238	303	541	702	726	12.42	12.28	17.89	35.25	42.09	42.58	14.1967	39.9733	1.4935	7.71936e-32	1.61781e-30
Capann_59V1aChr07g006410	230	269	220	457	612	572	13.87	13.88	12.99	29.78	36.69	33.55	13.58	33.34	1.2958	8.4797e-32	1.77582e-30
Capann_59V1aChr05g022570	106	97	65	326	359	301	6.39	5.01	3.84	21.24	21.52	17.66	5.08	20.14	1.9872	9.63526e-32	2.0163e-30
Capann_59V1aChr02g006100	59	74	60	242	255	242	3.56	3.82	3.54	15.77	15.29	14.19	3.64	15.0833	2.0509	1.1779e-31	2.45382e-30
Capann_59V1aChr06g032190	72	90	85	308	268	292	4.34	4.65	5.02	20.07	16.07	17.13	4.67	17.7567	1.9269	1.52514e-31	3.17482e-30
Capann_59V1aChr08g005620	155	177	141	383	419	399	9.35	9.14	8.32	24.96	25.12	23.4	8.93667	24.4933	1.4546	1.61741e-31	3.35936e-30
Capann_59V1aChr03g039980	15	12	9	126	148	152	0.9	0.62	0.53	8.21	8.87	8.92	0.683333	8.66667	3.6648	2.21643e-31	4.58299e-30
Capann_59V1aChr04g003990	537	595	527	154	152	205	32.38	30.71	31.11	10.03	9.11	12.02	31.4	10.3867	-1.596	2.42233e-31	5.00129e-30
Capann_59V1aChr02g006950	233	247	212	484	588	503	14.05	12.75	12.52	31.54	35.25	29.5	13.1067	32.0967	1.2921	2.52342e-31	5.20615e-30
Capann_59V1aChr03g037380	915	1128	950	402	445	465	55.17	58.22	56.08	26.19	26.68	27.27	56.49	26.7133	-1.0804	2.61152e-31	5.37993e-30
Capann_59V1aChr02g018900	92	72	89	288	315	296	5.55	3.72	5.25	18.77	18.89	17.36	4.84	18.34	1.9219	2.83354e-31	5.81576e-30
Capann_59V1aChr10g023950	19	20	6	164	154	153	1.15	1.03	0.35	10.69	9.23	8.97	0.843333	9.63	3.5134	2.89423e-31	5.93158e-30
Capann_59V1aChr01g044480	163	196	190	417	434	467	9.83	10.12	11.22	27.17	26.02	27.39	10.39	26.86	1.3703	3.21857e-31	6.58658e-30
Capann_59V1aChr01g024950	145	180	192	444	439	444	8.74	9.29	11.33	28.93	26.32	26.04	9.78667	27.0967	1.4692	3.36436e-31	6.87986e-30
Capann_59V1aChr01g031140	355	381	369	671	681	776	21.41	19.67	21.78	43.72	40.83	45.52	20.9533	43.3567	1.0491	3.68844e-31	7.52599e-30
Capann_59V1aChr03g005410	944	989	903	392	399	403	56.92	51.05	53.31	25.54	23.92	23.64	53.76	24.3667	-1.1416	4.24741e-31	8.65383e-30
Capann_59V1aChr02g026800	361	481	444	711	874	856	21.77	24.83	26.21	46.33	52.4	50.21	24.27	49.6467	1.0325	4.52667e-31	9.21605e-30
Capann_59V1aChr02g028050	202	257	217	449	504	574	12.18	13.27	12.81	29.26	30.22	33.67	12.7533	31.05	1.2837	5.48302e-31	1.1155e-29
Capann_59V1aChr06g008440	481	487	375	107	125	120	29	25.14	22.14	6.97	7.49	7.04	25.4267	7.16667	-1.827	5.50897e-31	1.11996e-29
Capann_59V1aChr03g012150	251	304	271	53	52	38	15.13	15.69	16	3.45	3.12	2.23	15.6067	2.93333	-2.4115	5.57848e-31	1.13326e-29
Capann_59V1aChr01g033320	45	59	61	205	230	277	2.71	3.05	3.6	13.36	13.79	16.25	3.12	14.4667	2.2131	6.07931e-31	1.2341e-29
Capann_59V1aChr09g021910	1207	1462	1285	547	546	680	72.78	75.46	75.86	35.64	32.73	39.89	74.7	36.0867	-1.0496	6.89793e-31	1.39824e-29
Capann_59V1aChr03g038460	616	672	651	191	201	259	37.14	34.69	38.43	12.45	12.05	15.19	36.7533	13.23	-1.4741	7.03366e-31	1.42471e-29
Capann_59V1aChr03g011190	272	356	314	560	661	662	16.4	18.37	18.54	36.49	39.63	38.83	17.77	38.3167	1.1085	8.20716e-31	1.65879e-29
Capann_59V1aChr12g025130	230	281	272	513	593	556	13.87	14.5	16.06	33.43	35.55	32.61	14.81	33.8633	1.1932	9.83364e-31	1.98464e-29
Capann_59V1aChr08g014900	174	208	211	417	483	493	10.49	10.74	12.46	27.17	28.96	28.92	11.23	28.35	1.336	1.23185e-30	2.48048e-29
Capann_59V1aChr01g005660	691	745	759	230	289	286	41.67	38.45	44.81	14.99	17.33	16.78	41.6433	16.3667	-1.3473	1.23261e-30	2.48048e-29
Capann_59V1aChr12g031120	14	24	23	146	170	155	0.84	1.24	1.36	9.51	10.19	9.09	1.14667	9.59667	3.0651	1.30196e-30	2.61814e-29
Capann_59V1aChr07g015410	92	98	97	316	326	281	5.55	5.06	5.73	20.59	19.55	16.48	5.44667	18.8733	1.7929	1.55472e-30	3.11965e-29
Capann_59V1aChr03g011240	350	493	373	711	757	820	21.1	25.45	22.02	46.33	45.39	48.1	22.8567	46.6067	1.0279	2.58247e-30	5.1707e-29
Capann_59V1aChr12g008710	1161	1375	1170	562	521	608	70	70.97	69.07	36.62	31.24	35.66	70.0133	34.5067	-1.0208	2.82874e-30	5.65565e-29
Capann_59V1aChr12g026830	8	13	8	135	139	126	0.48	0.67	0.47	8.8	8.33	7.39	0.54	8.17333	3.9199	2.8563e-30	5.70665e-29
Capann_59V1aChr07g030570	8	8	4	123	135	136	0.48	0.41	0.24	8.01	8.09	7.98	0.376667	8.02667	4.4134	3.00087e-30	5.9826e-29
Capann_59V1aChr05g024630	125	121	110	350	335	340	7.54	6.25	6.49	22.81	20.08	19.94	6.76	20.9433	1.6314	3.17826e-30	6.32718e-29
Capann_59V1aChr01g034730	7	9	2	127	131	144	0.42	0.46	0.12	8.28	7.85	8.45	0.333333	8.19333	4.6194	3.52547e-30	7.00836e-29
Capann_59V1aChr11g029460	41	45	52	178	234	229	2.47	2.32	3.07	11.6	14.03	13.43	2.62	13.02	2.3131	3.98753e-30	7.90993e-29
Capann_59V1aChr11g008680	49	60	68	208	252	254	2.95	3.1	4.01	13.55	15.11	14.9	3.35333	14.52	2.1144	4.01556e-30	7.95985e-29
Capann_59V1aChr03g024300	16	18	9	131	150	144	0.96	0.93	0.53	8.54	8.99	8.45	0.806667	8.66	3.4243	4.4586e-30	8.8255e-29
Capann_59V1aChr02g037130	187	203	207	432	449	507	11.28	10.48	12.22	28.15	26.92	29.74	11.3267	28.27	1.3195	4.56249e-30	9.0183e-29
Capann_59V1aChr01g009150	96	95	91	251	318	347	5.79	4.9	5.37	16.36	19.07	20.35	5.35333	18.5933	1.7963	4.74142e-30	9.36532e-29
Capann_59V1aChr08g019560	37	65	39	211	209	230	2.23	3.35	2.3	13.75	12.53	13.49	2.62667	13.2567	2.3354	4.99517e-30	9.85253e-29
Capann_59V1aChr04g016110	109	114	93	298	300	349	6.57	5.88	5.49	19.42	17.99	20.47	5.98	19.2933	1.6899	6.15791e-30	1.21116e-28
Capann_59V1aChr02g028590	141	126	110	310	409	385	8.5	6.5	6.49	20.2	24.52	22.58	7.16333	22.4333	1.6469	7.37908e-30	1.44929e-28
Capann_59V1aChr10g014310	129	139	127	364	341	362	7.78	7.17	7.5	23.72	20.44	21.23	7.48333	21.7967	1.5424	8.7419e-30	1.71333e-28
Capann_59V1aChr01g047840	223	247	214	437	510	543	13.45	12.75	12.63	28.48	30.58	31.85	12.9433	30.3033	1.2273	1.06961e-29	2.08896e-28
Capann_59V1aChr01g046480	947	1162	1022	454	480	491	57.1	59.98	60.33	29.58	28.78	28.8	59.1367	29.0533	-1.0253	1.12792e-29	2.19977e-28
Capann_59V1aChr11g028780	592	635	486	174	195	188	35.7	32.78	28.69	11.34	11.69	11.03	32.39	11.3533	-1.5124	1.16467e-29	2.26983e-28
Capann_59V1aChr01g008520	328	337	250	635	614	764	19.78	17.39	14.76	41.38	36.81	44.81	17.31	41	1.244	1.17317e-29	2.2848e-28
Capann_59V1aChr01g036310	122	149	124	348	347	353	7.36	7.69	7.32	22.68	20.8	20.71	7.45667	21.3967	1.5208	1.23037e-29	2.39453e-28
Capann_59V1aChr03g016140	95	123	92	288	317	309	5.73	6.35	5.43	18.77	19.01	18.12	5.83667	18.6333	1.6747	1.27512e-29	2.47814e-28
Capann_59V1aChr10g020390	151	150	178	390	442	412	9.1	7.74	10.51	25.41	26.5	24.17	9.11667	25.36	1.476	1.3599e-29	2.63924e-28
Capann_59V1aChr08g001090	3	11	6	135	150	115	0.18	0.57	0.35	8.8	8.99	6.75	0.366667	8.18	4.4796	1.89653e-29	3.67044e-28
Capann_59V1aChr06g005630	93	111	144	329	357	417	5.61	5.73	8.5	21.44	21.4	24.46	6.61333	22.4333	1.7622	2.46944e-29	4.76266e-28
Capann_59V1aChr03g017480	648	737	573	207	228	263	39.07	38.04	33.83	13.49	13.67	15.43	36.98	14.1967	-1.3812	2.63086e-29	5.07047e-28
Capann_59V1aChr10g021030	74	66	62	248	235	263	4.46	3.41	3.66	16.16	14.09	15.43	3.84333	15.2267	1.9862	2.87034e-29	5.52435e-28
Capann_59V1aChr09g007270	632	740	636	210	283	242	38.11	38.2	37.55	13.68	16.97	14.19	37.9533	14.9467	-1.3444	3.03646e-29	5.83601e-28
Capann_59V1aChr11g000770	458	602	460	141	155	179	27.62	31.07	27.16	9.19	9.29	10.5	28.6167	9.66	-1.5668	3.0698e-29	5.89602e-28
Capann_59V1aChr11g008080	896	1011	927	326	410	448	54.03	52.18	54.73	21.24	24.58	26.28	53.6467	24.0333	-1.1585	3.9048e-29	7.48424e-28
Capann_59V1aChr01g011550	11	17	17	152	146	127	0.66	0.88	1	9.9	8.75	7.45	0.846667	8.7	3.3611	3.98217e-29	7.62729e-28
Capann_59V1aChr08g009870	397	447	424	105	108	142	23.94	23.07	25.03	6.84	6.48	8.33	24.0133	7.21667	-1.7344	6.35501e-29	1.20893e-27
Capann_59V1aChr03g010180	184	212	163	400	456	434	11.09	10.94	9.62	26.06	27.34	25.46	10.55	26.2867	1.3171	7.81436e-29	1.48244e-27
Capann_59V1aChr06g021300	1364	1372	1380	543	696	619	82.25	70.82	81.47	35.38	41.73	36.31	78.18	37.8067	-1.0482	7.86022e-29	1.49012e-27
Capann_59V1aChr10g019030	94	135	79	299	306	389	5.67	6.97	4.66	19.48	18.35	22.82	5.76667	20.2167	1.8097	1.09656e-28	2.07176e-27
Capann_59V1aChr11g028570	23	29	26	156	158	161	1.39	1.5	1.53	10.17	9.47	9.44	1.47333	9.69333	2.7179	1.10722e-28	2.09049e-27
Capann_59V1aChr06g002750	89	101	86	255	285	299	5.37	5.21	5.08	16.62	17.09	17.54	5.22	17.0833	1.7105	1.11821e-28	2.10981e-27
Capann_59V1aChr05g009560	1201	1507	1222	549	567	691	72.42	77.78	72.14	35.77	33.99	40.53	74.1133	36.7633	-1.0115	1.37176e-28	2.58469e-27
Capann_59V1aChr02g033720	325	354	275	61	81	74	19.6	18.27	16.23	3.97	4.86	4.34	18.0333	4.39	-2.0384	1.78108e-28	3.34688e-27
Capann_59V1aChr03g006880	301	327	224	542	649	640	18.15	16.88	13.22	35.32	38.91	37.54	16.0833	37.2567	1.2119	1.82263e-28	3.42264e-27
Capann_59V1aChr06g029160	502	489	482	152	159	151	30.27	25.24	28.45	9.9	9.53	8.86	27.9867	9.43	-1.5694	1.82743e-28	3.42934e-27
Capann_59V1aChr01g040510	35	54	40	190	193	200	2.11	2.79	2.36	12.38	11.57	11.73	2.42	11.8933	2.2971	1.95064e-28	3.65561e-27
Capann_59V1aChr10g021000	3	9	9	134	127	116	0.18	0.46	0.53	8.73	7.61	6.8	0.39	7.71333	4.3058	2.36761e-28	4.43405e-27
Capann_59V1aChr03g018860	8	15	4	139	105	175	0.48	0.77	0.24	9.06	6.3	10.26	0.496667	8.54	4.1039	2.59984e-28	4.86568e-27
Capann_59V1aChr07g005400	288	334	264	588	589	576	17.37	17.24	15.59	38.31	35.31	33.79	16.7333	35.8033	1.0974	3.07706e-28	5.74722e-27
Capann_59V1aChr11g027260	19	15	11	141	139	131	1.15	0.77	0.65	9.19	8.33	7.68	0.856667	8.4	3.2936	3.25311e-28	6.06788e-27
Capann_59V1aChr07g026010	412	507	382	709	882	1095	24.84	26.17	22.55	46.2	52.88	64.23	24.52	54.4367	1.1506	3.29862e-28	6.14865e-27
Capann_59V1aChr01g009820	3	17	7	125	118	166	0.18	0.88	0.41	8.15	7.07	9.74	0.49	8.32	4.0857	3.7131e-28	6.90736e-27
Capann_59V1aChr02g020720	154	133	139	365	360	408	9.29	6.86	8.21	23.78	21.58	23.93	8.12	23.0967	1.5081	3.72165e-28	6.91863e-27
Capann_59V1aChr07g007860	1175	1342	1197	191	158	111	70.85	69.27	70.66	12.45	9.47	6.51	70.26	9.47667	-2.8903	5.68373e-28	1.05591e-26
Capann_59V1aChr09g002860	338	362	308	619	695	612	20.38	18.68	18.18	40.33	41.67	35.9	19.08	39.3	1.0425	1.27423e-27	2.33912e-26
Capann_59V1aSC049000060	780	973	854	345	398	325	47.03	50.22	50.42	22.48	23.86	19.06	49.2233	21.8	-1.175	1.51936e-27	2.7781e-26
Capann_59V1aChr06g035490	11	13	14	135	137	114	0.66	0.67	0.83	8.8	8.21	6.69	0.72	7.9	3.4558	1.96334e-27	3.58049e-26
Capann_59V1aChr08g030160	142	216	146	443	440	396	8.56	11.15	8.62	28.87	26.38	23.23	9.44333	26.16	1.47	2.22251e-27	4.04782e-26
Capann_59V1aChr09g008560	130	142	146	338	342	383	7.84	7.33	8.62	22.02	20.5	22.46	7.93	21.66	1.4496	2.40067e-27	4.36373e-26
Capann_59V1aChr09g021930	337	414	387	112	91	84	20.32	21.37	22.85	7.3	5.46	4.93	21.5133	5.89667	-1.8673	2.40995e-27	4.37773e-26
Capann_59V1aChr11g010230	484	479	427	145	141	147	29.18	24.72	25.21	9.45	8.45	8.62	26.37	8.84	-1.5768	2.44051e-27	4.43035e-26
Capann_59V1aChr03g035180	245	254	239	461	579	513	14.77	13.11	14.11	30.04	34.71	30.09	13.9967	31.6133	1.1754	2.47538e-27	4.49073e-26
Capann_59V1aChr01g005330	153	172	143	337	378	410	9.23	8.88	8.44	21.96	22.66	24.05	8.85	22.89	1.371	2.7041e-27	4.89607e-26
Capann_59V1aChr03g012310	67	60	66	232	228	237	4.04	3.1	3.9	15.12	13.67	13.9	3.68	14.23	1.9512	2.89584e-27	5.23642e-26
Capann_59V1aChr01g052630	132	168	135	314	372	403	7.96	8.67	7.97	20.46	22.3	23.64	8.2	22.1333	1.4325	3.03099e-27	5.47724e-26
Capann_59V1aChr06g014730	164	192	234	528	503	463	9.89	9.91	13.81	34.41	30.16	27.16	11.2033	30.5767	1.4485	5.83865e-27	1.04828e-25
Capann_59V1aChr10g005020	129	161	158	4	7	12	7.78	8.31	9.33	0.26	0.42	0.7	8.47333	0.46	-4.2032	6.01761e-27	1.07971e-25
Capann_59V1aChr06g037170	44	60	56	193	217	209	2.65	3.1	3.31	12.58	13.01	12.26	3.02	12.6167	2.0627	7.54882e-27	1.35097e-25
Capann_59V1aChr03g013460	45	83	49	242	227	230	2.71	4.28	2.89	15.77	13.61	13.49	3.29333	14.29	2.1174	7.7737e-27	1.39032e-25
Capann_59V1aChr11g022620	1290	1452	1341	499	630	727	77.78	74.95	79.17	32.52	37.77	42.64	77.3	37.6433	-1.0381	9.37126e-27	1.67281e-25
Capann_59V1aChr04g001600	277	360	266	695	632	579	16.7	18.58	15.7	45.29	37.89	33.96	16.9933	39.0467	1.2002	1.02382e-26	1.82406e-25
Capann_59V1aChr07g022890	37	30	43	154	187	235	2.23	1.55	2.54	10.03	11.21	13.78	2.10667	11.6733	2.4702	1.04315e-26	1.85729e-25
Capann_59V1aChr02g035180	349	422	344	819	691	699	21.04	21.78	20.31	53.37	41.43	41	21.0433	45.2667	1.1051	1.33594e-26	2.368e-25
Capann_59V1aChr03g012560	87	65	112	270	359	340	5.25	3.35	6.61	17.59	21.52	19.94	5.07	19.6833	1.9569	1.38879e-26	2.4601e-25
Capann_59V1aChr11g002670	597	649	638	221	190	254	36	33.5	37.66	14.4	11.39	14.9	35.72	13.5633	-1.397	1.42867e-26	2.52913e-25
Capann_59V1aChr03g018850	5	26	19	135	154	151	0.3	1.34	1.12	8.8	9.23	8.86	0.92	8.96333	3.2843	1.5829e-26	2.80038e-25
Capann_59V1aChr08g027770	219	271	187	31	38	43	13.21	13.99	11.04	2.02	2.28	2.52	12.7467	2.27333	-2.4872	1.602e-26	2.83238e-25
Capann_59V1aChr04g025700	22	49	20	156	178	208	1.33	2.53	1.18	10.17	10.67	12.2	1.68	11.0133	2.7127	1.72945e-26	3.04995e-25
Capann_59V1aChr09g018850	46	32	39	198	173	196	2.77	1.65	2.3	12.9	10.37	11.5	2.24	11.59	2.3713	2.12316e-26	3.72537e-25
Capann_59V1aChr07g005100	45	63	44	224	219	184	2.71	3.25	2.6	14.6	13.13	10.79	2.85333	12.84	2.1699	2.60184e-26	4.55094e-25
Capann_59V1aChr12g009870	56	53	73	254	271	207	3.38	2.74	4.31	16.55	16.25	12.14	3.47667	14.98	2.1073	2.61596e-26	4.57276e-25
Capann_59V1aChr07g007170	180	194	162	405	398	410	10.85	10.01	9.56	26.39	23.86	24.05	10.14	24.7667	1.2883	2.79918e-26	4.88688e-25
Capann_59V1aChr04g032170	501	571	483	180	189	190	30.21	29.47	28.51	11.73	11.33	11.14	29.3967	11.4	-1.3666	2.81118e-26	4.90475e-25
Capann_59V1aChr02g018290	202	233	228	412	502	485	12.18	12.03	13.46	26.85	30.1	28.45	12.5567	28.4667	1.1808	3.8217e-26	6.65115e-25
Capann_59V1aChr08g019730	134	153	121	352	336	340	8.08	7.9	7.14	22.94	20.14	19.94	7.70667	21.0067	1.4467	3.94371e-26	6.85919e-25
Capann_59V1aChr07g020470	316	361	324	82	95	97	19.05	18.63	19.13	5.34	5.7	5.69	18.9367	5.57667	-1.7637	4.51409e-26	7.84144e-25
Capann_59V1aChr10g022590	201	196	213	32	27	33	12.12	10.12	12.57	2.09	1.62	1.94	11.6033	1.88333	-2.6232	4.54269e-26	7.88619e-25
Capann_59V1aChr08g019460	170	230	184	400	425	445	10.25	11.87	10.86	26.06	25.48	26.1	10.9933	25.88	1.2352	4.66328e-26	8.09049e-25
Capann_59V1aChr10g004130	278	358	319	81	79	84	16.76	18.48	18.83	5.28	4.74	4.93	18.0233	4.98333	-1.8547	4.67721e-26	8.10454e-25
Capann_59V1aChr08g026670	43	67	86	230	271	261	2.59	3.46	5.08	14.99	16.25	15.31	3.71	15.5167	2.0643	4.86822e-26	8.42503e-25
Capann_59V1aChr02g026810	390	411	348	592	778	788	23.52	21.21	20.54	38.58	46.64	46.22	21.7567	43.8133	1.0099	6.36713e-26	1.0983e-24
Capann_59V1aChr04g004690	111	110	108	285	344	288	6.69	5.68	6.38	18.57	20.62	16.89	6.25	18.6933	1.5806	6.36998e-26	1.0983e-24
Capann_59V1aChr04g006980	130	231	167	406	431	462	7.84	11.92	9.86	26.46	25.84	27.1	9.87333	26.4667	1.4226	7.50791e-26	1.2905e-24
Capann_59V1aChr09g004820	985	1083	871	413	467	459	59.39	55.9	51.42	26.91	28	26.92	55.57	27.2767	-1.0266	7.53999e-26	1.29521e-24
Capann_59V1aChr03g037230	163	206	178	18	29	26	9.83	10.63	10.51	1.17	1.74	1.53	10.3233	1.48	-2.8022	8.72426e-26	1.49772e-24
Capann_59V1aChr09g021420	12	17	9	110	116	138	0.72	0.88	0.53	7.17	6.95	8.09	0.71	7.40333	3.3823	9.40161e-26	1.61102e-24
Capann_59V1aChr08g021710	739	990	806	353	359	379	44.56	51.1	47.58	23	21.52	22.23	47.7467	22.25	-1.1016	1.02868e-25	1.76052e-24
Capann_59V1aChr08g030080	137	160	145	305	388	377	8.26	8.26	8.56	19.87	23.26	22.11	8.36	21.7467	1.3792	1.19039e-25	2.03353e-24
Capann_59V1aChr05g020460	4	4	7	127	106	108	0.24	0.21	0.41	8.28	6.36	6.33	0.286667	6.99	4.6078	1.23498e-25	2.10841e-24
Capann_59V1aChr03g000880	80	64	52	224	228	263	4.82	3.3	3.07	14.6	13.67	15.43	3.73	14.5667	1.9654	1.23801e-25	2.1123e-24
Capann_59V1aChr12g027500	111	119	107	267	317	311	6.69	6.14	6.32	17.4	19.01	18.24	6.38333	18.2167	1.5129	1.3006e-25	2.21501e-24
Capann_59V1aChr02g032910	140	138	141	331	338	364	8.44	7.12	8.32	21.57	20.26	21.35	7.96	21.06	1.4037	1.35027e-25	2.29818e-24
Capann_59V1aChr08g017920	584	673	554	233	223	241	35.21	34.74	32.71	15.18	13.37	14.14	34.22	14.23	-1.2659	1.36322e-25	2.3188e-24
Capann_59V1aChr02g036380	119	152	116	344	301	370	7.18	7.85	6.85	22.42	18.05	21.7	7.29333	20.7233	1.5066	1.36976e-25	2.3285e-24
Capann_59V1aChr06g006520	1086	1149	953	493	450	457	65.48	59.31	56.26	32.12	26.98	26.81	60.35	28.6367	-1.0755	1.51649e-25	2.57637e-24
Capann_59V1aChr12g003480	681	900	752	308	345	286	41.06	46.45	44.39	20.07	20.68	16.78	43.9667	19.1767	-1.1971	1.8262e-25	3.09309e-24
Capann_59V1aChr07g009010	928	1115	912	412	434	509	55.96	57.55	53.84	26.85	26.02	29.86	55.7833	27.5767	-1.0164	2.03267e-25	3.43442e-24
Capann_59V1aChr05g010500	6	2	8	110	127	102	0.36	0.1	0.47	7.17	7.61	5.98	0.31	6.92	4.4804	2.11775e-25	3.57601e-24
Capann_59V1aChr09g003090	139	213	174	392	446	394	8.38	10.99	10.27	25.54	26.74	23.11	9.88	25.13	1.3468	2.44026e-25	4.1106e-24
Capann_59V1aChr03g017880	469	579	509	145	190	206	28.28	29.89	30.05	9.45	11.39	12.08	29.4067	10.9733	-1.4221	3.00592e-25	5.04208e-24
Capann_59V1aChr04g027130	34	37	19	171	141	195	2.05	1.91	1.12	11.14	8.45	11.44	1.69333	10.3433	2.6108	3.53988e-25	5.91987e-24
Capann_59V1aChr03g010100	7	10	7	96	132	105	0.42	0.52	0.41	6.26	7.91	6.16	0.45	6.77667	3.9126	3.63968e-25	6.08312e-24
Capann_59V1aChr12g034600	905	1204	1055	465	417	501	54.57	62.14	62.28	30.3	25	29.39	59.6633	28.23	-1.0796	3.64608e-25	6.09015e-24
Capann_59V1aChr11g010070	515	603	557	197	195	232	31.05	31.12	32.88	12.84	11.69	13.61	31.6833	12.7133	-1.3174	3.67403e-25	6.13317e-24
Capann_59V1aChr05g024040	508	593	532	204	206	203	30.63	30.61	31.41	13.29	12.35	11.91	30.8833	12.5167	-1.303	3.73023e-25	6.22324e-24
Capann_59V1aChr10g021480	163	153	172	371	393	389	9.83	7.9	10.15	24.17	23.56	22.82	9.29333	23.5167	1.3394	3.73647e-25	6.22992e-24
Capann_59V1aChr02g014880	290	345	340	681	623	604	17.49	17.81	20.07	44.37	37.35	35.43	18.4567	39.05	1.0812	4.0942e-25	6.81004e-24
Capann_59V1aChr10g018820	52	65	78	210	232	243	3.14	3.35	4.6	13.68	13.91	14.25	3.69667	13.9467	1.9156	4.23388e-25	7.03395e-24
Capann_59V1aChr02g016560	111	98	108	260	315	316	6.69	5.06	6.38	16.94	18.89	18.54	6.04333	18.1233	1.5844	4.25163e-25	7.05922e-24
Capann_59V1aChr02g021980	26	31	30	165	145	151	1.57	1.6	1.77	10.75	8.69	8.86	1.64667	9.43333	2.5182	5.11554e-25	8.47844e-24
Capann_59V1aChr08g017740	136	152	121	331	359	320	8.2	7.85	7.14	21.57	21.52	18.77	7.73	20.62	1.4155	5.44318e-25	9.0161e-24
Capann_59V1aChr10g002410	253	389	320	41	63	88	15.26	20.08	18.89	2.67	3.78	5.16	18.0767	3.87	-2.2237	6.93968e-25	1.14472e-23
Capann_59V1aChr03g002490	202	196	193	385	446	444	12.18	10.12	11.39	25.09	26.74	26.04	11.23	25.9567	1.2087	7.35447e-25	1.2117e-23
Capann_59V1aChr01g002340	496	583	498	194	199	194	29.91	30.09	29.4	12.64	11.93	11.38	29.8	11.9833	-1.3143	7.40611e-25	1.21949e-23
Capann_59V1aChr04g012050	362	296	320	664	628	726	21.83	15.28	18.89	43.27	37.65	42.58	18.6667	41.1667	1.141	7.67537e-25	1.26233e-23
Capann_59V1aChr02g030070	11	12	17	132	127	107	0.66	0.62	1	8.6	7.61	6.28	0.76	7.49667	3.3022	8.14466e-25	1.33793e-23
Capann_59V1aChr07g000370	1458	2056	1827	774	690	910	87.91	106.12	107.86	50.44	41.37	53.38	100.63	48.3967	-1.0561	8.35136e-25	1.37107e-23
Capann_59V1aChr09g024390	953	1121	1001	430	446	545	57.46	57.86	59.09	28.02	26.74	31.97	58.1367	28.91	-1.0079	8.72146e-25	1.43099e-23
Capann_59V1aChr05g017510	346	323	307	546	682	642	20.86	16.67	18.12	35.58	40.89	37.66	18.55	38.0433	1.0362	1.13066e-24	1.84861e-23
Capann_59V1aChr06g000230	112	154	111	277	357	339	6.75	7.95	6.55	18.05	21.4	19.88	7.08333	19.7767	1.4813	1.14115e-24	1.86467e-23
Capann_59V1aChr06g004900	309	400	320	707	580	737	18.63	20.65	18.89	46.07	34.77	43.23	19.39	41.3567	1.0928	1.52437e-24	2.47775e-23
Capann_59V1aChr08g004640	727	873	714	267	363	340	43.84	45.06	42.15	17.4	21.76	19.94	43.6833	19.7	-1.1489	1.58286e-24	2.57132e-23
Capann_59V1aChr11g006910	35	44	53	158	220	192	2.11	2.27	3.13	10.3	13.19	11.26	2.50333	11.5833	2.2101	1.86534e-24	3.02665e-23
Capann_59V1aChr01g049710	6	26	18	264	372	273	0.36	1.34	1.06	17.2	22.3	16.01	0.92	18.5033	4.33	2.05984e-24	3.33836e-23
Capann_59V1aChr03g010900	230	272	228	561	530	460	13.87	14.04	13.46	36.56	31.78	26.98	13.79	31.7733	1.2042	2.25246e-24	3.64628e-23
Capann_59V1aChr06g004210	14972	18217	15950	6109	5535	7363	902.77	940.27	941.6	398.07	331.85	431.88	928.213	387.267	-1.2611	3.12872e-24	5.04422e-23
Capann_59V1aChr09g011050	321	368	313	90	97	104	19.36	18.99	18.48	5.86	5.82	6.1	18.9433	5.92667	-1.6764	3.24362e-24	5.22644e-23
Capann_59V1aChr01g001150	405	487	370	1292	1243	1949	24.42	25.14	21.84	84.19	74.52	114.32	23.8	91.01	1.9351	3.25464e-24	5.23953e-23
Capann_59V1aChr01g002120	222	275	260	522	465	637	13.39	14.19	15.35	34.01	27.88	37.36	14.31	33.0833	1.2091	3.25551e-24	5.23953e-23
Capann_59V1aChr03g001670	225	320	248	490	502	574	13.57	16.52	14.64	31.93	30.1	33.67	14.91	31.9	1.0973	3.55942e-24	5.71542e-23
Capann_59V1aChr02g030470	61	48	49	181	206	209	3.68	2.48	2.89	11.79	12.35	12.26	3.01667	12.1333	2.0079	4.38288e-24	7.02955e-23
Capann_59V1aChr01g003330	666	800	694	283	328	331	40.16	41.29	40.97	18.44	19.66	19.41	40.8067	19.17	-1.09	4.47658e-24	7.17568e-23
Capann_59V1aChr01g020110	475	560	429	118	158	191	28.64	28.9	25.33	7.69	9.47	11.2	27.6233	9.45333	-1.547	4.50065e-24	7.21011e-23
Capann_59V1aChr01g014040	932	1174	1005	424	406	540	56.2	60.6	59.33	27.63	24.34	31.67	58.71	27.88	-1.0744	4.53246e-24	7.2569e-23
Capann_59V1aChr08g030690	26	34	33	130	173	159	1.57	1.75	1.95	8.47	10.37	9.33	1.75667	9.39	2.4183	4.99093e-24	7.96344e-23
Capann_59V1aChr02g033910	42	56	17	180	208	203	2.53	2.89	1	11.73	12.47	11.91	2.14	12.0367	2.4918	5.0268e-24	8.01608e-23
Capann_59V1aChr08g009850	342	451	405	116	129	135	20.62	23.28	23.91	7.56	7.73	7.92	22.6033	7.73667	-1.5468	6.08583e-24	9.6882e-23
Capann_59V1aChr11g003700	12	18	14	114	129	109	0.72	0.93	0.83	7.43	7.73	6.39	0.826667	7.18333	3.1193	6.55947e-24	1.04303e-22
Capann_59V1aChr08g022680	392	488	426	136	156	158	23.64	25.19	25.15	8.86	9.35	9.27	24.66	9.16	-1.4288	7.52692e-24	1.19618e-22
Capann_59V1aChr11g027920	144	181	120	377	332	387	8.68	9.34	7.08	24.57	19.9	22.7	8.36667	22.39	1.4201	7.96958e-24	1.26508e-22
Capann_59V1aChr06g022170	11	35	10	123	158	161	0.66	1.81	0.59	8.01	9.47	9.44	1.02	8.97333	3.1371	8.22676e-24	1.30516e-22
Capann_59V1aChr01g016060	278	309	234	54	66	74	16.76	15.95	13.81	3.52	3.96	4.34	15.5067	3.94	-1.9766	9.32164e-24	1.47717e-22
Capann_59V1aChr07g001870	92	132	118	275	289	377	5.55	6.81	6.97	17.92	17.33	22.11	6.44333	19.12	1.5692	1.08659e-23	1.71602e-22
Capann_59V1aChr08g002000	15	9	5	134	121	94	0.9	0.46	0.3	8.73	7.25	5.51	0.553333	7.16333	3.6944	1.26189e-23	1.98835e-22
Capann_59V1aChr09g023040	2	1	3	138	146	132	0.12	0.05	0.18	8.99	8.75	7.74	0.116667	8.49333	6.1859	1.29504e-23	2.03828e-22
Capann_59V1aChr10g015080	2	6	8	109	124	86	0.12	0.31	0.47	7.1	7.43	5.04	0.3	6.52333	4.4426	1.30593e-23	2.05425e-22
Capann_59V1aChr01g047680	329	408	333	98	116	114	19.84	21.06	19.66	6.39	6.95	6.69	20.1867	6.67667	-1.5962	1.30896e-23	2.05786e-22
Capann_59V1aChr11g000710	738	905	862	299	283	403	44.5	46.71	50.89	19.48	16.97	23.64	47.3667	20.03	-1.2417	1.55797e-23	2.43693e-22
Capann_59V1aChr04g004630	177	234	214	375	465	546	10.67	12.08	12.63	24.44	27.88	32.03	11.7933	28.1167	1.2535	1.91613e-23	2.99379e-22
Capann_59V1aChr07g025510	118	198	153	407	354	401	7.12	10.22	9.03	26.52	21.22	23.52	8.79	23.7533	1.4342	2.07114e-23	3.23235e-22
Capann_59V1aChr01g040740	138	184	155	17	21	23	8.32	9.5	9.15	1.11	1.26	1.35	8.99	1.24	-2.858	2.18834e-23	3.41335e-22
Capann_59V1aChr08g000560	127	147	133	13	13	12	7.66	7.59	7.85	0.85	0.78	0.7	7.7	0.776667	-3.3095	3.43219e-23	5.32659e-22
Capann_59V1aChr02g032560	171	193	179	363	381	399	10.31	9.96	10.57	23.65	22.84	23.4	10.28	23.2967	1.1803	5.02284e-23	7.76057e-22
Capann_59V1aChr06g028940	22	37	35	146	139	180	1.33	1.91	2.07	9.51	8.33	10.56	1.77	9.46667	2.4191	5.13999e-23	7.93275e-22
Capann_59V1aChr10g005740	715	791	693	317	333	287	43.11	40.83	40.91	20.66	19.96	16.83	41.6167	19.15	-1.1198	5.16896e-23	7.97304e-22
Capann_59V1aChr02g031500	205	341	279	509	612	569	12.36	17.6	16.47	33.17	36.69	33.37	15.4767	34.41	1.1527	5.48549e-23	8.45191e-22
Capann_59V1aChr05g005770	785	927	697	322	383	339	47.33	47.85	41.15	20.98	22.96	19.88	45.4433	21.2733	-1.095	6.89825e-23	1.05759e-21
Capann_59V1aChr11g016610	110	119	105	291	263	308	6.63	6.14	6.2	18.96	15.77	18.07	6.32333	17.6	1.4768	8.47709e-23	1.2962e-21
Capann_59V1aChr06g000900	335	423	354	91	116	134	20.2	21.83	20.9	5.93	6.95	7.86	20.9767	6.91333	-1.6013	8.47792e-23	1.2962e-21
Capann_59V1aChr08g023630	165	214	164	369	368	433	9.95	11.05	9.68	24.04	22.06	25.4	10.2267	23.8333	1.2206	8.93443e-23	1.36375e-21
Capann_59V1aChr10g018520	15	20	27	133	123	133	0.9	1.03	1.59	8.67	7.37	7.8	1.17333	7.94667	2.7597	9.0182e-23	1.37578e-21
Capann_59V1aChr03g049500	540	693	635	238	272	240	32.56	35.77	37.49	15.51	16.31	14.08	35.2733	15.3	-1.205	1.05604e-22	1.60753e-21
Capann_59V1aChr06g006770	195	176	144	335	430	460	11.76	9.08	8.5	21.83	25.78	26.98	9.78	24.8633	1.3461	1.08957e-22	1.65675e-21
Capann_59V1aChr08g012720	180	263	212	447	421	489	10.85	13.57	12.52	29.13	25.24	28.68	12.3133	27.6833	1.1688	1.26402e-22	1.91886e-21
Capann_59V1aChr08g026640	125	175	164	19	17	21	7.54	9.03	9.68	1.24	1.02	1.23	8.75	1.16333	-2.911	1.37531e-22	2.081e-21
Capann_59V1aChr11g002010	100	115	108	257	274	287	6.03	5.94	6.38	16.75	16.43	16.83	6.11667	16.67	1.4464	1.68771e-22	2.54401e-21
Capann_59V1aChr01g006200	360	466	353	78	136	124	21.71	24.05	20.84	5.08	8.15	7.27	22.2	6.83333	-1.6999	1.80129e-22	2.71374e-21
Capann_59V1aChr05g010260	146	127	128	4	1	4	8.8	6.56	7.56	0.26	0.06	0.23	7.64	0.183333	-5.381	1.86099e-22	2.80217e-21
Capann_59V1aChr01g002180	295	327	315	721	572	596	17.79	16.88	18.6	46.98	34.29	34.96	17.7567	38.7433	1.1256	2.25329e-22	3.37642e-21
Capann_59V1aChr08g009050	20	21	15	118	111	132	1.21	1.08	0.89	7.69	6.65	7.74	1.06	7.36	2.7956	2.28357e-22	3.4181e-21
Capann_59V1aChr03g038040	78	89	60	229	212	257	4.7	4.59	3.54	14.92	12.71	15.07	4.27667	14.2333	1.7347	2.36825e-22	3.54104e-21
Capann_59V1aChr06g004400	142	95	111	326	340	319	8.56	4.9	6.55	21.24	20.38	18.71	6.67	20.11	1.5922	2.50548e-22	3.74423e-21
Capann_59V1aChr03g026250	16	23	21	104	120	156	0.96	1.19	1.24	6.78	7.19	9.15	1.13	7.70667	2.7698	3.39107e-22	5.04327e-21
Capann_59V1aChr06g036920	33	81	37	195	200	250	1.99	4.18	2.18	12.71	11.99	14.66	2.78333	13.12	2.2369	3.42949e-22	5.09767e-21
Capann_59V1aChr07g019560	78	131	71	306	250	305	4.7	6.76	4.19	19.94	14.99	17.89	5.21667	17.6067	1.7549	3.5377e-22	5.25291e-21
Capann_59V1aChr09g010660	154	153	157	17	24	7	9.29	7.9	9.27	1.11	1.44	0.41	8.82	0.986667	-3.1601	4.03205e-22	5.98056e-21
Capann_59V1aChr04g012830	580	743	536	250	220	246	34.97	38.35	31.64	16.29	13.19	14.43	34.9867	14.6367	-1.2572	4.25804e-22	6.31239e-21
Capann_59V1aChr09g003580	163	220	227	436	444	424	9.83	11.36	13.4	28.41	26.62	24.87	11.53	26.6333	1.2078	4.41742e-22	6.54169e-21
Capann_59V1aChr10g028640	29	37	13	122	169	160	1.75	1.91	0.77	7.95	10.13	9.38	1.47667	9.15333	2.632	4.45145e-22	6.58857e-21
Capann_59V1aChr12g010850	105	146	134	5	10	14	6.33	7.54	7.91	0.33	0.6	0.82	7.26	0.583333	-3.6376	4.94943e-22	7.31785e-21
Capann_59V1aChr08g026540	181	189	153	24	26	34	10.91	9.76	9.03	1.56	1.56	1.99	9.9	1.70333	-2.5391	5.14791e-22	7.60726e-21
Capann_59V1aChr06g018430	36	67	26	178	202	184	2.17	3.46	1.53	11.6	12.11	10.79	2.38667	11.5	2.2686	5.6629e-22	8.35939e-21
Capann_59V1aChr07g004840	250	375	282	531	565	578	15.07	19.36	16.65	34.6	33.87	33.9	17.0267	34.1233	1.003	5.73396e-22	8.45979e-21
Capann_59V1aChr04g017350	212	253	265	427	489	513	12.78	13.06	15.64	27.82	29.32	30.09	13.8267	29.0767	1.0724	6.50193e-22	9.57254e-21
Capann_59V1aChr05g030240	2	2	2	101	122	145	0.12	0.1	0.12	6.58	7.31	8.51	0.113333	7.46667	6.0418	6.77903e-22	9.96467e-21
Capann_59V1aChr04g011270	405	443	412	134	117	165	24.42	22.87	24.32	8.73	7.01	9.68	23.87	8.47333	-1.4942	6.82794e-22	1.00313e-20
Capann_59V1aChr01g046010	11	16	9	123	99	99	0.66	0.83	0.53	8.01	5.94	5.81	0.673333	6.58667	3.2902	7.08574e-22	1.03881e-20
Capann_59V1aChr01g019580	93	106	86	267	266	238	5.61	5.47	5.08	17.4	15.95	13.96	5.38667	15.77	1.5497	7.89564e-22	1.15571e-20
Capann_59V1aChr07g025050	48	70	75	212	228	200	2.89	3.61	4.43	13.81	13.67	11.73	3.64333	13.07	1.8429	8.1117e-22	1.18609e-20
Capann_59V1aChr10g027210	46	72	50	175	199	197	2.77	3.72	2.95	11.4	11.93	11.56	3.14667	11.63	1.886	9.73452e-22	1.4189e-20
Capann_59V1aChr12g031340	352	446	373	109	148	135	21.22	23.02	22.02	7.1	8.87	7.92	22.0867	7.96333	-1.4717	1.5521e-21	2.24702e-20
Capann_59V1aChr02g002690	54	65	38	184	177	201	3.26	3.35	2.24	11.99	10.61	11.79	2.95	11.4633	1.9582	1.62201e-21	2.34703e-20
Capann_59V1aChr05g011400	553	651	571	255	241	228	33.34	33.6	33.71	16.62	14.45	13.37	33.55	14.8133	-1.1794	1.95768e-21	2.82979e-20
Capann_59V1aChr03g016280	377	440	341	97	130	145	22.73	22.71	20.13	6.32	7.79	8.51	21.8567	7.54	-1.5354	2.45276e-21	3.53805e-20
Capann_59V1aChr08g027520	225	272	203	385	492	517	13.57	14.04	11.98	25.09	29.5	30.32	13.1967	28.3033	1.1008	2.50341e-21	3.60925e-20
Capann_59V1aChr09g025210	447	577	453	176	175	207	26.95	29.78	26.74	11.47	10.49	12.14	27.8233	11.3667	-1.2915	2.55438e-21	3.67892e-20
Capann_59V1aChr05g024510	49	73	72	205	188	251	2.95	3.77	4.25	13.36	11.27	14.72	3.65667	13.1167	1.8428	2.7136e-21	3.9062e-20
Capann_59V1aChr10g024980	51	45	41	154	163	212	3.08	2.32	2.42	10.03	9.77	12.43	2.60667	10.7433	2.0432	2.85951e-21	4.11198e-20
Capann_59V1aChr03g024730	136	186	134	315	366	334	8.2	9.6	7.91	20.53	21.94	19.59	8.57	20.6867	1.2713	2.87602e-21	4.13359e-20
Capann_59V1aChr01g032410	96	142	116	284	293	287	5.79	7.33	6.85	18.51	17.57	16.83	6.65667	17.6367	1.4057	2.8845e-21	4.14363e-20
Capann_59V1aChr02g032070	222	235	235	412	440	475	13.39	12.13	13.87	26.85	26.38	27.86	13.13	27.03	1.0417	3.0035e-21	4.31235e-20
Capann_59V1aChr05g023980	224	234	163	42	39	37	13.51	12.08	9.62	2.74	2.34	2.17	11.7367	2.41667	-2.2799	3.12422e-21	4.47875e-20
Capann_59V1aChr09g027140	210	250	215	31	48	62	12.66	12.9	12.69	2.02	2.88	3.64	12.75	2.84667	-2.1632	3.26492e-21	4.67322e-20
Capann_59V1aChr08g008420	80	96	80	203	247	251	4.82	4.96	4.72	13.23	14.81	14.72	4.83333	14.2533	1.5602	3.36963e-21	4.82061e-20
Capann_59V1aChr12g019180	239	265	205	438	462	452	14.41	13.68	12.1	28.54	27.7	26.51	13.3967	27.5833	1.0419	3.67465e-21	5.24888e-20
Capann_59V1aChr06g035710	19	22	12	103	109	136	1.15	1.14	0.71	6.71	6.53	7.98	1	7.07333	2.8224	3.75017e-21	5.35125e-20
Capann_59V1aChr08g022900	111	120	139	288	339	290	6.69	6.19	8.21	18.77	20.32	17.01	7.03	18.7	1.4114	3.90433e-21	5.56837e-20
Capann_59V1aChr05g028480	467	603	463	179	215	201	28.16	31.12	27.33	11.66	12.89	11.79	28.87	12.1133	-1.253	3.91363e-21	5.57877e-20
Capann_59V1aChr12g007700	54	69	81	248	222	202	3.26	3.56	4.78	16.16	13.31	11.85	3.86667	13.7733	1.8327	4.61746e-21	6.5686e-20
Capann_59V1aChr01g048540	816	1024	722	361	402	387	49.2	52.85	42.62	23.52	24.1	22.7	48.2233	23.44	-1.0408	4.79207e-21	6.80307e-20
Capann_59V1aChr11g025550	19	25	24	117	124	124	1.15	1.29	1.42	7.62	7.43	7.27	1.28667	7.44	2.5317	5.53574e-21	7.83883e-20
Capann_59V1aChr01g009470	284	325	239	497	577	503	17.12	16.77	14.11	32.39	34.59	29.5	16	32.16	1.0072	5.64097e-21	7.98377e-20
Capann_59V1aChr02g037250	828	998	948	433	448	377	49.93	51.51	55.96	28.21	26.86	22.11	52.4667	25.7267	-1.0281	5.70915e-21	8.07204e-20
Capann_59V1aChr10g008990	759	821	698	347	354	320	45.77	42.38	41.21	22.61	21.22	18.77	43.12	20.8667	-1.0472	6.55077e-21	9.23383e-20
Capann_59V1aChr01g004010	135	132	115	374	333	281	8.14	6.81	6.79	24.37	19.96	16.48	7.24667	20.27	1.484	6.7261e-21	9.47616e-20
Capann_59V1aChr02g034070	5	7	15	89	97	108	0.3	0.36	0.89	5.8	5.82	6.33	0.516667	5.98333	3.5336	7.39881e-21	1.04134e-19
Capann_59V1aChr11g028390	20	20	22	115	118	119	1.21	1.03	1.3	7.49	7.07	6.98	1.18	7.18	2.6052	7.44215e-21	1.04691e-19
Capann_59V1aChr10g020690	347	397	327	68	132	78	20.92	20.49	19.3	4.43	7.91	4.58	20.2367	5.64	-1.8432	7.7914e-21	1.09493e-19
Capann_59V1aChr01g040310	298	345	280	92	74	100	17.97	17.81	16.53	5.99	4.44	5.87	17.4367	5.43333	-1.6822	1.01879e-20	1.42811e-19
Capann_59V1aChr01g011540	58	91	60	174	235	256	3.5	4.7	3.54	11.34	14.09	15.02	3.91333	13.4833	1.7847	1.05405e-20	1.47605e-19
Capann_59V1aChr03g033010	226	300	262	69	68	74	13.63	15.48	15.47	4.5	4.08	4.34	14.86	4.30667	-1.7868	1.11263e-20	1.5565e-19
Capann_59V1aChr12g019280	263	306	272	489	478	638	15.86	15.79	16.06	31.86	28.66	37.42	15.9033	32.6467	1.0376	1.33052e-20	1.85201e-19
Capann_59V1aChr12g035640	110	134	100	5	1	4	6.63	6.92	5.9	0.33	0.06	0.23	6.48333	0.206667	-4.9714	1.43196e-20	1.99122e-19
Capann_59V1aChr02g031380	35	45	28	143	142	161	2.11	2.32	1.65	9.32	8.51	9.44	2.02667	9.09	2.1652	1.52022e-20	2.10867e-19
Capann_59V1aChr01g047810	130	136	113	5	15	15	7.84	7.02	6.67	0.33	0.9	0.88	7.17667	0.703333	-3.351	1.53055e-20	2.12193e-19
Capann_59V1aChr01g041760	128	132	146	388	307	320	7.72	6.81	8.62	25.28	18.41	18.77	7.71667	20.82	1.4319	1.87722e-20	2.59094e-19
Capann_59V1aChr02g029680	45	47	55	180	203	155	2.71	2.43	3.25	11.73	12.17	9.09	2.79667	10.9967	1.9753	1.93386e-20	2.66646e-19
Capann_59V1aChr12g009460	202	216	201	352	417	470	12.18	11.15	11.87	22.94	25	27.57	11.7333	25.17	1.1011	2.0293e-20	2.7939e-19
Capann_59V1aChr02g026330	167	142	162	340	346	370	10.07	7.33	9.56	22.15	20.74	21.7	8.98667	21.53	1.2605	2.42843e-20	3.33681e-19
Capann_59V1aChr03g013400	760	779	615	233	343	276	45.83	40.21	36.31	15.18	20.56	16.19	40.7833	17.31	-1.2364	2.49495e-20	3.42651e-19
Capann_59V1aChr01g032440	5233	6818	5621	2367	2385	3024	315.53	351.91	331.83	154.24	142.99	177.37	333.09	158.2	-1.0742	2.50138e-20	3.43366e-19
Capann_59V1aChr01g051110	26	45	27	132	164	138	1.57	2.32	1.59	8.6	9.83	8.09	1.82667	8.84	2.2748	2.59275e-20	3.55732e-19
Capann_59V1aChr03g008920	44	72	52	179	239	171	2.65	3.72	3.07	11.66	14.33	10.03	3.14667	12.0067	1.9319	2.61437e-20	3.58522e-19
Capann_59V1aChr03g050230	142	186	152	17	30	29	8.56	9.6	8.97	1.11	1.8	1.7	9.04333	1.53667	-2.5571	2.82945e-20	3.87635e-19
Capann_59V1aChr05g008080	11	7	3	79	136	81	0.66	0.36	0.18	5.15	8.15	4.75	0.4	6.01667	3.9109	2.93079e-20	4.00926e-19
Capann_59V1aChr12g017330	506	579	502	178	220	244	30.51	29.89	29.64	11.6	13.19	14.31	30.0133	13.0333	-1.2034	3.61636e-20	4.92289e-19
Capann_59V1aChr06g015430	116	114	105	278	258	282	6.99	5.88	6.2	18.11	15.47	16.54	6.35667	16.7067	1.3941	3.82435e-20	5.20347e-19
Capann_59V1aChr02g035790	399	477	422	167	163	145	24.06	24.62	24.91	10.88	9.77	8.51	24.53	9.72	-1.3355	3.8368e-20	5.21786e-19
Capann_59V1aChr06g004320	3818	4521	3811	1273	1272	1772	230.21	233.35	224.98	82.95	76.26	103.94	229.513	87.7167	-1.3877	3.90137e-20	5.30308e-19
Capann_59V1aChr12g030090	191	249	150	26	39	42	11.52	12.85	8.86	1.69	2.34	2.46	11.0767	2.16333	-2.3562	4.33353e-20	5.87902e-19
Capann_59V1aChr04g004950	74	60	78	226	196	242	4.46	3.1	4.6	14.73	11.75	14.19	4.05333	13.5567	1.7418	4.46929e-20	6.06024e-19
Capann_59V1aChr12g003160	90	100	83	232	279	220	5.43	5.16	4.9	15.12	16.73	12.9	5.16333	14.9167	1.5306	4.82487e-20	6.52331e-19
Capann_59V1aChr03g020090	173	148	160	28	12	24	10.43	7.64	9.45	1.82	0.72	1.41	9.17333	1.31667	-2.8006	4.92615e-20	6.65701e-19
Capann_59V1aChr01g052550	56	71	67	194	177	233	3.38	3.66	3.96	12.64	10.61	13.67	3.66667	12.3067	1.7469	4.94226e-20	6.67553e-19
Capann_59V1aChr08g031240	20	31	34	135	141	126	1.21	1.6	2.01	8.8	8.45	7.39	1.60667	8.21333	2.3539	5.32738e-20	7.18524e-19
Capann_59V1aChr10g029270	705	997	774	352	405	347	42.51	51.46	45.69	22.94	24.28	20.35	46.5533	22.5233	-1.0475	5.61844e-20	7.56681e-19
Capann_59V1aChr02g033300	394	470	383	141	168	155	23.76	24.26	22.61	9.19	10.07	9.09	23.5433	9.45	-1.3169	5.69735e-20	7.66936e-19
Capann_59V1aChr01g043100	164	197	222	27	40	44	9.89	10.17	13.11	1.76	2.4	2.58	11.0567	2.24667	-2.2991	5.96048e-20	8.01581e-19
Capann_59V1aChr11g015490	132	177	129	301	311	346	7.96	9.14	7.62	19.61	18.65	20.29	8.24	19.5167	1.244	6.17503e-20	8.2883e-19
Capann_59V1aChr06g004360	7	5	6	63	92	113	0.42	0.26	0.35	4.11	5.52	6.63	0.343333	5.42	3.9806	6.94903e-20	9.30923e-19
Capann_59V1aChr08g025120	4	3	2	89	88	86	0.24	0.15	0.12	5.8	5.28	5.04	0.17	5.37333	4.9822	6.97607e-20	9.34095e-19
Capann_59V1aChr06g016820	229	291	238	405	476	569	13.81	15.02	14.05	26.39	28.54	33.37	14.2933	29.4333	1.0421	7.31908e-20	9.79552e-19
Capann_59V1aChr07g019440	102	100	117	281	264	264	6.15	5.16	6.91	18.31	15.83	15.48	6.07333	16.54	1.4454	8.49742e-20	1.13453e-18
Capann_59V1aChr10g001500	85	104	55	198	281	261	5.13	5.37	3.25	12.9	16.85	15.31	4.58333	15.02	1.7124	1.00375e-19	1.3363e-18
Capann_59V1aChr01g000400	125	97	119	1	10	8	7.54	5.01	7.03	0.07	0.6	0.47	6.52667	0.38	-4.1023	1.0199e-19	1.3566e-18
Capann_59V1aChr08g027840	75	66	46	186	202	360	4.52	3.41	2.72	12.12	12.11	21.12	3.55	15.1167	2.0902	1.16197e-19	1.54398e-18
Capann_59V1aChr02g033570	206	294	224	416	514	448	12.42	15.17	13.22	27.11	30.82	26.28	13.6033	28.07	1.0451	1.23203e-19	1.63395e-18
Capann_59V1aChr03g006280	180	177	175	350	351	384	10.85	9.14	10.33	22.81	21.04	22.52	10.1067	22.1233	1.1303	1.27883e-19	1.69521e-18
Capann_59V1aChr01g005250	43	49	37	144	178	150	2.59	2.53	2.18	9.38	10.67	8.8	2.43333	9.61667	1.9826	1.31293e-19	1.73876e-18
Capann_59V1aChr11g004930	232	338	249	52	81	80	13.99	17.45	14.7	3.39	4.86	4.69	15.38	4.31333	-1.8342	1.31771e-19	1.74426e-18
Capann_59V1aChr03g020310	203	289	261	482	456	485	12.24	14.92	15.41	31.41	27.34	28.45	14.19	29.0667	1.0345	1.48563e-19	1.96094e-18
Capann_59V1aChr10g019060	214	279	190	415	445	441	12.9	14.4	11.22	27.04	26.68	25.87	12.84	26.53	1.047	1.59093e-19	2.09793e-18
Capann_59V1aChr12g027300	3	3	13	95	95	83	0.18	0.15	0.77	6.19	5.7	4.87	0.366667	5.58667	3.9294	1.5979e-19	2.10612e-18
Capann_59V1aChr12g032420	98	103	96	236	236	265	5.91	5.32	5.67	15.38	14.15	15.54	5.63333	15.0233	1.4151	1.61862e-19	2.13243e-18
Capann_59V1aChr11g001350	198	176	193	357	428	389	11.94	9.08	11.39	23.26	25.66	22.82	10.8033	23.9133	1.1463	1.68124e-19	2.21387e-18
Capann_59V1aChr01g035730	9	16	6	70	113	109	0.54	0.83	0.35	4.56	6.77	6.39	0.573333	5.90667	3.3649	1.85943e-19	2.44735e-18
Capann_59V1aChr02g029210	31	38	45	198	139	151	1.87	1.96	2.66	12.9	8.33	8.86	2.16333	10.03	2.213	1.99055e-19	2.61251e-18
Capann_59V1aChr01g016210	74	62	78	290	183	258	4.46	3.2	4.6	18.9	10.97	15.13	4.08667	15	1.876	2.09553e-19	2.749e-18
Capann_59V1aChr04g012820	478	565	480	171	221	228	28.82	29.16	28.34	11.14	13.25	13.37	28.7733	12.5867	-1.1928	2.18182e-19	2.85816e-18
Capann_59V1aChr02g038770	281	318	282	85	82	104	16.94	16.41	16.65	5.54	4.92	6.1	16.6667	5.52	-1.5942	2.38811e-19	3.12397e-18
Capann_59V1aChr10g022020	13	37	32	144	165	120	0.78	1.91	1.89	9.38	9.89	7.04	1.52667	8.77	2.5222	2.77426e-19	3.624e-18
Capann_59V1aChr12g004570	28	39	32	116	142	153	1.69	2.01	1.89	7.56	8.51	8.97	1.86333	8.34667	2.1633	2.87226e-19	3.75026e-18
Capann_59V1aChr08g012870	324	400	294	99	126	90	19.54	20.65	17.36	6.45	7.55	5.28	19.1833	6.42667	-1.5777	2.98849e-19	3.90019e-18
Capann_59V1aChr02g036700	708	715	737	292	337	354	42.69	36.9	43.51	19.03	20.2	20.76	41.0333	19.9967	-1.037	3.1801e-19	4.14636e-18
Capann_59V1aChr10g015740	121	174	118	347	323	293	7.3	8.98	6.97	22.61	19.37	17.19	7.75	19.7233	1.3476	3.48128e-19	4.53479e-18
Capann_59V1aChr03g020760	82	107	110	250	248	252	4.94	5.52	6.49	16.29	14.87	14.78	5.65	15.3133	1.4385	3.57761e-19	4.6581e-18
Capann_59V1aChr05g020610	129	138	134	262	319	304	7.78	7.12	7.91	17.07	19.13	17.83	7.60333	18.01	1.2441	3.82765e-19	4.97899e-18
Capann_59V1aChr01g004390	7	0	2	80	95	85	0.42	0	0.12	5.21	5.7	4.99	0.18	5.3	4.8799	3.86681e-19	5.02522e-18
Capann_59V1aChr01g001420	183	222	149	29	33	45	11.03	11.46	8.8	1.89	1.98	2.64	10.43	2.17	-2.265	4.19489e-19	5.4465e-18
Capann_59V1aChr09g006330	173	238	208	480	392	412	10.43	12.28	12.28	31.28	23.5	24.17	11.6633	26.3167	1.174	4.49757e-19	5.83404e-18
Capann_59V1aChr04g004420	100	112	87	3	5	4	6.03	5.78	5.14	0.2	0.3	0.23	5.65	0.243333	-4.5372	6.14555e-19	7.94578e-18
Capann_59V1aChr11g004780	114	128	124	17	15	11	6.87	6.61	7.32	1.11	0.9	0.65	6.93333	0.886667	-2.9671	6.39156e-19	8.25235e-18
Capann_59V1aChr08g015440	99	137	116	275	247	326	5.97	7.07	6.85	17.92	14.81	19.12	6.63	17.2833	1.3823	6.53013e-19	8.42736e-18
Capann_59V1aChr01g037840	55	51	55	176	163	182	3.32	2.63	3.25	11.47	9.77	10.68	3.06667	10.64	1.7948	6.78339e-19	8.74608e-18
Capann_59V1aChr02g037850	190	240	217	415	533	382	11.46	12.39	12.81	27.04	31.96	22.41	12.22	27.1367	1.151	7.32592e-19	9.43683e-18
Capann_59V1aChr04g009710	146	141	158	22	29	17	8.8	7.28	9.33	1.43	1.74	1	8.47	1.39	-2.6073	7.77424e-19	1.00051e-17
Capann_59V1aChr08g026980	7	7	4	94	80	71	0.42	0.36	0.24	6.13	4.8	4.16	0.34	5.03	3.887	8.91738e-19	1.14656e-17
Capann_59V1aChr01g016110	157	195	149	324	396	324	9.47	10.06	8.8	21.11	23.74	19	9.44333	21.2833	1.1724	9.44367e-19	1.21367e-17
Capann_59V1aChr08g021420	12	14	6	80	95	94	0.72	0.72	0.35	5.21	5.7	5.51	0.596667	5.47333	3.1974	1.00753e-18	1.29245e-17
Capann_59V1aChr02g008830	232	302	224	539	416	552	13.99	15.59	13.22	35.12	24.94	32.38	14.2667	30.8133	1.1109	1.17996e-18	1.50947e-17
Capann_59V1aChr04g008600	94	96	96	223	243	238	5.67	4.96	5.67	14.53	14.57	13.96	5.43333	14.3533	1.4015	1.29362e-18	1.65334e-17
Capann_59V1aChr06g023220	169	203	156	34	43	30	10.19	10.48	9.21	2.22	2.58	1.76	9.96	2.18667	-2.1874	1.61785e-18	2.05922e-17
Capann_59V1aChr05g012660	26	35	20	143	111	128	1.57	1.81	1.18	9.32	6.65	7.51	1.52	7.82667	2.3643	1.65907e-18	2.11072e-17
Capann_59V1aChr03g006990	95	173	120	291	300	324	5.73	8.93	7.08	18.96	17.99	19	7.24667	18.65	1.3638	1.6826e-18	2.1387e-17
Capann_59V1aChr10g014620	2	11	8	75	89	84	0.12	0.57	0.47	4.89	5.34	4.93	0.386667	5.05333	3.7081	1.84215e-18	2.3351e-17
Capann_59V1aChr08g007450	107	130	164	274	329	369	6.45	6.71	9.68	17.85	19.72	21.64	7.61333	19.7367	1.3743	2.12042e-18	2.68538e-17
Capann_59V1aChr03g019420	55	59	44	160	154	253	3.32	3.05	2.6	10.43	9.23	14.84	2.99	11.5	1.9434	2.50007e-18	3.15327e-17
Capann_59V1aChr01g017640	87	60	67	198	232	209	5.25	3.1	3.96	12.9	13.91	12.26	4.10333	13.0233	1.6662	2.65722e-18	3.34844e-17
Capann_59V1aChr02g011550	21	42	40	164	127	150	1.27	2.17	2.36	10.69	7.61	8.8	1.93333	9.03333	2.2242	2.67285e-18	3.36661e-17
Capann_59V1aChr09g010470	1	2	4	74	90	89	0.06	0.1	0.24	4.82	5.4	5.22	0.133333	5.14667	5.2705	2.74228e-18	3.45249e-17
Capann_59V1aChr11g028500	189	189	174	330	388	362	11.4	9.76	10.27	21.5	23.26	21.23	10.4767	21.9967	1.0701	2.8657e-18	3.60462e-17
Capann_59V1aChr05g003080	615	710	733	273	253	344	37.08	36.65	43.27	17.79	15.17	20.18	39	17.7133	-1.1386	3.09064e-18	3.88579e-17
Capann_59V1aChr01g020100	273	321	258	94	83	88	16.46	16.57	15.23	6.13	4.98	5.16	16.0867	5.42333	-1.5686	3.25842e-18	4.09489e-17
Capann_59V1aChr12g035320	168	235	198	51	35	47	10.13	12.13	11.69	3.32	2.1	2.76	11.3167	2.72667	-2.0532	3.35221e-18	4.21085e-17
Capann_59V1aChr10g026640	75	88	91	191	225	244	4.52	4.54	5.37	12.45	13.49	14.31	4.81	13.4167	1.4799	3.66803e-18	4.60179e-17
Capann_59V1aChr02g036900	30	38	52	139	174	148	1.81	1.96	3.07	9.06	10.43	8.68	2.28	9.39	2.0421	4.31905e-18	5.41068e-17
Capann_59V1aChr06g033010	425	538	450	177	207	203	25.63	27.77	26.57	11.53	12.41	11.91	26.6567	11.95	-1.1575	4.55721e-18	5.70646e-17
Capann_59V1aChr05g000740	667	667	643	246	331	306	40.22	34.43	37.96	16.03	19.84	17.95	37.5367	17.94	-1.0651	5.63382e-18	7.01353e-17
Capann_59V1aChr01g039390	5	9	13	85	154	65	0.3	0.46	0.77	5.54	9.23	3.81	0.51	6.19333	3.6021	5.64244e-18	7.02111e-17
Capann_59V1aChr08g000960	67	131	139	317	289	319	4.04	6.76	8.21	20.66	17.33	18.71	6.33667	18.9	1.5766	5.88291e-18	7.3138e-17
Capann_59V1aChr06g025430	70	80	61	189	183	211	4.22	4.13	3.6	12.32	10.97	12.38	3.98333	11.89	1.5777	5.93531e-18	7.37565e-17
Capann_59V1aChr02g005040	203	216	142	389	358	431	12.24	11.15	8.38	25.35	21.46	25.28	10.59	24.03	1.1821	6.1068e-18	7.58197e-17
Capann_59V1aChr03g039570	111	159	136	296	314	278	6.69	8.21	8.03	19.29	18.83	16.31	7.64333	18.1433	1.2472	6.92876e-18	8.57569e-17
Capann_59V1aChr02g014010	11	8	10	79	87	82	0.66	0.41	0.59	5.15	5.22	4.81	0.553333	5.06	3.1929	8.34201e-18	1.02837e-16
Capann_59V1aChr02g003070	129	150	115	269	291	284	7.78	7.74	6.79	17.53	17.45	16.66	7.43667	17.2133	1.2108	8.39126e-18	1.03352e-16
Capann_59V1aChr03g003160	139	145	176	305	318	416	8.38	7.48	10.39	19.87	19.07	24.4	8.75	21.1133	1.2708	9.15272e-18	1.12581e-16
Capann_59V1aChr04g007970	81	102	67	236	235	199	4.88	5.26	3.96	15.38	14.09	11.67	4.7	13.7133	1.5448	9.16431e-18	1.12674e-16
Capann_59V1aChr11g024980	505	636	513	231	259	208	30.45	32.83	30.28	15.05	15.53	12.2	31.1867	14.26	-1.129	9.2389e-18	1.13491e-16
Capann_59V1aChr03g007540	528	679	565	258	280	265	31.84	35.05	33.35	16.81	16.79	15.54	33.4133	16.38	-1.0285	9.98861e-18	1.22268e-16
Capann_59V1aChr10g020470	416	517	453	177	210	183	25.08	26.69	26.74	11.53	12.59	10.73	26.17	11.6167	-1.1717	1.06896e-17	1.30505e-16
Capann_59V1aChr02g032160	196	287	280	0	0	0	11.82	14.81	16.53	0	0	0	14.3867	0.001	-13.8124	1.07729e-17	1.31464e-16
Capann_59V1aChr07g005270	14	10	6	69	89	103	0.84	0.52	0.35	4.5	5.34	6.04	0.57	5.29333	3.2151	1.13795e-17	1.38804e-16
Capann_59V1aChr01g037540	614	597	594	253	260	289	37.02	30.81	35.07	16.49	15.59	16.95	34.3	16.3433	-1.0695	1.26608e-17	1.54028e-16
Capann_59V1aChr11g019320	81	85	78	192	203	232	4.88	4.39	4.6	12.51	12.17	13.61	4.62333	12.7633	1.465	1.27038e-17	1.54484e-16
Capann_59V1aChr05g017280	81	86	76	210	221	197	4.88	4.44	4.49	13.68	13.25	11.56	4.60333	12.83	1.4788	1.27861e-17	1.55349e-16
Capann_59V1aChr09g004770	40	45	30	157	154	124	2.41	2.32	1.77	10.23	9.23	7.27	2.16667	8.91	2.0399	1.46557e-17	1.77367e-16
Capann_59V1aChr01g031400	212	244	203	53	48	71	12.78	12.59	11.98	3.45	2.88	4.16	12.45	3.49667	-1.8321	1.50866e-17	1.82344e-16
Capann_59V1aChr12g020370	27	41	21	113	120	152	1.63	2.12	1.24	7.36	7.19	8.92	1.66333	7.82333	2.2337	1.77318e-17	2.13851e-16
Capann_59V1aChr12g035060	170	141	131	17	22	32	10.25	7.28	7.73	1.11	1.32	1.88	8.42	1.43667	-2.5511	1.92071e-17	2.31442e-16
Capann_59V1aChr08g021480	254	379	316	105	74	102	15.32	19.56	18.65	6.84	4.44	5.98	17.8433	5.75333	-1.6329	1.93184e-17	2.32683e-16
Capann_59V1aChr06g014560	521	591	557	239	268	230	31.41	30.5	32.88	15.57	16.07	13.49	31.5967	15.0433	-1.0706	1.94318e-17	2.33947e-16
Capann_59V1aChr01g033880	50	37	20	145	145	161	3.01	1.91	1.18	9.45	8.69	9.44	2.03333	9.19333	2.1767	2.25102e-17	2.70658e-16
Capann_59V1aChr02g039150	28	48	26	113	161	138	1.69	2.48	1.53	7.36	9.65	8.09	1.9	8.36667	2.1387	2.66552e-17	3.18705e-16
Capann_59V1aChr07g032510	146	153	144	277	305	318	8.8	7.9	8.5	18.05	18.29	18.65	8.4	18.33	1.1257	2.79869e-17	3.3434e-16
Capann_59V1aChr03g021190	314	356	276	116	94	97	18.93	18.37	16.29	7.56	5.64	5.69	17.8633	6.29667	-1.5043	2.83347e-17	3.38349e-16
Capann_59V1aChr04g013350	197	210	203	43	64	41	11.88	10.84	11.98	2.8	3.84	2.4	11.5667	3.01333	-1.9405	3.26852e-17	3.89296e-16
Capann_59V1aChr01g039230	164	190	194	358	355	348	9.89	9.81	11.45	23.33	21.28	20.41	10.3833	21.6733	1.0617	3.33772e-17	3.97369e-16
Capann_59V1aChr12g019700	492	698	601	259	266	250	29.67	36.03	35.48	16.88	15.95	14.66	33.7267	15.83	-1.0912	3.35254e-17	3.98962e-16
Capann_59V1aChr08g030990	30	32	35	111	130	138	1.81	1.65	2.07	7.23	7.79	8.09	1.84333	7.70333	2.0632	3.45736e-17	4.11085e-16
Capann_59V1aChr06g019090	339	297	218	1661	1571	3117	20.44	15.33	12.87	108.23	94.19	182.83	16.2133	128.417	2.9856	4.87269e-17	5.77149e-16
Capann_59V1aChr02g035430	169	203	167	322	325	413	10.19	10.48	9.86	20.98	19.49	24.22	10.1767	21.5633	1.0833	4.98092e-17	5.89716e-16
Capann_59V1aChr04g010280	1	5	5	62	67	89	0.06	0.26	0.3	4.04	4.02	5.22	0.206667	4.42667	4.4208	5.0301e-17	5.95286e-16
Capann_59V1aChr04g005010	80	127	86	223	266	228	4.82	6.56	5.08	14.53	15.95	13.37	5.48667	14.6167	1.4136	5.32777e-17	6.29442e-16
Capann_59V1aChr08g017360	131	150	128	271	280	449	7.9	7.74	7.56	17.66	16.79	26.34	7.73333	20.2633	1.3897	5.55682e-17	6.55945e-16
Capann_59V1aChr05g004640	7	15	15	82	72	135	0.42	0.77	0.89	5.34	4.32	7.92	0.693333	5.86	3.0793	6.86368e-17	8.06106e-16
Capann_59V1aChr06g006610	7	9	14	99	59	115	0.42	0.46	0.83	6.45	3.54	6.75	0.57	5.58	3.2912	6.99633e-17	8.21338e-16
Capann_59V1aChr02g033470	103	139	104	270	253	252	6.21	7.17	6.14	17.59	15.17	14.78	6.50667	15.8467	1.2842	7.54164e-17	8.83936e-16
Capann_59V1aChr08g006580	2	9	6	60	81	79	0.12	0.46	0.35	3.91	4.86	4.63	0.31	4.46667	3.8489	7.65412e-17	8.96289e-16
Capann_59V1aChr04g030080	237	280	257	82	83	81	14.29	14.45	15.17	5.34	4.98	4.75	14.6367	5.02333	-1.5429	7.71392e-17	9.02912e-16
Capann_59V1aChr02g008350	207	219	202	0	0	0	12.48	11.3	11.92	0	0	0	11.9	0.001	-13.5387	7.82336e-17	9.14567e-16
Capann_59V1aChr04g024500	16	35	26	126	108	118	0.96	1.81	1.53	8.21	6.48	6.92	1.43333	7.20333	2.3293	7.98872e-17	9.33506e-16
Capann_59V1aChr01g034630	265	327	254	82	91	106	15.98	16.88	14.99	5.34	5.46	6.22	15.95	5.67333	-1.4913	9.39239e-17	1.09385e-15
Capann_59V1aChr09g001360	82	83	81	209	209	200	4.94	4.28	4.78	13.62	12.53	11.73	4.66667	12.6267	1.436	9.42922e-17	1.09768e-15
Capann_59V1aChr03g049990	50	99	63	194	192	217	3.01	5.11	3.72	12.64	11.51	12.73	3.94667	12.2933	1.6392	1.03788e-16	1.2047e-15
Capann_59V1aChr10g005610	170	174	165	41	30	41	10.25	8.98	9.74	2.67	1.8	2.4	9.65667	2.29	-2.0762	1.08426e-16	1.25591e-15
Capann_59V1aChr08g007750	346	463	393	155	162	159	20.86	23.9	23.2	10.1	9.71	9.33	22.6533	9.71333	-1.2217	1.20823e-16	1.39601e-15
Capann_59V1aChr06g013970	61	51	38	153	151	186	3.68	2.63	2.24	9.97	9.05	10.91	2.85	9.97667	1.8076	1.33546e-16	1.53919e-15
Capann_59V1aChr05g000360	91	136	106	244	256	247	5.49	7.02	6.26	15.9	15.35	14.49	6.25667	15.2467	1.285	1.44449e-16	1.66415e-15
Capann_59V1aChr09g025500	625	564	516	162	272	171	37.69	29.11	30.46	10.56	16.31	10.03	32.42	12.3	-1.3982	1.51976e-16	1.74725e-15
Capann_59V1aChr07g021190	262	330	297	87	93	119	15.8	17.03	17.53	5.67	5.58	6.98	16.7867	6.07667	-1.466	1.63941e-16	1.87783e-15
Capann_59V1aChr03g010210	26	29	24	119	98	123	1.57	1.5	1.42	7.75	5.88	7.21	1.49667	6.94667	2.2146	1.81624e-16	2.07866e-15
Capann_59V1aChr01g020520	101	104	126	263	270	240	6.09	5.37	7.44	17.14	16.19	14.08	6.3	15.8033	1.3268	1.9452e-16	2.21895e-15
Capann_59V1aChr03g032510	63	72	67	167	198	176	3.8	3.72	3.96	10.88	11.87	10.32	3.82667	11.0233	1.5264	2.14742e-16	2.44561e-15
Capann_59V1aChr11g001330	188	250	230	440	389	406	11.34	12.9	13.58	28.67	23.32	23.81	12.6067	25.2667	1.003	2.17453e-16	2.47446e-15
Capann_59V1aChr03g011510	95	156	122	262	291	268	5.73	8.05	7.2	17.07	17.45	15.72	6.99333	16.7467	1.2598	2.1871e-16	2.48673e-15
Capann_59V1aChr03g021320	244	288	194	73	51	70	14.71	14.87	11.45	4.76	3.06	4.11	13.6767	3.97667	-1.7821	2.26803e-16	2.57559e-15
Capann_59V1aChr02g009090	242	284	198	57	84	56	14.59	14.66	11.69	3.71	5.04	3.28	13.6467	4.01	-1.7669	2.34044e-16	2.65348e-15
Capann_59V1aChr12g012390	194	174	130	342	347	348	11.7	8.98	7.67	22.29	20.8	20.41	9.45	21.1667	1.1634	2.38127e-16	2.69868e-15
Capann_59V1aChr02g010660	8	3	2	66	56	99	0.48	0.15	0.12	4.3	3.36	5.81	0.25	4.49	4.1667	2.71106e-16	3.06618e-15
Capann_59V1aChr08g019790	494	639	546	207	254	286	29.79	32.98	32.23	13.49	15.23	16.78	31.6667	15.1667	-1.0621	2.84748e-16	3.21524e-15
Capann_59V1aChr03g019070	28	34	21	107	120	114	1.69	1.75	1.24	6.97	7.19	6.69	1.56	6.95	2.1555	3.05934e-16	3.44746e-15
Capann_59V1aChr06g002640	85	96	106	213	237	225	5.13	4.96	6.26	13.88	14.21	13.2	5.45	13.7633	1.3365	3.40631e-16	3.83068e-15
Capann_59V1aChr01g029800	24	32	15	92	124	114	1.45	1.65	0.89	5.99	7.43	6.69	1.33	6.70333	2.3335	3.62496e-16	4.07e-15
Capann_59V1aChr10g004360	267	323	277	77	78	120	16.1	16.67	16.35	5.02	4.68	7.04	16.3733	5.58	-1.553	3.72758e-16	4.18015e-15
Capann_59V1aChr10g018070	78	88	64	169	202	220	4.7	4.54	3.78	11.01	12.11	12.9	4.34	12.0067	1.4681	3.73121e-16	4.18253e-15
Capann_59V1aChr10g027310	399	578	539	207	208	198	24.06	29.83	31.82	13.49	12.47	11.61	28.57	12.5233	-1.1899	4.06859e-16	4.54973e-15
Capann_59V1aChr10g002420	114	129	156	20	16	28	6.87	6.66	9.21	1.3	0.96	1.64	7.58	1.3	-2.5437	4.72657e-16	5.27702e-15
Capann_59V1aChr08g003310	21	36	12	132	93	130	1.27	1.86	0.71	8.6	5.58	7.63	1.28	7.27	2.5058	5.01625e-16	5.5937e-15
Capann_59V1aChr06g021190	56	91	53	166	181	217	3.38	4.7	3.13	10.82	10.85	12.73	3.73667	11.4667	1.6176	5.05618e-16	5.63597e-15
Capann_59V1aChr01g000620	167	191	183	34	37	57	10.07	9.86	10.8	2.22	2.22	3.34	10.2433	2.59333	-1.9818	5.73601e-16	6.37332e-15
Capann_59V1aChr10g023400	7	13	8	83	67	78	0.42	0.67	0.47	5.41	4.02	4.58	0.52	4.67	3.1668	6.07505e-16	6.74388e-15
Capann_59V1aChr12g005390	195	239	229	69	62	45	11.76	12.34	13.52	4.5	3.72	2.64	12.54	3.62	-1.7925	6.16646e-16	6.83793e-15
Capann_59V1aChr10g008930	115	146	156	310	279	296	6.93	7.54	9.21	20.2	16.73	17.36	7.89333	18.0967	1.197	6.34558e-16	7.03096e-15
Capann_59V1aChr12g032610	414	550	487	179	183	239	24.96	28.39	28.75	11.66	10.97	14.02	27.3667	12.2167	-1.1636	6.53614e-16	7.23345e-15
Capann_59V1aChr07g023070	147	224	155	0	0	0	8.86	11.56	9.15	0	0	0	9.85667	0.001	-13.2669	6.85308e-16	7.57516e-15
Capann_59V1aChr04g004740	88	126	110	284	279	214	5.31	6.5	6.49	18.51	16.73	12.55	6.1	15.93	1.3849	7.5979e-16	8.37848e-15
Capann_59V1aChr10g030010	285	401	327	110	139	121	17.18	20.7	19.3	7.17	8.33	7.1	19.06	7.53333	-1.3392	7.91582e-16	8.72214e-15
Capann_59V1aChr01g001320	404	512	454	187	181	217	24.36	26.43	26.8	12.19	10.85	12.73	25.8633	11.9233	-1.1171	9.06899e-16	9.9612e-15
Capann_59V1aChr06g015670	31	57	34	140	186	121	1.87	2.94	2.01	9.12	11.15	7.1	2.27333	9.12333	2.0048	9.46132e-16	1.03798e-14
Capann_59V1aChr02g004040	2	5	3	57	63	75	0.12	0.26	0.18	3.71	3.78	4.4	0.186667	3.96333	4.4082	1.00386e-15	1.10044e-14
Capann_59V1aChr12g035760	126	143	115	237	298	265	7.6	7.38	6.79	15.44	17.87	15.54	7.25667	16.2833	1.166	1.05552e-15	1.15571e-14
Capann_59V1aChr07g015240	40	71	51	162	154	165	2.41	3.66	3.01	10.56	9.23	9.68	3.02667	9.82333	1.6985	1.2889e-15	1.40792e-14
Capann_59V1aChr08g011200	448	479	476	1403	1149	2058	27.01	24.72	28.1	91.42	68.89	120.71	26.61	93.6733	1.8157	1.36781e-15	1.49236e-14
Capann_59V1aChr07g024740	16	11	9	91	71	85	0.96	0.57	0.53	5.93	4.26	4.99	0.686667	5.06	2.8815	1.3722e-15	1.49656e-14
Capann_59V1aChr02g016220	528	695	520	236	278	291	31.84	35.87	30.7	15.38	16.67	17.07	32.8033	16.3733	-1.0025	1.44434e-15	1.57401e-14
Capann_59V1aChr06g000160	9	7	6	49	71	117	0.54	0.36	0.35	3.19	4.26	6.86	0.416667	4.77	3.517	1.5785e-15	1.71751e-14
Capann_59V1aChr12g028960	157	192	155	303	317	320	9.47	9.91	9.15	19.74	19.01	18.77	9.51	19.1733	1.0116	1.64068e-15	1.78377e-14
Capann_59V1aChr02g000990	85	105	76	3	3	0	5.13	5.42	4.49	0.2	0.18	0	5.01333	0.126667	-5.3067	1.7445e-15	1.89369e-14
Capann_59V1aChr07g030420	25	51	32	120	159	122	1.51	2.63	1.89	7.82	9.53	7.16	2.01	8.17	2.0231	1.75523e-15	1.90459e-14
Capann_59V1aChr01g038200	185	237	177	52	49	63	11.15	12.23	10.45	3.39	2.94	3.7	11.2767	3.34333	-1.754	1.75718e-15	1.90596e-14
Capann_59V1aChr02g032230	179	205	124	334	318	402	10.79	10.58	7.32	21.76	19.07	23.58	9.56333	21.47	1.1667	1.78117e-15	1.93048e-14
Capann_59V1aChr07g026000	76	88	75	185	188	205	4.58	4.54	4.43	12.05	11.27	12.02	4.51667	11.78	1.383	1.80061e-15	1.95079e-14
Capann_59V1aChr02g012090	4	5	0	82	58	61	0.24	0.26	0	5.34	3.48	3.58	0.166667	4.13333	4.6323	1.99388e-15	2.15682e-14
Capann_59V1aChr09g018000	343	416	390	158	139	161	20.68	21.47	23.02	10.3	8.33	9.44	21.7233	9.35667	-1.2152	2.04478e-15	2.21102e-14
Capann_59V1aChr06g020160	123	114	115	264	246	253	7.42	5.88	6.79	17.2	14.75	14.84	6.69667	15.5967	1.2197	2.08018e-15	2.24755e-14
Capann_59V1aChr06g012030	160	207	199	47	50	54	9.65	10.68	11.75	3.06	3	3.17	10.6933	3.07667	-1.7973	2.08949e-15	2.25673e-14
Capann_59V1aChr05g008120	2	11	6	83	54	80	0.12	0.57	0.35	5.41	3.24	4.69	0.346667	4.44667	3.6811	2.13658e-15	2.3058e-14
Capann_59V1aChr12g031890	467	449	335	123	142	185	28.16	23.18	19.78	8.01	8.51	10.85	23.7067	9.12333	-1.3777	2.26953e-15	2.44548e-14
Capann_59V1aChr01g052760	255	252	225	54	93	68	15.38	13.01	13.28	3.52	5.58	3.99	13.89	4.36333	-1.6705	2.27759e-15	2.45322e-14
Capann_59V1aChr02g034190	158	170	156	264	319	353	9.53	8.77	9.21	17.2	19.13	20.71	9.17	19.0133	1.052	2.52203e-15	2.70707e-14
Capann_59V1aChr01g035100	92	101	96	189	226	241	5.55	5.21	5.67	12.32	13.55	14.14	5.47667	13.3367	1.284	2.5898e-15	2.77659e-14
Capann_59V1aChr06g035910	439	493	418	209	165	167	26.47	25.45	24.68	13.62	9.89	9.8	25.5333	11.1033	-1.2014	2.76329e-15	2.96146e-14
Capann_59V1aChr03g004670	491	531	490	194	205	265	29.61	27.41	28.93	12.64	12.29	15.54	28.65	13.49	-1.0866	3.00777e-15	3.21357e-14
Capann_59V1aChr11g019910	17	7	6	70	87	81	1.03	0.36	0.35	4.56	5.22	4.75	0.58	4.84333	3.0619	3.08895e-15	3.2965e-14
Capann_59V1aChr03g004280	168	194	121	283	375	332	10.13	10.01	7.14	18.44	22.48	19.47	9.09333	20.13	1.1465	3.28422e-15	3.50354e-14
Capann_59V1aChr04g013890	198	241	171	55	62	54	11.94	12.44	10.09	3.58	3.72	3.17	11.49	3.49	-1.7191	3.48486e-15	3.70905e-14
Capann_59V1aChr03g016090	511	644	544	71	65	138	30.81	33.24	32.11	4.63	3.9	8.09	32.0533	5.54	-2.5325	3.92596e-15	4.16736e-14
Capann_59V1aChr12g012640	16	5	8	91	90	63	0.96	0.26	0.47	5.93	5.4	3.7	0.563333	5.01	3.1527	4.57759e-15	4.84796e-14
Capann_59V1aChr04g011470	33	45	25	141	122	115	1.99	2.32	1.48	9.19	7.31	6.75	1.93	7.75	2.0056	4.64746e-15	4.92008e-14
Capann_59V1aChr01g041060	6	6	6	71	75	52	0.36	0.31	0.35	4.63	4.5	3.05	0.34	4.06	3.5779	4.94781e-15	5.23207e-14
Capann_59V1aChr03g017180	10	15	24	87	93	92	0.6	0.77	1.42	5.67	5.58	5.4	0.93	5.55	2.5772	5.21425e-15	5.50128e-14
Capann_59V1aChr04g024760	325	399	272	119	130	113	19.6	20.59	16.06	7.75	7.79	6.63	18.75	7.39	-1.3432	5.61161e-15	5.90259e-14
Capann_59V1aChr04g032560	108	142	102	294	212	313	6.51	7.33	6.02	19.16	12.71	18.36	6.62	16.7433	1.3387	5.6347e-15	5.92464e-14
Capann_59V1aChr09g009620	55	47	67	172	160	164	3.32	2.43	3.96	11.21	9.59	9.62	3.23667	10.14	1.6475	5.89624e-15	6.19495e-14
Capann_59V1aChr12g012260	31	61	47	146	136	158	1.87	3.15	2.77	9.51	8.15	9.27	2.59667	8.97667	1.7895	6.0092e-15	6.31125e-14
Capann_59V1aChr04g024770	378	444	387	170	172	178	22.79	22.92	22.85	11.08	10.31	10.44	22.8533	10.61	-1.107	6.01699e-15	6.31705e-14
Capann_59V1aChr10g014070	31	57	30	127	133	141	1.87	2.94	1.77	8.28	7.97	8.27	2.19333	8.17333	1.8978	6.47171e-15	6.7842e-14
Capann_59V1aChr10g025990	163	213	202	45	46	64	9.83	10.99	11.92	2.93	2.76	3.75	10.9133	3.14667	-1.7942	6.47883e-15	6.7891e-14
Capann_59V1aChr07g003530	88	113	86	181	222	278	5.31	5.83	5.08	11.79	13.31	16.31	5.40667	13.8033	1.3522	6.56098e-15	6.87001e-14
Capann_59V1aChr09g006220	236	302	249	86	83	101	14.23	15.59	14.7	5.6	4.98	5.92	14.84	5.5	-1.432	7.17482e-15	7.49864e-14
Capann_59V1aChr03g048800	3496	3853	3236	1376	1308	1802	210.8	198.87	191.04	89.66	78.42	105.7	200.237	91.26	-1.1337	7.48839e-15	7.82343e-14
Capann_59V1aChr06g029980	9	11	14	83	73	72	0.54	0.57	0.83	5.41	4.38	4.22	0.646667	4.67	2.8523	7.50048e-15	7.83311e-14
Capann_59V1aChr11g016370	175	181	170	339	326	314	10.55	9.34	10.04	22.09	19.55	18.42	9.97667	20.02	1.0048	7.56241e-15	7.89483e-14
Capann_59V1aChr11g014740	171	206	199	52	59	52	10.31	10.63	11.75	3.39	3.54	3.05	10.8967	3.32667	-1.7117	8.02861e-15	8.36269e-14
Capann_59V1aChr11g021870	351	456	344	157	156	158	21.16	23.54	20.31	10.23	9.35	9.27	21.67	9.61667	-1.1721	8.1154e-15	8.44676e-14
Capann_59V1aChr04g031730	198	165	149	25	35	51	11.94	8.52	8.8	1.63	2.1	2.99	9.75333	2.24	-2.1224	8.74801e-15	9.08479e-14
Capann_59V1aChr06g013080	147	190	133	278	312	306	8.86	9.81	7.85	18.11	18.71	17.95	8.84	18.2567	1.0463	8.8957e-15	9.22784e-14
Capann_59V1aChr02g024110	119	99	84	0	1	3	7.18	5.11	4.96	0	0.06	0.18	5.75	0.08	-6.1674	9.28949e-15	9.62556e-14
Capann_59V1aChr09g028440	496	657	537	250	228	293	29.91	33.91	31.7	16.29	13.67	17.19	31.84	15.7167	-1.0185	1.07179e-14	1.1085e-13
Capann_59V1aChr04g032220	260	276	232	85	84	95	15.68	14.25	13.7	5.54	5.04	5.57	14.5433	5.38333	-1.4338	1.15125e-14	1.18803e-13
Capann_59V1aChr12g007630	11	34	29	124	93	129	0.66	1.75	1.71	8.08	5.58	7.57	1.37333	7.07667	2.3654	1.16289e-14	1.19915e-13
Capann_59V1aChr01g010440	581	560	513	264	242	224	35.03	28.9	30.28	17.2	14.51	13.14	31.4033	14.95	-1.0708	1.18419e-14	1.22021e-13
Capann_59V1aChr04g010540	32	23	23	104	104	109	1.93	1.19	1.36	6.78	6.24	6.39	1.49333	6.47	2.1152	1.20974e-14	1.24608e-13
Capann_59V1aChr08g012320	10	12	11	70	83	67	0.6	0.62	0.65	4.56	4.98	3.93	0.623333	4.49	2.8486	1.29725e-14	1.33375e-13
Capann_59V1aChr03g007960	188	215	210	44	65	69	11.34	11.1	12.4	2.87	3.9	4.05	11.6133	3.60667	-1.687	1.44254e-14	1.4793e-13
Capann_59V1aChr03g033200	14	30	17	104	76	124	0.84	1.55	1	6.78	4.56	7.27	1.13	6.20333	2.4567	1.45242e-14	1.48833e-13
Capann_59V1aChr02g012290	61	89	88	3	0	4	3.68	4.59	5.2	0.2	0	0.23	4.49	0.143333	-4.9693	1.53e-14	1.5661e-13
Capann_59V1aChr03g001930	8	18	19	70	91	95	0.48	0.93	1.12	4.56	5.46	5.57	0.843333	5.19667	2.6234	1.5643e-14	1.60002e-13
Capann_59V1aChr02g028130	44	44	47	111	146	165	2.65	2.27	2.77	7.23	8.75	9.68	2.56333	8.55333	1.7385	1.60783e-14	1.64274e-13
Capann_59V1aChr07g021820	500	569	427	203	215	251	30.15	29.37	25.21	13.23	12.89	14.72	28.2433	13.6133	-1.0529	1.63631e-14	1.67061e-13
Capann_59V1aChr09g018320	56	81	95	5	3	4	3.38	4.18	5.61	0.33	0.18	0.23	4.39	0.246667	-4.1536	1.71085e-14	1.74351e-13
Capann_59V1aChr12g003420	27	56	56	203	126	168	1.63	2.89	3.31	13.23	7.55	9.85	2.61	10.21	1.9679	1.9124e-14	1.94109e-13
Capann_59V1aChr07g027820	249	299	219	74	95	91	15.01	15.43	12.93	4.82	5.7	5.34	14.4567	5.28667	-1.4513	1.93551e-14	1.96311e-13
Capann_59V1aChr10g025030	4	6	4	39	64	98	0.24	0.31	0.24	2.54	3.84	5.75	0.263333	4.04333	3.9406	2.02711e-14	2.05227e-13
Capann_59V1aChr05g022160	48	49	39	116	138	163	2.89	2.53	2.3	7.56	8.27	9.56	2.57333	8.46333	1.7176	2.04547e-14	2.07011e-13
Capann_59V1aChr01g028000	40	17	13	149	108	114	2.41	0.88	0.77	9.71	6.48	6.69	1.35333	7.62667	2.4945	2.42175e-14	2.44558e-13
Capann_59V1aChr05g029500	76	95	64	8	5	1	4.58	4.9	3.78	0.52	0.3	0.06	4.42	0.293333	-3.9134	2.4306e-14	2.45363e-13
Capann_59V1aChr08g023560	142	148	143	295	267	283	8.56	7.64	8.44	19.22	16.01	16.6	8.21333	17.2767	1.0728	2.50676e-14	2.52776e-13
Capann_59V1aChr05g021500	4	10	5	68	54	69	0.24	0.52	0.3	4.43	3.24	4.05	0.353333	3.90667	3.4668	2.67371e-14	2.68636e-13
Capann_59V1aChr03g009870	88	85	74	207	175	212	5.31	4.39	4.37	13.49	10.49	12.43	4.69	12.1367	1.3717	2.82118e-14	2.8284e-13
Capann_59V1aChr04g012090	13	14	14	71	89	73	0.78	0.72	0.83	4.63	5.34	4.28	0.776667	4.75	2.6126	3.0796e-14	3.08415e-13
Capann_59V1aChr03g049940	24	32	35	98	112	122	1.45	1.65	2.07	6.39	6.71	7.16	1.72333	6.75333	1.9704	3.24118e-14	3.24014e-13
Capann_59V1aChr06g036710	22	26	31	91	127	99	1.33	1.34	1.83	5.93	7.61	5.81	1.5	6.45	2.1043	3.49665e-14	3.48925e-13
Capann_59V1aChr01g007750	12	33	22	126	102	88	0.72	1.7	1.3	8.21	6.12	5.16	1.24	6.49667	2.3894	3.79847e-14	3.78635e-13
Capann_59V1aChr01g027460	78	104	80	12	10	8	4.7	5.37	4.72	0.78	0.6	0.47	4.93	0.616667	-2.999	3.98614e-14	3.96915e-13
Capann_59V1aChr03g020040	8	6	7	41	85	80	0.48	0.31	0.41	2.67	5.1	4.69	0.4	4.15333	3.3762	4.2543e-14	4.23163e-13
Capann_59V1aChr02g036720	10	13	34	99	123	98	0.6	0.67	2.01	6.45	7.37	5.75	1.09333	6.52333	2.5769	4.53262e-14	4.49861e-13
Capann_59V1aChr01g053790	7	5	6	56	59	66	0.42	0.26	0.35	3.65	3.54	3.87	0.343333	3.68667	3.4246	5.02695e-14	4.98057e-13
Capann_59V1aChr06g020110	58	61	50	117	180	187	3.5	3.15	2.95	7.62	10.79	10.97	3.2	9.79333	1.6137	5.09837e-14	5.04773e-13
Capann_59V1aChr10g002040	95	132	136	228	247	295	5.73	6.81	8.03	14.86	14.81	17.3	6.85667	15.6567	1.1912	5.11272e-14	5.06014e-13
Capann_59V1aChr01g002540	81	139	97	9	22	9	4.88	7.17	5.73	0.59	1.32	0.53	5.92667	0.813333	-2.8653	5.28808e-14	5.22812e-13
Capann_59V1aChr01g008010	218	287	197	83	48	41	13.14	14.81	11.63	5.41	2.88	2.4	13.1933	3.56333	-1.8885	5.84655e-14	5.76386e-13
Capann_59V1aChr12g016940	150	227	197	373	386	319	9.04	11.72	11.63	24.31	23.14	18.71	10.7967	22.0533	1.0304	5.91913e-14	5.83334e-13
Capann_59V1aChr06g001550	21	15	11	74	74	114	1.27	0.77	0.65	4.82	4.44	6.69	0.896667	5.31667	2.5679	6.10441e-14	6.00955e-13
Capann_59V1aChr08g029400	222	299	300	90	105	73	13.39	15.43	17.71	5.86	6.3	4.28	15.51	5.48	-1.501	6.1122e-14	6.01509e-13
Capann_59V1aChr01g017910	148	162	122	264	300	269	8.92	8.36	7.2	17.2	17.99	15.78	8.16	16.99	1.058	6.14911e-14	6.04927e-13
Capann_59V1aChr06g029650	185	168	132	293	329	314	11.15	8.67	7.79	19.09	19.72	18.42	9.20333	19.0767	1.0516	6.23944e-14	6.13596e-13
Capann_59V1aChr08g004650	201	250	214	75	69	74	12.12	12.9	12.63	4.89	4.14	4.34	12.55	4.45667	-1.4937	6.37651e-14	6.26854e-13
Capann_59V1aChr08g008730	84	90	65	198	173	202	5.06	4.65	3.84	12.9	10.37	11.85	4.51667	11.7067	1.374	6.65445e-14	6.53485e-13
Capann_59V1aChr03g007040	90	111	119	216	212	284	5.43	5.73	7.03	14.07	12.71	16.66	6.06333	14.48	1.2559	6.75247e-14	6.62643e-13
Capann_59V1aChr10g013690	53	46	50	140	123	204	3.2	2.37	2.95	9.12	7.37	11.97	2.84	9.48667	1.74	7.34783e-14	7.20559e-13
Capann_59V1aChr12g030890	48	33	73	155	165	192	2.89	1.7	4.31	10.1	9.89	11.26	2.96667	10.4167	1.812	7.51757e-14	7.36166e-13
Capann_59V1aChr01g013170	432	533	430	206	205	233	26.05	27.51	25.38	13.42	12.29	13.67	26.3133	13.1267	-1.0033	7.56678e-14	7.40463e-13
Capann_59V1aChr01g036820	266	307	258	73	120	99	16.04	15.85	15.23	4.76	7.19	5.81	15.7067	5.92	-1.4077	7.81394e-14	7.63844e-13
Capann_59V1aChr09g019400	53	75	87	158	195	199	3.2	3.87	5.14	10.3	11.69	11.67	4.07	11.22	1.463	7.91538e-14	7.73216e-13
Capann_59V1aChr08g030950	240	260	223	81	89	82	14.47	13.42	13.16	5.28	5.34	4.81	13.6833	5.14333	-1.4116	7.94306e-14	7.75648e-13
Capann_59V1aChr01g020760	2	12	9	61	80	61	0.12	0.62	0.53	3.97	4.8	3.58	0.423333	4.11667	3.2816	8.02899e-14	7.83764e-13
Capann_59V1aChr04g006730	200	174	162	40	58	43	12.06	8.98	9.56	2.61	3.48	2.52	10.2	2.87	-1.8294	8.17882e-14	7.98109e-13
Capann_59V1aChr06g011380	59	53	33	119	153	186	3.56	2.74	1.95	7.75	9.17	10.91	2.75	9.27667	1.7542	8.19384e-14	7.99294e-13
Capann_59V1aChr01g009910	83	75	74	217	170	190	5	3.87	4.37	14.14	10.19	11.14	4.41333	11.8233	1.4217	8.52419e-14	8.30064e-13
Capann_59V1aChr01g032320	190	173	141	299	308	348	11.46	8.93	8.32	19.48	18.47	20.41	9.57	19.4533	1.0234	9.36916e-14	9.09796e-13
Capann_59V1aChr02g027860	73	69	87	190	202	173	4.4	3.56	5.14	12.38	12.11	10.15	4.36667	11.5467	1.4029	9.46596e-14	9.18875e-13
Capann_59V1aChr11g001580	86	105	69	13	9	6	5.19	5.42	4.07	0.85	0.54	0.35	4.89333	0.58	-3.0767	9.93375e-14	9.63612e-13
Capann_59V1aChr06g022260	43	28	37	108	126	136	2.59	1.45	2.18	7.04	7.55	7.98	2.07333	7.52333	1.8594	1.00111e-13	9.70772e-13
Capann_59V1aChr02g025900	42	77	75	138	237	191	2.53	3.97	4.43	8.99	14.21	11.2	3.64333	11.4667	1.6541	1.00556e-13	9.7475e-13
Capann_59V1aChr07g018580	24	33	18	102	98	97	1.45	1.7	1.06	6.65	5.88	5.69	1.40333	6.07333	2.1136	1.0728e-13	1.03849e-12
Capann_59V1aChr03g032430	285	370	303	125	112	138	17.18	19.1	17.89	8.15	6.71	8.09	18.0567	7.65	-1.239	1.08425e-13	1.04921e-12
Capann_59V1aChr11g014880	127	137	129	246	255	258	7.66	7.07	7.62	16.03	15.29	15.13	7.45	15.4833	1.0554	1.13874e-13	1.09963e-12
Capann_59V1aChr03g016560	111	154	128	252	282	242	6.69	7.95	7.56	16.42	16.91	14.19	7.4	15.84	1.098	1.17481e-13	1.13289e-12
Capann_59V1aChr04g006910	450	554	442	234	216	212	27.13	28.59	26.09	15.25	12.95	12.43	27.27	13.5433	-1.0097	1.20221e-13	1.15851e-12
Capann_59V1aChr06g004410	13	20	21	93	77	87	0.78	1.03	1.24	6.06	4.62	5.1	1.01667	5.26	2.3712	1.26784e-13	1.22006e-12
Capann_59V1aChr03g031520	406	418	362	121	199	147	24.48	21.58	21.37	7.88	11.93	8.62	22.4767	9.47667	-1.246	1.44016e-13	1.38493e-12
Capann_59V1aChr05g004960	102	116	84	198	214	230	6.15	5.99	4.96	12.9	12.83	13.49	5.7	13.0733	1.1976	1.61865e-13	1.55282e-12
Capann_59V1aChr03g015960	14	11	16	79	74	74	0.84	0.57	0.94	5.15	4.44	4.34	0.783333	4.64333	2.5675	1.66768e-13	1.59876e-12
Capann_59V1aChr02g035240	159	250	183	54	64	37	9.59	12.9	10.8	3.52	3.84	2.17	11.0967	3.17667	-1.8045	1.77704e-13	1.70066e-12
Capann_59V1aChr03g032990	134	203	159	314	310	296	8.08	10.48	9.39	20.46	18.59	17.36	9.31667	18.8033	1.0131	1.91944e-13	1.83253e-12
Capann_59V1aChr08g026480	239	239	268	91	80	82	14.41	12.34	15.82	5.93	4.8	4.81	14.19	5.18	-1.4539	1.92467e-13	1.83689e-12
Capann_59V1aChr03g016810	286	328	305	120	116	132	17.24	16.93	18.01	7.82	6.95	7.74	17.3933	7.50333	-1.2129	2.21931e-13	2.11302e-12
Capann_59V1aChr01g023100	139	176	115	24	41	31	8.38	9.08	6.79	1.56	2.46	1.82	8.08333	1.94667	-2.0539	2.24139e-13	2.13331e-12
Capann_59V1aChr02g009030	8	13	17	96	61	77	0.48	0.67	1	6.26	3.66	4.52	0.716667	4.81333	2.7477	2.36403e-13	2.24696e-12
Capann_59V1aChr08g027220	306	342	280	89	101	148	18.45	17.65	16.53	5.8	6.06	8.68	17.5433	6.84667	-1.3574	2.73077e-13	2.58758e-12
Capann_59V1aChr07g023200	96	152	117	236	292	230	5.79	7.85	6.91	15.38	17.51	13.49	6.85	15.46	1.1744	2.94494e-13	2.78577e-12
Capann_59V1aChr12g030740	122	162	105	23	34	24	7.36	8.36	6.2	1.5	2.04	1.41	7.30667	1.65	-2.1467	2.9561e-13	2.79443e-12
Capann_59V1aChr09g003210	243	208	176	369	454	352	14.65	10.74	10.39	24.04	27.22	20.65	11.9267	23.97	1.007	3.01782e-13	2.8518e-12
Capann_59V1aChr03g000660	27	36	13	125	95	101	1.63	1.86	0.77	8.15	5.7	5.92	1.42	6.59	2.2144	3.16593e-13	2.98872e-12
Capann_59V1aChr04g030120	62	61	49	136	151	161	3.74	3.15	2.89	8.86	9.05	9.44	3.26	9.11667	1.4836	3.32765e-13	3.13713e-12
Capann_59V1aChr02g033070	32	36	28	85	131	118	1.93	1.86	1.65	5.54	7.85	6.92	1.81333	6.77	1.9005	3.353e-13	3.15889e-12
Capann_59V1aChr05g008060	1	0	6	60	57	52	0.06	0	0.35	3.91	3.42	3.05	0.136667	3.46	4.662	3.35782e-13	3.16235e-12
Capann_59V1aChr02g027290	18	32	18	110	97	81	1.09	1.65	1.06	7.17	5.82	4.75	1.26667	5.91333	2.2229	3.41988e-13	3.21863e-12
Capann_59V1aChr03g041520	33	31	52	124	134	125	1.99	1.6	3.07	8.08	8.03	7.33	2.22	7.81333	1.8154	3.52376e-13	3.31191e-12
Capann_59V1aChr04g007450	86	122	120	230	214	246	5.19	6.3	7.08	14.99	12.83	14.43	6.19	14.0833	1.186	3.5571e-13	3.34211e-12
Capann_59V1aChr01g010180	0	2	0	88	104	172	0	0.1	0	5.73	6.24	10.09	0.0333333	7.35333	7.7853	3.73496e-13	3.50448e-12
Capann_59V1aChr03g048880	243	264	235	71	86	106	14.65	13.63	13.87	4.63	5.16	6.22	14.05	5.33667	-1.3966	4.01307e-13	3.7605e-12
Capann_59V1aChr12g010520	2	6	15	76	56	76	0.12	0.31	0.89	4.95	3.36	4.46	0.44	4.25667	3.2741	4.01322e-13	3.7605e-12
Capann_59V1aChr07g018030	13	12	5	78	68	60	0.78	0.62	0.3	5.08	4.08	3.52	0.566667	4.22667	2.8989	4.0304e-13	3.77533e-12
Capann_59V1aChr02g032610	2	14	9	80	58	65	0.12	0.72	0.53	5.21	3.48	3.81	0.456667	4.16667	3.1897	4.86102e-13	4.53353e-12
Capann_59V1aChr04g015060	16	31	31	103	109	91	0.96	1.6	1.83	6.71	6.53	5.34	1.46333	6.19333	2.0815	4.87538e-13	4.5454e-12
Capann_59V1aChr04g031290	0	0	0	53	88	80	0	0	0	3.45	5.28	4.69	0.001	4.47333	12.1271	4.91928e-13	4.58325e-12
Capann_59V1aChr03g021240	137	154	120	38	28	29	8.26	7.95	7.08	2.48	1.68	1.7	7.76333	1.95333	-1.9907	5.03898e-13	4.69164e-12
Capann_59V1aChr03g007270	130	180	134	228	334	301	7.84	9.29	7.91	14.86	20.02	17.66	8.34667	17.5133	1.0692	5.14158e-13	4.78556e-12
Capann_59V1aChr03g003380	216	207	188	69	51	67	13.02	10.68	11.1	4.5	3.06	3.93	11.6	3.83	-1.5987	5.27799e-13	4.91088e-12
Capann_59V1aChr03g050270	97	141	110	227	246	224	5.85	7.28	6.49	14.79	14.75	13.14	6.54	14.2267	1.1212	5.93451e-13	5.50332e-12
Capann_59V1aChr01g017300	354	456	347	152	175	105	21.35	23.54	20.48	9.9	10.49	6.16	21.79	8.85	-1.2999	6.18368e-13	5.72675e-12
Capann_59V1aChr12g007990	109	144	97	221	263	225	6.57	7.43	5.73	14.4	15.77	13.2	6.57667	14.4567	1.1363	6.27912e-13	5.80934e-12
Capann_59V1aChr06g003810	47	58	53	146	126	152	2.83	2.99	3.13	9.51	7.55	8.92	2.98333	8.66	1.5374	6.36899e-13	5.88661e-12
Capann_59V1aChr06g022060	94	150	111	24	26	20	5.67	7.74	6.55	1.56	1.56	1.17	6.65333	1.43	-2.2181	6.64841e-13	6.14283e-12
Capann_59V1aChr11g008330	10	5	11	84	53	64	0.6	0.26	0.65	5.47	3.18	3.75	0.503333	4.13333	3.0377	6.80638e-13	6.28251e-12
Capann_59V1aChr03g027160	30	40	30	104	111	108	1.81	2.06	1.77	6.78	6.65	6.33	1.88	6.58667	1.8088	6.8968e-13	6.36387e-12
Capann_59V1aChr06g020090	94	89	66	212	197	177	5.67	4.59	3.9	13.81	11.81	10.38	4.72	12	1.3462	6.97186e-13	6.43099e-12
Capann_59V1aChr06g020500	214	287	200	71	63	94	12.9	14.81	11.81	4.63	3.78	5.51	13.1733	4.64	-1.5054	7.33725e-13	6.75683e-12
Capann_59V1aChr09g028780	31	34	36	101	116	109	1.87	1.75	2.13	6.58	6.95	6.39	1.91667	6.64	1.7926	7.342e-13	6.75897e-12
Capann_59V1aChr12g009490	6	15	10	63	62	74	0.36	0.77	0.59	4.11	3.72	4.34	0.573333	4.05667	2.8228	7.52033e-13	6.92085e-12
Capann_59V1aChr01g021770	63	79	89	175	165	212	3.8	4.08	5.25	11.4	9.89	12.43	4.37667	11.24	1.3607	7.56205e-13	6.95693e-12
Capann_59V1aChr01g025250	64	70	40	142	159	160	3.86	3.61	2.36	9.25	9.53	9.38	3.27667	9.38667	1.5184	7.63106e-13	7.0181e-12
Capann_59V1aChr06g020240	43	52	74	144	147	186	2.59	2.68	4.37	9.38	8.81	10.91	3.21333	9.7	1.5939	7.83256e-13	7.19628e-12
Capann_59V1aChr01g001430	186	199	185	41	65	67	11.22	10.27	10.92	2.67	3.9	3.93	10.8033	3.5	-1.626	7.84779e-13	7.20789e-12
Capann_59V1aChr08g030430	482	470	442	230	190	186	29.06	24.26	26.09	14.99	11.39	10.91	26.47	12.43	-1.0905	7.94926e-13	7.29386e-12
Capann_59V1aChr01g042590	4	2	1	53	61	44	0.24	0.1	0.06	3.45	3.66	2.58	0.133333	3.23	4.5984	8.7042e-13	7.97078e-12
Capann_59V1aChr03g019530	214	283	238	79	77	104	12.9	14.61	14.05	5.15	4.62	6.1	13.8533	5.29	-1.3889	8.78267e-13	8.03734e-12
Capann_59V1aChr03g005020	108	113	115	214	225	230	6.51	5.83	6.79	13.94	13.49	13.49	6.37667	13.64	1.097	9.14364e-13	8.35668e-12
Capann_59V1aChr02g037510	27	13	33	97	110	104	1.63	0.67	1.95	6.32	6.59	6.1	1.41667	6.33667	2.1612	1.01381e-12	9.25036e-12
Capann_59V1aChr01g000150	13	17	15	61	69	105	0.78	0.88	0.89	3.97	4.14	6.16	0.85	4.75667	2.4844	1.05869e-12	9.65033e-12
Capann_59V1aChr02g023490	81	72	98	191	195	195	4.88	3.72	5.79	12.45	11.69	11.44	4.79667	11.86	1.306	1.06709e-12	9.71986e-12
Capann_59V1aChr09g026270	313	417	375	157	157	165	18.87	21.52	22.14	10.23	9.41	9.68	20.8433	9.77333	-1.0927	1.08295e-12	9.85538e-12
Capann_59V1aChr01g030100	66	69	82	161	179	172	3.98	3.56	4.84	10.49	10.73	10.09	4.12667	10.4367	1.3386	1.1427e-12	1.03787e-11
Capann_59V1aChr07g026950	73	103	62	151	197	214	4.4	5.32	3.66	9.84	11.81	12.55	4.46	11.4	1.3539	1.27375e-12	1.15464e-11
Capann_59V1aChr04g025520	50	133	79	203	270	213	3.01	6.86	4.66	13.23	16.19	12.49	4.84333	13.97	1.5283	1.30156e-12	1.17947e-11
Capann_59V1aChr01g049890	50	84	67	3	7	2	3.01	4.34	3.96	0.2	0.42	0.12	3.77	0.246667	-3.9339	1.30486e-12	1.18168e-11
Capann_59V1aChr03g006010	3	0	3	41	49	74	0.18	0	0.18	2.67	2.94	4.34	0.12	3.31667	4.7886	1.36551e-12	1.2346e-11
Capann_59V1aChr11g008480	16	25	36	84	107	114	0.96	1.29	2.13	5.47	6.42	6.69	1.46	6.19333	2.0847	1.38551e-12	1.25227e-11
Capann_59V1aChr08g018950	120	164	105	223	269	264	7.24	8.46	6.2	14.53	16.13	15.48	7.3	15.38	1.0751	1.54304e-12	1.39149e-11
Capann_59V1aChr11g008440	16	8	17	78	73	73	0.96	0.41	1	5.08	4.38	4.28	0.79	4.58	2.5354	1.57713e-12	1.42131e-11
Capann_59V1aChr02g002930	128	156	123	255	258	245	7.72	8.05	7.26	16.62	15.47	14.37	7.67667	15.4867	1.0125	1.68212e-12	1.5125e-11
Capann_59V1aChr01g022190	98	137	95	252	216	217	5.91	7.07	5.61	16.42	12.95	12.73	6.19667	14.0333	1.1793	1.80537e-12	1.62017e-11
Capann_59V1aChr08g027080	8	9	13	45	67	97	0.48	0.46	0.77	2.93	4.02	5.69	0.57	4.21333	2.8859	1.89971e-12	1.70209e-11
Capann_59V1aChr08g021070	25	23	25	114	91	81	1.51	1.19	1.48	7.43	5.46	4.75	1.39333	5.88	2.0773	1.92187e-12	1.72084e-11
Capann_59V1aChr01g007890	91	121	115	224	230	208	5.49	6.25	6.79	14.6	13.79	12.2	6.17667	13.53	1.1313	1.97657e-12	1.76924e-11
Capann_59V1aChr06g010020	9	9	10	52	63	69	0.54	0.46	0.59	3.39	3.78	4.05	0.53	3.74	2.819	2.16593e-12	1.93252e-11
Capann_59V1aChr04g026480	28	34	28	94	151	86	1.69	1.75	1.65	6.13	9.05	5.04	1.69667	6.74	1.99	2.22084e-12	1.97961e-11
Capann_59V1aChr03g002050	141	179	114	263	270	278	8.5	9.24	6.73	17.14	16.19	16.31	8.15667	16.5467	1.0205	2.32914e-12	2.07481e-11
Capann_59V1aChr06g000770	389	430	413	190	200	171	23.46	22.19	24.38	12.38	11.99	10.03	23.3433	11.4667	-1.0256	2.35762e-12	2.09884e-11
Capann_59V1aChr02g038840	7	17	8	65	60	72	0.42	0.88	0.47	4.24	3.6	4.22	0.59	4.02	2.7684	2.4842e-12	2.20941e-11
Capann_59V1aChr11g005600	8	10	0	151	179	194	0.48	0.52	0	9.84	10.73	11.38	0.333333	10.65	4.9977	2.59264e-12	2.30364e-11
Capann_59V1aChr02g028500	14	17	4	77	82	58	0.84	0.88	0.24	5.02	4.92	3.4	0.653333	4.44667	2.7668	2.99357e-12	2.64719e-11
Capann_59V1aChr02g036780	12	22	12	91	74	65	0.72	1.14	0.71	5.93	4.44	3.81	0.856667	4.72667	2.464	3.01846e-12	2.66666e-11
Capann_59V1aChr10g024700	139	190	154	37	41	57	8.38	9.81	9.09	2.41	2.46	3.34	9.09333	2.73667	-1.7324	3.08367e-12	2.7234e-11
Capann_59V1aChr02g003910	105	133	89	197	236	224	6.33	6.86	5.25	12.84	14.15	13.14	6.14667	13.3767	1.1218	3.10201e-12	2.73786e-11
Capann_59V1aChr06g007800	55	71	48	139	145	149	3.32	3.66	2.83	9.06	8.69	8.74	3.27	8.83	1.4331	3.16382e-12	2.78976e-11
Capann_59V1aChr04g027110	8	10	13	63	65	61	0.48	0.52	0.77	4.11	3.9	3.58	0.59	3.86333	2.7111	3.18477e-12	2.80557e-11
Capann_59V1aChr01g001400	135	188	136	37	42	48	8.14	9.7	8.03	2.41	2.52	2.82	8.62333	2.58333	-1.739	3.99768e-12	3.50393e-11
Capann_59V1aChr10g002470	216	231	214	85	75	73	13.02	11.92	12.63	5.54	4.5	4.28	12.5233	4.77333	-1.3915	4.16353e-12	3.64355e-11
Capann_59V1aChr05g004180	101	79	83	172	233	192	6.09	4.08	4.9	11.21	13.97	11.26	5.02333	12.1467	1.2738	4.16634e-12	3.64486e-11
Capann_59V1aChr02g029050	70	46	67	141	168	173	4.22	2.37	3.96	9.19	10.07	10.15	3.51667	9.80333	1.4791	4.43146e-12	3.87071e-11
Capann_59V1aChr09g028000	94	126	88	21	22	14	5.67	6.5	5.2	1.37	1.32	0.82	5.79	1.17	-2.3071	4.6831e-12	4.08537e-11
Capann_59V1aChr04g015900	9	16	4	77	53	67	0.54	0.83	0.24	5.02	3.18	3.93	0.536667	4.04333	2.9134	4.89331e-12	4.26341e-11
Capann_59V1aChr04g003260	7	19	2	73	59	75	0.42	0.98	0.12	4.76	3.54	4.4	0.506667	4.23333	3.0627	4.99847e-12	4.3523e-11
Capann_59V1aChr08g017470	85	115	86	182	183	247	5.13	5.94	5.08	11.86	10.97	14.49	5.38333	12.44	1.2084	5.00987e-12	4.36086e-11
Capann_59V1aChr02g015250	0	3	0	62	63	67	0	0.15	0	4.04	3.78	3.93	0.05	3.91667	6.2916	5.06153e-12	4.40307e-11
Capann_59V1aChr04g006950	243	334	312	125	111	85	14.65	17.24	18.42	8.15	6.65	4.99	16.77	6.59667	-1.3461	5.21375e-12	4.53123e-11
Capann_59V1aChr12g008010	64	75	55	4	1	0	3.86	3.87	3.25	0.26	0.06	0	3.66	0.106667	-5.1007	5.57717e-12	4.84103e-11
Capann_59V1aChr01g036050	3	6	3	45	43	60	0.18	0.31	0.18	2.93	2.58	3.52	0.223333	3.01	3.7525	5.67617e-12	4.92082e-11
Capann_59V1aChr08g027300	121	92	99	201	221	234	7.3	4.75	5.84	13.1	13.25	13.73	5.96333	13.36	1.1637	5.75818e-12	4.99036e-11
Capann_59V1aChr08g015250	8	5	1	45	53	58	0.48	0.26	0.06	2.93	3.18	3.4	0.266667	3.17	3.5714	5.9957e-12	5.19136e-11
Capann_59V1aChr12g010110	254	317	294	117	97	128	15.32	16.36	17.36	7.62	5.82	7.51	16.3467	6.98333	-1.227	6.85899e-12	5.92041e-11
Capann_59V1aChr05g001430	18	25	24	74	86	95	1.09	1.29	1.42	4.82	5.16	5.57	1.26667	5.18333	2.0328	7.25288e-12	6.24876e-11
Capann_59V1aChr07g025470	113	40	32	953	893	858	6.81	2.06	1.89	62.1	53.54	50.33	3.58667	55.3233	3.9472	7.90177e-12	6.78678e-11
Capann_59V1aChr02g005720	149	210	122	46	44	37	8.98	10.84	7.2	3	2.64	2.17	9.00667	2.60333	-1.7906	7.95278e-12	6.82849e-11
Capann_59V1aChr05g020830	92	110	72	170	210	200	5.55	5.68	4.25	11.08	12.59	11.73	5.16	11.8	1.1933	8.29485e-12	7.11561e-11
Capann_59V1aChr08g013010	193	226	178	72	58	70	11.64	11.67	10.51	4.69	3.48	4.11	11.2733	4.09333	-1.4616	8.36004e-12	7.16932e-11
Capann_59V1aChr07g001060	152	188	170	43	41	66	9.17	9.7	10.04	2.8	2.46	3.87	9.63667	3.04333	-1.6629	8.45281e-12	7.24441e-11
Capann_59V1aChr05g002270	35	51	36	110	114	121	2.11	2.63	2.13	7.17	6.83	7.1	2.29	7.03333	1.6189	9.10993e-12	7.79558e-11
Capann_59V1aChr07g028950	115	135	113	33	24	29	6.93	6.97	6.67	2.15	1.44	1.7	6.85667	1.76333	-1.9592	9.56238e-12	8.16516e-11
Capann_59V1aChr02g028920	110	163	104	200	275	270	6.63	8.41	6.14	13.03	16.49	15.84	7.06	15.12	1.0987	9.59841e-12	8.19341e-11
Capann_59V1aChr06g008290	2	5	2	50	44	46	0.12	0.26	0.12	3.26	2.64	2.7	0.166667	2.86667	4.1043	9.60137e-12	8.19342e-11
Capann_59V1aChr06g030930	126	114	127	254	232	232	7.6	5.88	7.5	16.55	13.91	13.61	6.99333	14.69	1.0708	9.99644e-12	8.52271e-11
Capann_59V1aChr08g018210	277	314	270	113	97	135	16.7	16.21	15.94	7.36	5.82	7.92	16.2833	7.03333	-1.2111	1.05334e-11	8.96679e-11
Capann_59V1aChr03g016680	6	6	2	47	49	51	0.36	0.31	0.12	3.06	2.94	2.99	0.263333	2.99667	3.5084	1.14202e-11	9.70979e-11
Capann_59V1aChr02g031820	243	303	322	106	129	105	14.65	15.64	19.01	6.91	7.73	6.16	16.4333	6.93333	-1.245	1.2708e-11	1.07685e-10
Capann_59V1aChr08g029850	4	20	4	66	63	70	0.24	1.03	0.24	4.3	3.78	4.11	0.503333	4.06333	3.0131	1.34378e-11	1.1373e-10
Capann_59V1aChr01g010810	3	2	12	55	58	54	0.18	0.1	0.71	3.58	3.48	3.17	0.33	3.41	3.3692	1.34527e-11	1.13822e-10
Capann_59V1aChr06g033580	6	5	4	59	51	40	0.36	0.26	0.24	3.84	3.06	2.35	0.286667	3.08333	3.427	1.46629e-11	1.2391e-10
Capann_59V1aChr06g014280	14	17	19	67	76	75	0.84	0.88	1.12	4.37	4.56	4.4	0.946667	4.44333	2.2307	1.51304e-11	1.27706e-10
Capann_59V1aChr03g035910	12	6	10	61	54	64	0.72	0.31	0.59	3.97	3.24	3.75	0.54	3.65333	2.7582	1.57186e-11	1.3263e-10
Capann_59V1aChr06g011580	317	321	268	114	144	116	19.11	16.57	15.82	7.43	8.63	6.8	17.1667	7.62	-1.1717	1.90367e-11	1.59804e-10
Capann_59V1aChr12g023480	73	80	91	149	226	179	4.4	4.13	5.37	9.71	13.55	10.5	4.63333	11.2533	1.2802	1.97879e-11	1.6596e-10
Capann_59V1aChr02g026000	33	51	31	86	146	122	1.99	2.63	1.83	5.6	8.75	7.16	2.15	7.17	1.7376	2.07292e-11	1.7354e-10
Capann_59V1aChr06g013450	324	391	301	137	165	106	19.54	20.18	17.77	8.93	9.89	6.22	19.1633	8.34667	-1.1991	2.1031e-11	1.76013e-10
Capann_59V1aChr06g037140	182	184	168	22	56	63	10.97	9.5	9.92	1.43	3.36	3.7	10.13	2.83	-1.8398	2.31492e-11	1.93276e-10
Capann_59V1aChr02g000830	533	684	436	276	243	236	32.14	35.3	25.74	17.98	14.57	13.84	31.06	15.4633	-1.0062	2.37779e-11	1.98347e-10
Capann_59V1aChr01g038210	208	301	293	102	107	75	12.54	15.54	17.3	6.65	6.42	4.4	15.1267	5.82333	-1.3772	2.38221e-11	1.98656e-10
Capann_59V1aChr11g024350	312	341	302	120	157	142	18.81	17.6	17.83	7.82	9.41	8.33	18.08	8.52	-1.0855	2.3874e-11	1.99029e-10
Capann_59V1aChr02g020900	61	99	87	175	169	193	3.68	5.11	5.14	11.4	10.13	11.32	4.64333	10.95	1.2377	2.51164e-11	2.09135e-10
Capann_59V1aChr11g008720	0	0	0	32	63	58	0	0	0	2.09	3.78	3.4	0.001	3.09	11.5934	2.5303e-11	2.10626e-10
Capann_59V1aChr02g012450	144	174	160	33	56	53	8.68	8.98	9.45	2.15	3.36	3.11	9.03667	2.87333	-1.6531	2.55641e-11	2.12672e-10
Capann_59V1aChr11g017910	315	448	326	128	137	190	18.99	23.12	19.25	8.34	8.21	11.14	20.4533	9.23	-1.1479	2.604e-11	2.16372e-10
Capann_59V1aChr02g012530	1	2	1	41	58	50	0.06	0.1	0.06	2.67	3.48	2.93	0.0733333	3.02667	5.3671	2.64521e-11	2.19666e-10
Capann_59V1aChr03g033510	9	7	18	72	70	57	0.54	0.36	1.06	4.69	4.2	3.34	0.653333	4.07667	2.6415	2.68586e-11	2.22908e-10
Capann_59V1aChr08g011710	350	432	376	193	146	171	21.1	22.3	22.2	12.58	8.75	10.03	21.8667	10.4533	-1.0648	2.71709e-11	2.25415e-10
Capann_59V1aChr04g007590	388	432	413	208	153	186	23.4	22.3	24.38	13.55	9.17	10.91	23.36	11.21	-1.0593	2.71768e-11	2.25415e-10
Capann_59V1aChr12g006240	37	58	44	128	115	126	2.23	2.99	2.6	8.34	6.89	7.39	2.60667	7.54	1.5324	2.83934e-11	2.35085e-10
Capann_59V1aChr01g008470	287	363	320	119	149	158	17.31	18.74	18.89	7.75	8.93	9.27	18.3133	8.65	-1.0821	2.85237e-11	2.36023e-10
Capann_59V1aChr07g023600	287	375	327	117	138	170	17.31	19.36	19.3	7.62	8.27	9.97	18.6567	8.62	-1.1139	3.04758e-11	2.51503e-10
Capann_59V1aChr10g003810	12	11	22	76	60	85	0.72	0.57	1.3	4.95	3.6	4.99	0.863333	4.51333	2.3862	3.28384e-11	2.70518e-10
Capann_59V1aChr04g019520	16	28	31	78	93	98	0.96	1.45	1.83	5.08	5.58	5.75	1.41333	5.47	1.9524	3.39008e-11	2.79022e-10
Capann_59V1aChr10g018060	64	86	61	11	2	9	3.86	4.44	3.6	0.72	0.12	0.53	3.96667	0.456667	-3.1187	3.53066e-11	2.90421e-10
Capann_59V1aChr06g023050	65	69	48	4	8	2	3.92	3.56	2.83	0.26	0.48	0.12	3.43667	0.286667	-3.5836	3.54693e-11	2.91587e-10
Capann_59V1aChr07g015740	57	66	53	7	2	4	3.44	3.41	3.13	0.46	0.12	0.23	3.32667	0.27	-3.623	3.56075e-11	2.9255e-10
Capann_59V1aChr08g015340	53	49	36	149	116	119	3.2	2.53	2.13	9.71	6.95	6.98	2.62	7.88	1.5886	3.63909e-11	2.98898e-10
Capann_59V1aChr08g013220	301	310	293	120	146	100	18.15	16	17.3	7.82	8.75	5.87	17.15	7.48	-1.1971	3.66659e-11	3.00978e-10
Capann_59V1aChr12g026990	2	3	3	32	49	53	0.12	0.15	0.18	2.09	2.94	3.11	0.15	2.71333	4.177	3.6785e-11	3.01778e-10
Capann_59V1aChr03g021210	230	251	224	14	7	1	13.87	12.96	13.22	0.91	0.42	0.06	13.35	0.463333	-4.8486	3.75104e-11	3.07366e-10
Capann_59V1aChr03g037440	7	9	7	59	51	49	0.42	0.46	0.41	3.84	3.06	2.87	0.43	3.25667	2.921	3.75868e-11	3.07902e-10
Capann_59V1aChr02g036790	11	14	14	92	78	44	0.66	0.72	0.83	5.99	4.68	2.58	0.736667	4.41667	2.5839	4.36878e-11	3.56619e-10
Capann_59V1aChr08g018140	14	23	21	86	76	70	0.84	1.19	1.24	5.6	4.56	4.11	1.09	4.75667	2.1256	4.66945e-11	3.80493e-10
Capann_59V1aChr01g046790	51	45	40	106	126	129	3.08	2.32	2.36	6.91	7.55	7.57	2.58667	7.34333	1.5053	4.72815e-11	3.85163e-10
Capann_59V1aChr12g004080	107	117	110	27	30	23	6.45	6.04	6.49	1.76	1.8	1.35	6.32667	1.63667	-1.9507	4.88713e-11	3.97531e-10
Capann_59V1aChr08g019920	56	55	37	113	125	151	3.38	2.84	2.18	7.36	7.49	8.86	2.8	7.90333	1.497	4.98343e-11	4.05128e-10
Capann_59V1aChr10g026600	100	117	115	227	198	215	6.03	6.04	6.79	14.79	11.87	12.61	6.28667	13.09	1.0581	5.11109e-11	4.14899e-10
Capann_59V1aChr01g028780	65	92	75	9	10	16	3.92	4.75	4.43	0.59	0.6	0.94	4.36667	0.71	-2.6206	5.14832e-11	4.17799e-10
Capann_59V1aChr06g033070	34	30	43	91	118	114	2.05	1.55	2.54	5.93	7.07	6.69	2.04667	6.56333	1.6812	5.21936e-11	4.23441e-10
Capann_59V1aChr12g004660	29	48	36	79	139	129	1.75	2.48	2.13	5.15	8.33	7.57	2.12	7.01667	1.7267	5.31406e-11	4.30747e-10
Capann_59V1aChr06g003860	294	312	305	142	125	113	17.73	16.1	18.01	9.25	7.49	6.63	17.28	7.79	-1.1494	5.58902e-11	4.52112e-10
Capann_59V1aChr11g030120	18	36	20	90	91	82	1.09	1.86	1.18	5.86	5.46	4.81	1.37667	5.37667	1.9655	5.72127e-11	4.62676e-10
Capann_59V1aChr11g025680	40	41	22	97	123	100	2.41	2.12	1.3	6.32	7.37	5.87	1.94333	6.52	1.7463	5.76463e-11	4.65776e-10
Capann_59V1aChr10g014820	2	11	6	39	65	55	0.12	0.57	0.35	2.54	3.9	3.23	0.346667	3.22333	3.2169	5.7974e-11	4.68152e-10
Capann_59V1aChr03g018020	240	274	218	84	108	100	14.47	14.14	12.87	5.47	6.48	5.87	13.8267	5.94	-1.2189	6.5093e-11	5.23511e-10
Capann_59V1aChr09g028810	346	365	365	117	183	172	20.86	18.84	21.55	7.62	10.97	10.09	20.4167	9.56	-1.0947	6.67159e-11	5.36098e-10
Capann_59V1aChr01g038000	315	429	320	150	156	177	18.99	22.14	18.89	9.77	9.35	10.38	20.0067	9.83333	-1.0247	6.99876e-11	5.61577e-10
Capann_59V1aChr12g023670	89	100	63	171	170	195	5.37	5.16	3.72	11.14	10.19	11.44	4.75	10.9233	1.2014	7.41632e-11	5.94054e-10
Capann_59V1aChr09g004220	3	4	2	34	37	63	0.18	0.21	0.12	2.22	2.22	3.7	0.17	2.71333	3.9965	7.79248e-11	6.23645e-10
Capann_59V1aChr07g004910	9	8	16	59	63	60	0.54	0.41	0.94	3.84	3.78	3.52	0.63	3.71333	2.5593	7.91946e-11	6.33625e-10
Capann_59V1aChr05g010620	339	393	379	145	203	147	20.44	20.28	22.37	9.45	12.17	8.62	21.03	10.08	-1.061	8.10253e-11	6.47713e-10
Capann_59V1aChr07g007970	133	174	114	283	227	273	8.02	8.98	6.73	18.44	13.61	16.01	7.91	16.02	1.0181	8.22967e-11	6.5731e-10
Capann_59V1aChr06g003350	50	61	55	1	1	7	3.01	3.15	3.25	0.07	0.06	0.41	3.13667	0.18	-4.1232	8.42414e-11	6.72263e-10
Capann_59V1aChr10g021050	4	3	2	59	25	56	0.24	0.15	0.12	3.84	1.5	3.28	0.17	2.87333	4.0791	8.76897e-11	6.98779e-10
Capann_59V1aChr09g024320	34	39	43	125	105	101	2.05	2.01	2.54	8.15	6.3	5.92	2.2	6.79	1.6259	9.04049e-11	7.2021e-10
Capann_59V1aChr07g002500	1156	1523	1185	21	27	108	69.7	78.61	69.96	1.37	1.62	6.33	72.7567	3.10667	-4.5496	9.25195e-11	7.36422e-10
Capann_59V1aChr01g043180	114	118	109	20	30	34	6.87	6.09	6.43	1.3	1.8	1.99	6.46333	1.69667	-1.9296	9.46797e-11	7.52824e-10
Capann_59V1aChr12g008390	140	177	121	36	45	48	8.44	9.14	7.14	2.35	2.7	2.82	8.24	2.62333	-1.6512	9.83606e-11	7.81797e-10
Capann_59V1aChr11g022970	4	10	8	53	55	46	0.24	0.52	0.47	3.45	3.3	2.7	0.41	3.15	2.9417	9.97004e-11	7.91619e-10
Capann_59V1aChr06g003420	106	135	118	28	32	35	6.39	6.97	6.97	1.82	1.92	2.05	6.77667	1.93	-1.812	9.99014e-11	7.92684e-10
Capann_59V1aChr12g027290	4	4	2	23	68	53	0.24	0.21	0.12	1.5	4.08	3.11	0.19	2.89667	3.9303	1.07266e-10	8.48937e-10
Capann_59V1aChr04g009480	91	120	65	0	0	2	5.49	6.19	3.84	0	0	0.12	5.17333	0.04	-7.015	1.09161e-10	8.63199e-10
Capann_59V1aChr12g006910	87	116	102	27	20	9	5.25	5.99	6.02	1.76	1.2	0.53	5.75333	1.16333	-2.3061	1.09665e-10	8.66695e-10
Capann_59V1aChr06g028060	183	171	165	52	49	69	11.03	8.83	9.74	3.39	2.94	4.05	9.86667	3.46	-1.5118	1.24213e-10	9.79164e-10
Capann_59V1aChr06g021850	236	193	189	58	63	88	14.23	9.96	11.16	3.78	3.78	5.16	11.7833	4.24	-1.4746	1.29018e-10	1.01532e-09
Capann_59V1aChr01g009860	46	46	70	0	0	0	2.77	2.37	4.13	0	0	0	3.09	0.001	-11.5934	1.32973e-10	1.04555e-09
Capann_59V1aChr05g004690	9	14	14	61	49	79	0.54	0.72	0.83	3.97	2.94	4.63	0.696667	3.84667	2.4651	1.33837e-10	1.05175e-09
Capann_59V1aChr07g007340	114	106	102	225	224	185	6.87	5.47	6.02	14.66	13.43	10.85	6.12	12.98	1.0847	1.35019e-10	1.06043e-09
Capann_59V1aChr10g023840	78	85	85	9	22	10	4.7	4.39	5.02	0.59	1.32	0.59	4.70333	0.833333	-2.4967	1.61e-10	1.25845e-09
Capann_59V1aChr03g018800	32	43	42	103	93	134	1.93	2.22	2.48	6.71	5.58	7.86	2.21	6.71667	1.6037	1.72624e-10	1.34628e-09
Capann_59V1aChr10g018050	73	98	67	10	9	19	4.4	5.06	3.96	0.65	0.54	1.11	4.47333	0.766667	-2.5447	1.73141e-10	1.34994e-09
Capann_59V1aChr11g017340	5	2	4	62	25	55	0.3	0.1	0.24	4.04	1.5	3.23	0.213333	2.92333	3.7764	1.76608e-10	1.37658e-09
Capann_59V1aChr05g019130	88	113	103	181	189	210	5.31	5.83	6.08	11.79	11.33	12.32	5.74	11.8133	1.0413	1.76975e-10	1.37906e-09
Capann_59V1aChr02g000060	54	49	44	119	119	128	3.26	2.53	2.6	7.75	7.13	7.51	2.79667	7.46333	1.4161	1.79459e-10	1.39724e-09
Capann_59V1aChr06g036340	40	46	33	93	159	99	2.41	2.37	1.95	6.06	9.53	5.81	2.24333	7.13333	1.6689	1.82927e-10	1.42264e-09
Capann_59V1aChr08g000870	10	16	16	45	97	67	0.6	0.83	0.94	2.93	5.82	3.93	0.79	4.22667	2.4196	1.94486e-10	1.50917e-09
Capann_59V1aChr12g032730	24	35	33	83	98	97	1.45	1.81	1.95	5.41	5.88	5.69	1.73667	5.66	1.7045	2.0942e-10	1.62233e-09
Capann_59V1aChr04g029860	35	32	29	79	103	106	2.11	1.65	1.71	5.15	6.18	6.22	1.82333	5.85	1.6819	2.09558e-10	1.62295e-09
Capann_59V1aChr05g003760	189	218	218	78	87	68	11.4	11.25	12.87	5.08	5.22	3.99	11.84	4.76333	-1.3136	2.32899e-10	1.79793e-09
Capann_59V1aChr06g002780	18	24	25	83	68	87	1.09	1.24	1.48	5.41	4.08	5.1	1.27	4.86333	1.9371	2.53112e-10	1.94779e-09
Capann_59V1aChr09g027440	102	107	107	21	28	29	6.15	5.52	6.32	1.37	1.68	1.7	5.99667	1.58333	-1.9212	2.72687e-10	2.09437e-09
Capann_59V1aChr01g040110	147	138	103	37	28	38	8.86	7.12	6.08	2.41	1.68	2.23	7.35333	2.10667	-1.8034	2.75474e-10	2.11518e-09
Capann_59V1aChr04g004680	62	50	76	138	162	148	3.74	2.58	4.49	8.99	9.71	8.68	3.60333	9.12667	1.3408	2.83599e-10	2.17577e-09
Capann_59V1aChr02g019640	237	315	222	84	123	102	14.29	16.26	13.11	5.47	7.37	5.98	14.5533	6.27333	-1.214	2.877e-10	2.20541e-09
Capann_59V1aChr04g027480	56	79	60	11	6	8	3.38	4.08	3.54	0.72	0.36	0.47	3.66667	0.516667	-2.8272	2.94748e-10	2.25881e-09
Capann_59V1aChr02g010690	0	1	1	64	76	51	0	0.05	0.06	4.17	4.56	2.99	0.0366667	3.90667	6.7353	3.02537e-10	2.31659e-09
Capann_59V1aChr10g028090	86	86	84	203	166	165	5.19	4.44	4.96	13.23	9.95	9.68	4.86333	10.9533	1.1714	3.07029e-10	2.34905e-09
Capann_59V1aChr10g018640	235	283	209	65	106	107	14.17	14.61	12.34	4.24	6.36	6.28	13.7067	5.62667	-1.2845	3.0915e-10	2.36398e-09
Capann_59V1aChr03g020220	17	18	21	66	70	77	1.03	0.93	1.24	4.3	4.2	4.52	1.06667	4.34	2.0246	3.23715e-10	2.47127e-09
Capann_59V1aChr04g017780	5	8	4	30	73	46	0.3	0.41	0.24	1.95	4.38	2.7	0.316667	3.01	3.2487	3.27362e-10	2.49843e-09
Capann_59V1aChr03g040790	58	116	89	203	167	199	3.5	5.99	5.25	13.23	10.01	11.67	4.91333	11.6367	1.2439	3.3959e-10	2.58749e-09
Capann_59V1aChr03g034820	84	110	92	19	24	22	5.06	5.68	5.43	1.24	1.44	1.29	5.39	1.32333	-2.0261	3.44078e-10	2.61953e-09
Capann_59V1aChr03g013120	151	180	142	51	48	58	9.1	9.29	8.38	3.32	2.88	3.4	8.92333	3.2	-1.4795	3.51931e-10	2.67712e-09
Capann_59V1aChr02g016890	52	49	50	113	129	123	3.14	2.53	2.95	7.36	7.73	7.21	2.87333	7.43333	1.3713	3.68515e-10	2.80098e-09
Capann_59V1aChr10g003610	44	62	70	8	3	6	2.65	3.2	4.13	0.52	0.18	0.35	3.32667	0.35	-3.2487	3.71618e-10	2.82225e-09
Capann_59V1aChr04g011510	13	10	13	43	71	68	0.78	0.52	0.77	2.8	4.26	3.99	0.69	3.68333	2.4163	3.80874e-10	2.88859e-09
Capann_59V1aChr09g018510	0	4	6	37	47	42	0	0.21	0.35	2.41	2.82	2.46	0.186667	2.56333	3.7795	3.85423e-10	2.92151e-09
Capann_59V1aChr12g005810	19	37	34	92	93	93	1.15	1.91	2.01	5.99	5.58	5.45	1.69	5.67333	1.7472	3.87489e-10	2.93556e-09
Capann_59V1aChr04g029750	61	61	47	135	117	148	3.68	3.15	2.77	8.8	7.01	8.68	3.2	8.16333	1.3511	3.93401e-10	2.97954e-09
Capann_59V1aChr06g020780	21	23	15	95	83	56	1.27	1.19	0.89	6.19	4.98	3.28	1.11667	4.81667	2.1088	3.99177e-10	3.02082e-09
Capann_59V1aChr07g024630	67	68	90	154	167	165	4.04	3.51	5.31	10.03	10.01	9.68	4.28667	9.90667	1.2085	4.14717e-10	3.13415e-09
Capann_59V1aChr02g015460	187	240	189	68	76	91	11.28	12.39	11.16	4.43	4.56	5.34	11.61	4.77667	-1.2813	4.26211e-10	3.21578e-09
Capann_59V1aChr01g010760	243	317	273	126	113	121	14.65	16.36	16.12	8.21	6.77	7.1	15.71	7.36	-1.0939	4.30403e-10	3.24605e-09
Capann_59V1aChr09g019480	6	9	9	47	47	54	0.36	0.46	0.53	3.06	2.82	3.17	0.45	3.01667	2.745	4.77101e-10	3.58612e-09
Capann_59V1aChr06g000620	1	0	4	38	38	45	0.06	0	0.24	2.48	2.28	2.64	0.1	2.46667	4.6245	4.8174e-10	3.62002e-09
Capann_59V1aChr09g004650	105	161	132	30	42	42	6.33	8.31	7.79	1.95	2.52	2.46	7.47667	2.31	-1.6945	4.90343e-10	3.68168e-09
Capann_59V1aChr06g018440	43	86	79	151	145	191	2.59	4.44	4.66	9.84	8.69	11.2	3.89667	9.91	1.3466	4.99048e-10	3.74295e-09
Capann_59V1aChr01g004580	211	218	201	88	76	49	12.72	11.25	11.87	5.73	4.56	2.87	11.9467	4.38667	-1.4454	5.15804e-10	3.8645e-09
Capann_59V1aChr09g019890	55	54	38	140	114	118	3.32	2.79	2.24	9.12	6.83	6.92	2.78333	7.62333	1.4536	5.20894e-10	3.90053e-09
Capann_59V1aChr02g019800	3	5	0	39	37	43	0.18	0.26	0	2.54	2.22	2.52	0.146667	2.42667	4.0484	5.49283e-10	4.10758e-09
Capann_59V1aChr09g001260	8	14	3	38	67	59	0.48	0.72	0.18	2.48	4.02	3.46	0.46	3.32	2.8515	5.53505e-10	4.13693e-09
Capann_59V1aChr02g029260	97	108	85	176	185	188	5.85	5.57	5.02	11.47	11.09	11.03	5.48	11.1967	1.0308	5.91445e-10	4.40983e-09
Capann_59V1aChr01g000430	21	20	10	76	82	56	1.27	1.03	0.59	4.95	4.92	3.28	0.963333	4.38333	2.1859	6.04355e-10	4.50247e-09
Capann_59V1aChr06g017760	70	75	67	8	16	10	4.22	3.87	3.96	0.52	0.96	0.59	4.01667	0.69	-2.5413	6.07566e-10	4.52518e-09
Capann_59V1aChr11g022560	279	306	274	131	122	133	16.82	15.79	16.18	8.54	7.31	7.8	16.2633	7.88333	-1.0447	6.24383e-10	4.64546e-09
Capann_59V1aChr07g022370	54	80	52	7	3	11	3.26	4.13	3.07	0.46	0.18	0.65	3.48667	0.43	-3.0194	6.29251e-10	4.68042e-09
Capann_59V1aChr02g031350	326	345	296	123	165	159	19.66	17.81	17.47	8.01	9.89	9.33	18.3133	9.07667	-1.0127	6.58708e-10	4.89429e-09
Capann_59V1aChr06g013640	51	39	70	1	0	3	3.08	2.01	4.13	0.07	0	0.18	3.07333	0.0833333	-5.2048	6.76529e-10	5.02134e-09
Capann_59V1aChr07g027740	63	78	107	171	178	185	3.8	4.03	6.32	11.14	10.67	10.85	4.71667	10.8867	1.2067	6.91932e-10	5.12745e-09
Capann_59V1aChr05g009950	61	69	56	112	154	150	3.68	3.56	3.31	7.3	9.23	8.8	3.51667	8.44333	1.2636	6.93542e-10	5.13801e-09
Capann_59V1aChr09g007560	264	290	283	124	117	131	15.92	14.97	16.71	8.08	7.01	7.68	15.8667	7.59	-1.0638	6.98134e-10	5.16928e-09
Capann_59V1aChr02g033580	49	32	60	114	142	127	2.95	1.65	3.54	7.43	8.51	7.45	2.71333	7.79667	1.5228	7.54474e-10	5.57309e-09
Capann_59V1aChr12g010640	37	44	44	124	101	103	2.23	2.27	2.6	8.08	6.06	6.04	2.36667	6.72667	1.507	7.60162e-10	5.61212e-09
Capann_59V1aChr04g010470	26	21	30	87	78	86	1.57	1.08	1.77	5.67	4.68	5.04	1.47333	5.13	1.7999	7.95964e-10	5.86243e-09
Capann_59V1aChr02g017320	3	9	4	39	55	39	0.18	0.46	0.24	2.54	3.3	2.29	0.293333	2.71	3.2077	8.12429e-10	5.97497e-09
Capann_59V1aChr01g020460	0	0	1	56	70	50	0	0	0.06	3.65	4.2	2.93	0.02	3.59333	7.4892	8.21167e-10	6.03687e-09
Capann_59V1aChr03g018280	81	117	93	163	188	203	4.88	6.04	5.49	10.62	11.27	11.91	5.47	11.2667	1.0424	8.26537e-10	6.07474e-09
Capann_59V1aChr01g013840	12	8	13	57	52	58	0.72	0.41	0.77	3.71	3.12	3.4	0.633333	3.41	2.4287	8.55547e-10	6.28297e-09
Capann_59V1aChr10g006530	139	161	99	30	45	37	8.38	8.31	5.84	1.95	2.7	2.17	7.51	2.27333	-1.724	8.78466e-10	6.44958e-09
Capann_59V1aChr04g002780	30	39	35	91	95	99	1.81	2.01	2.07	5.93	5.7	5.81	1.96333	5.81333	1.5661	8.79392e-10	6.45467e-09
Capann_59V1aChr04g011400	3	6	8	44	55	36	0.18	0.31	0.47	2.87	3.3	2.11	0.32	2.76	3.1085	9.10968e-10	6.67411e-09
Capann_59V1aChr02g033970	80	79	79	175	151	162	4.82	4.08	4.66	11.4	9.05	9.5	4.52	9.98333	1.1432	9.13171e-10	6.68849e-09
Capann_59V1aChr08g006890	62	104	90	179	182	162	3.74	5.37	5.31	11.66	10.91	9.5	4.80667	10.69	1.1532	9.61438e-10	7.03831e-09
Capann_59V1aChr03g049960	18	26	20	85	64	76	1.09	1.34	1.18	5.54	3.84	4.46	1.20333	4.61333	1.9388	9.69431e-10	7.09309e-09
Capann_59V1aChr11g005140	27	57	30	103	109	105	1.63	2.94	1.77	6.71	6.53	6.16	2.11333	6.46667	1.6135	1.0802e-09	7.88279e-09
Capann_59V1aChr06g003280	197	181	145	50	50	74	11.88	9.34	8.56	3.26	3	4.34	9.92667	3.53333	-1.4903	1.10788e-09	8.07632e-09
Capann_59V1aChr03g030300	68	100	69	196	140	172	4.1	5.16	4.07	12.77	8.39	10.09	4.44333	10.4167	1.2292	1.10981e-09	8.08829e-09
Capann_59V1aChr03g029390	162	188	176	66	65	62	9.77	9.7	10.39	4.3	3.9	3.64	9.95333	3.94667	-1.3345	1.11855e-09	8.14985e-09
Capann_59V1aChr01g003550	71	75	92	13	16	17	4.28	3.87	5.43	0.85	0.96	1	4.52667	0.936667	-2.2728	1.13384e-09	8.25909e-09
Capann_59V1aChr10g018010	27	21	17	74	80	72	1.63	1.08	1	4.82	4.8	4.22	1.23667	4.61333	1.8994	1.19119e-09	8.65416e-09
Capann_59V1aChr05g003020	181	225	192	79	81	49	10.91	11.61	11.33	5.15	4.86	2.87	11.2833	4.29333	-1.394	1.22351e-09	8.87505e-09
Capann_59V1aChr02g015230	0	0	0	29	30	40	0	0	0	1.89	1.8	2.35	0.001	2.01333	10.9754	1.37992e-09	9.97841e-09
Capann_59V1aChr11g002330	38	78	70	137	168	134	2.29	4.03	4.13	8.93	10.07	7.86	3.48333	8.95333	1.362	1.4685e-09	1.06052e-08
Capann_59V1aChr06g004090	2	4	0	47	29	38	0.12	0.21	0	3.06	1.74	2.23	0.11	2.34333	4.413	1.51682e-09	1.09371e-08
Capann_59V1aChr10g029300	25	29	6	75	82	86	1.51	1.5	0.35	4.89	4.92	5.04	1.12	4.95	2.1439	1.52753e-09	1.10086e-08
Capann_59V1aChr05g011120	22	27	20	70	63	107	1.33	1.39	1.18	4.56	3.78	6.28	1.3	4.87333	1.9064	1.52854e-09	1.1013e-08
Capann_59V1aChr05g018230	5	2	1	28	46	41	0.3	0.1	0.06	1.82	2.76	2.4	0.153333	2.32667	3.9235	1.54304e-09	1.11146e-08
Capann_59V1aChr06g016720	70	90	104	178	160	196	4.22	4.65	6.14	11.6	9.59	11.5	5.00333	10.8967	1.1229	1.60874e-09	1.15699e-08
Capann_59V1aChr09g029150	6	5	13	50	50	49	0.36	0.26	0.77	3.26	3	2.87	0.463333	3.04333	2.7155	1.61433e-09	1.16011e-08
Capann_59V1aChr08g010490	1	1	3	26	49	39	0.06	0.05	0.18	1.69	2.94	2.29	0.0966667	2.30667	4.5766	1.69872e-09	1.21918e-08
Capann_59V1aChr05g007750	88	90	76	169	167	161	5.31	4.65	4.49	11.01	10.01	9.44	4.81667	10.1533	1.0758	1.71605e-09	1.2313e-08
Capann_59V1aChr02g011940	49	66	60	109	136	147	2.95	3.41	3.54	7.1	8.15	8.62	3.3	7.95667	1.2697	1.72397e-09	1.23634e-08
Capann_59V1aChr08g006660	41	37	47	118	106	101	2.47	1.91	2.77	7.69	6.36	5.92	2.38333	6.65667	1.4818	1.76328e-09	1.26388e-08
Capann_59V1aChr10g028450	13	12	15	57	61	56	0.78	0.62	0.89	3.71	3.66	3.28	0.763333	3.55	2.2174	1.81543e-09	1.30059e-08
Capann_59V1aChr06g004570	53	73	82	7	9	16	3.2	3.77	4.84	0.46	0.54	0.94	3.93667	0.646667	-2.6059	1.83617e-09	1.31511e-08
Capann_59V1aChr02g008610	254	251	258	102	120	110	15.32	12.96	15.23	6.65	7.19	6.45	14.5033	6.76333	-1.1006	1.84463e-09	1.32049e-08
Capann_59V1aChr04g017770	99	111	125	28	34	30	5.97	5.73	7.38	1.82	2.04	1.76	6.36	1.87333	-1.7634	1.89816e-09	1.35811e-08
Capann_59V1aChr10g022440	15	26	14	84	56	72	0.9	1.34	0.83	5.47	3.36	4.22	1.02333	4.35	2.0877	1.90816e-09	1.36421e-08
Capann_59V1aChr03g024490	149	153	113	24	38	55	8.98	7.9	6.67	1.56	2.28	3.23	7.85	2.35667	-1.7359	1.91076e-09	1.36537e-08
Capann_59V1aChr04g007740	46	32	45	82	130	130	2.77	1.65	2.66	5.34	7.79	7.63	2.36	6.92	1.552	1.92523e-09	1.37536e-08
Capann_59V1aChr04g004540	34	35	30	91	82	103	2.05	1.81	1.77	5.93	4.92	6.04	1.87667	5.63	1.585	1.95184e-09	1.39365e-08
Capann_59V1aChr11g021280	22	13	12	55	73	67	1.33	0.67	0.71	3.58	4.38	3.93	0.903333	3.96333	2.1334	2.14631e-09	1.5278e-08
Capann_59V1aChr04g005550	89	102	95	211	163	181	5.37	5.26	5.61	13.75	9.77	10.62	5.41333	11.38	1.0719	2.20374e-09	1.56747e-08
Capann_59V1aChr08g002200	17	6	12	51	57	68	1.03	0.31	0.71	3.32	3.42	3.99	0.683333	3.57667	2.388	2.22749e-09	1.58396e-08
Capann_59V1aChr12g013790	239	289	248	116	116	114	14.41	14.92	14.64	7.56	6.95	6.69	14.6567	7.06667	-1.0525	2.27835e-09	1.61889e-08
Capann_59V1aChr12g019550	5	6	8	51	43	38	0.3	0.31	0.47	3.32	2.58	2.23	0.36	2.71	2.9122	2.2844e-09	1.62277e-08
Capann_59V1aChr10g025660	11	15	10	57	52	55	0.66	0.77	0.59	3.71	3.12	3.23	0.673333	3.35333	2.3162	2.40873e-09	1.70673e-08
Capann_59V1aChr11g016810	3	13	5	51	60	35	0.18	0.67	0.3	3.32	3.6	2.05	0.383333	2.99	2.9635	2.60347e-09	1.84284e-08
Capann_59V1aChr10g000810	13	24	26	66	81	73	0.78	1.24	1.53	4.3	4.86	4.28	1.18333	4.48	1.9206	2.67601e-09	1.89274e-08
Capann_59V1aChr01g041070	7	5	5	39	40	46	0.42	0.26	0.3	2.54	2.4	2.7	0.326667	2.54667	2.9627	2.68711e-09	1.90011e-08
Capann_59V1aChr10g027630	56	63	59	8	8	10	3.38	3.25	3.48	0.52	0.48	0.59	3.37	0.53	-2.6687	2.78264e-09	1.96516e-08
Capann_59V1aChr07g026510	30	27	9	71	74	106	1.81	1.39	0.53	4.63	4.44	6.22	1.24333	5.09667	2.0353	2.79768e-09	1.97528e-08
Capann_59V1aChr03g025530	9	6	9	37	51	55	0.54	0.31	0.53	2.41	3.06	3.23	0.46	2.9	2.6563	2.84309e-09	2.00632e-08
Capann_59V1aChr05g008100	0	0	0	26	34	31	0	0	0	1.69	2.04	1.82	0.001	1.85	10.8533	2.97481e-09	2.09555e-08
Capann_59V1aChr01g041560	75	132	112	16	32	28	4.52	6.81	6.61	1.04	1.92	1.64	5.98	1.53333	-1.9635	3.03794e-09	2.1384e-08
Capann_59V1aChr07g004520	25	20	9	61	65	90	1.51	1.03	0.53	3.97	3.9	5.28	1.02333	4.38333	2.0988	3.04355e-09	2.1418e-08
Capann_59V1aChr12g008360	21	36	21	72	93	78	1.27	1.86	1.24	4.69	5.58	4.58	1.45667	4.95	1.7648	3.04777e-09	2.14423e-08
Capann_59V1aChr12g007280	82	60	72	11	2	16	4.94	3.1	4.25	0.72	0.12	0.94	4.09667	0.593333	-2.7875	3.26968e-09	2.29397e-08
Capann_59V1aChr02g028940	92	88	123	160	209	242	5.55	4.54	7.26	10.43	12.53	14.19	5.78333	12.3833	1.0984	3.28545e-09	2.3033e-08
Capann_59V1aChr03g022140	7	6	2	68	43	26	0.42	0.31	0.12	4.43	2.58	1.53	0.283333	2.84667	3.3287	3.33229e-09	2.33495e-08
Capann_59V1aChr09g019650	64	46	62	131	141	126	3.86	2.37	3.66	8.54	8.45	7.39	3.29667	8.12667	1.3017	3.50388e-09	2.44963e-08
Capann_59V1aChr03g004010	51	53	36	109	101	132	3.08	2.74	2.13	7.1	6.06	7.74	2.65	6.96667	1.3945	3.53592e-09	2.47079e-08
Capann_59V1aChr01g005420	4	11	6	43	52	40	0.24	0.57	0.35	2.8	3.12	2.35	0.386667	2.75667	2.8338	3.54689e-09	2.47596e-08
Capann_59V1aChr03g020510	87	81	83	3	20	20	5.25	4.18	4.9	0.2	1.2	1.17	4.77667	0.856667	-2.4792	3.61801e-09	2.52308e-08
Capann_59V1aChr10g002710	41	68	56	2	11	2	2.47	3.51	3.31	0.13	0.66	0.12	3.09667	0.303333	-3.3517	3.80729e-09	2.64976e-08
Capann_59V1aChr05g008370	77	105	99	175	175	176	4.64	5.42	5.84	11.4	10.49	10.32	5.3	10.7367	1.0185	3.85062e-09	2.67724e-08
Capann_59V1aChr01g012030	103	180	126	35	36	50	6.21	9.29	7.44	2.28	2.16	2.93	7.64667	2.45667	-1.6381	3.88084e-09	2.69757e-08
Capann_59V1aChr09g004120	100	110	103	34	20	27	6.03	5.68	6.08	2.22	1.2	1.58	5.93	1.66667	-1.8311	4.0436e-09	2.80346e-08
Capann_59V1aChr10g001570	15	29	17	71	65	75	0.9	1.5	1	4.63	3.9	4.4	1.13333	4.31	1.9271	4.26182e-09	2.94693e-08
Capann_59V1aChr08g016940	58	73	75	150	165	124	3.5	3.77	4.43	9.77	9.89	7.27	3.9	8.97667	1.2027	4.33771e-09	2.99791e-08
Capann_59V1aChr10g012020	54	63	52	169	121	111	3.26	3.25	3.07	11.01	7.25	6.51	3.19333	8.25667	1.3705	4.70814e-09	3.24425e-08
Capann_59V1aChr05g027380	82	73	71	148	173	140	4.94	3.77	4.19	9.64	10.37	8.21	4.3	9.40667	1.1293	4.78304e-09	3.29423e-08
Capann_59V1aChr06g009960	99	93	72	11	26	20	5.97	4.8	4.25	0.72	1.56	1.17	5.00667	1.15	-2.1222	4.90017e-09	3.3724e-08
Capann_59V1aChr06g013280	109	91	77	5	16	29	6.57	4.7	4.55	0.33	0.96	1.7	5.27333	0.996667	-2.4035	4.95754e-09	3.41104e-08
Capann_59V1aChr05g005820	235	234	240	89	102	115	14.17	12.08	14.17	5.8	6.12	6.75	13.4733	6.22333	-1.1143	5.04348e-09	3.46674e-08
Capann_59V1aChr07g017030	413	454	422	238	133	183	24.9	23.43	24.91	15.51	7.97	10.73	24.4133	11.4033	-1.0982	5.08322e-09	3.49233e-08
Capann_59V1aChr06g020620	46	56	35	109	98	126	2.77	2.89	2.07	7.1	5.88	7.39	2.57667	6.79	1.3979	5.14181e-09	3.53084e-08
Capann_59V1aChr02g034450	23	33	23	74	71	94	1.39	1.7	1.36	4.82	4.26	5.51	1.48333	4.86333	1.7131	5.21996e-09	3.58185e-08
Capann_59V1aChr03g007800	108	121	96	26	32	35	6.51	6.25	5.67	1.69	1.92	2.05	6.14333	1.88667	-1.7032	5.31637e-09	3.64441e-08
Capann_59V1aChr03g041350	123	127	107	26	30	47	7.42	6.56	6.32	1.69	1.8	2.76	6.76667	2.08333	-1.6996	5.53913e-09	3.79155e-08
Capann_59V1aChr11g016190	2	7	2	50	36	29	0.12	0.36	0.12	3.26	2.16	1.7	0.2	2.37333	3.5688	5.76308e-09	3.93995e-08
Capann_59V1aChr06g007850	29	33	35	70	92	110	1.75	1.7	2.07	4.56	5.52	6.45	1.84	5.51	1.5823	6.11418e-09	4.17177e-08
Capann_59V1aChr11g028430	18	8	8	48	64	55	1.09	0.41	0.47	3.13	3.84	3.23	0.656667	3.4	2.3723	6.14077e-09	4.18889e-08
Capann_59V1aChr09g027160	168	227	176	68	84	73	10.13	11.72	10.39	4.43	5.04	4.28	10.7467	4.58333	-1.2294	6.29574e-09	4.28934e-08
Capann_59V1aChr08g021560	123	220	158	55	61	54	7.42	11.36	9.33	3.58	3.66	3.17	9.37	3.47	-1.4331	6.32808e-09	4.30926e-08
Capann_59V1aChr09g000540	44	47	49	98	132	104	2.65	2.43	2.89	6.39	7.91	6.1	2.65667	6.8	1.3559	6.35388e-09	4.32471e-08
Capann_59V1aChr06g018490	8	8	13	57	39	56	0.48	0.41	0.77	3.71	2.34	3.28	0.553333	3.11	2.4907	6.49449e-09	4.41718e-08
Capann_59V1aChr02g031700	270	312	254	118	148	116	16.28	16.1	14.99	7.69	8.87	6.8	15.79	7.78667	-1.0199	6.54359e-09	4.4473e-08
Capann_59V1aChr03g049460	114	78	109	26	26	21	6.87	4.03	6.43	1.69	1.56	1.23	5.77667	1.49333	-1.9517	6.63526e-09	4.5041e-08
Capann_59V1aChr10g024360	26	34	21	98	78	71	1.57	1.75	1.24	6.39	4.68	4.16	1.52	5.07667	1.7398	6.79352e-09	4.60704e-08
Capann_59V1aChr02g029600	17	9	4	38	67	63	1.03	0.46	0.24	2.48	4.02	3.7	0.576667	3.4	2.5597	7.049e-09	4.77447e-08
Capann_59V1aChr04g007060	39	44	25	81	105	102	2.35	2.27	1.48	5.28	6.3	5.98	2.03333	5.85333	1.5254	7.17168e-09	4.85284e-08
Capann_59V1aChr05g022520	50	48	54	132	145	93	3.01	2.48	3.19	8.6	8.69	5.45	2.89333	7.58	1.3895	7.41146e-09	5.01143e-08
Capann_59V1aChr07g002530	42	49	41	5	0	0	2.53	2.53	2.42	0.33	0	0	2.49333	0.11	-4.5025	7.80107e-09	5.26463e-08
Capann_59V1aChr12g007710	51	36	21	104	94	113	3.08	1.86	1.24	6.78	5.64	6.63	2.06	6.35	1.6241	7.96732e-09	5.37162e-08
Capann_59V1aChr02g008450	44	50	53	3	6	7	2.65	2.58	3.13	0.2	0.36	0.41	2.78667	0.323333	-3.1074	8.20913e-09	5.53197e-08
Capann_59V1aChr03g023190	55	87	76	154	159	134	3.32	4.49	4.49	10.03	9.53	7.86	4.1	9.14	1.1566	8.29096e-09	5.58305e-08
Capann_59V1aChr02g009290	0	5	5	26	45	41	0	0.26	0.3	1.69	2.7	2.4	0.186667	2.26333	3.5999	8.53338e-09	5.74073e-08
Capann_59V1aChr11g025690	80	99	100	141	183	207	4.82	5.11	5.9	9.19	10.97	12.14	5.27667	10.7667	1.0289	8.96529e-09	6.02546e-08
Capann_59V1aChr02g032000	228	328	318	122	142	129	13.75	16.93	18.77	7.95	8.51	7.57	16.4833	8.01	-1.0411	9.26399e-09	6.2187e-08
Capann_59V1aChr10g014460	72	53	71	158	139	134	4.34	2.74	4.19	10.3	8.33	7.86	3.75667	8.83	1.233	9.81973e-09	6.58675e-08
Capann_59V1aChr11g029080	19	25	23	61	75	76	1.15	1.29	1.36	3.97	4.5	4.46	1.26667	4.31	1.7667	9.85183e-09	6.60534e-08
Capann_59V1aChr03g027930	95	70	82	181	188	143	5.73	3.61	4.84	11.79	11.27	8.39	4.72667	10.4833	1.1492	1.01126e-08	6.77527e-08
Capann_59V1aChr04g006750	31	36	30	84	78	99	1.87	1.86	1.77	5.47	4.68	5.81	1.83333	5.32	1.537	1.01664e-08	6.80639e-08
Capann_59V1aChr02g032460	35	31	26	79	89	86	2.11	1.6	1.53	5.15	5.34	5.04	1.74667	5.17667	1.5674	1.02558e-08	6.86457e-08
Capann_59V1aChr09g018950	187	254	170	83	83	78	11.28	13.11	10.04	5.41	4.98	4.58	11.4767	4.99	-1.2016	1.08105e-08	7.2133e-08
Capann_59V1aChr10g027760	86	91	71	171	160	148	5.19	4.7	4.19	11.14	9.59	8.68	4.69333	9.80333	1.0627	1.11133e-08	7.41004e-08
Capann_59V1aChr12g001830	161	145	137	60	34	46	9.71	7.48	8.09	3.91	2.04	2.7	8.42667	2.88333	-1.5472	1.1301e-08	7.53157e-08
Capann_59V1aChr05g022790	0	0	0	25	24	29	0	0	0	1.63	1.44	1.7	0.001	1.59	10.6348	1.24267e-08	8.25807e-08
Capann_59V1aChr09g004190	102	119	79	28	30	20	6.15	6.14	4.66	1.82	1.8	1.17	5.65	1.59667	-1.8232	1.24573e-08	8.27638e-08
Capann_59V1aChr09g003270	77	81	66	18	9	18	4.64	4.18	3.9	1.17	0.54	1.06	4.24	0.923333	-2.1991	1.28203e-08	8.50336e-08
Capann_59V1aChr08g010580	49	91	52	122	162	135	2.95	4.7	3.07	7.95	9.71	7.92	3.57333	8.52667	1.2547	1.29105e-08	8.56115e-08
Capann_59V1aChr02g036820	7	6	6	27	51	49	0.42	0.31	0.35	1.76	3.06	2.87	0.36	2.56333	2.832	1.30046e-08	8.61737e-08
Capann_59V1aChr12g033960	13	15	29	75	85	56	0.78	0.77	1.71	4.89	5.1	3.28	1.08667	4.42333	2.0252	1.30346e-08	8.63519e-08
Capann_59V1aChr12g035360	74	136	82	172	181	201	4.46	7.02	4.84	11.21	10.85	11.79	5.44	11.2833	1.0525	1.30734e-08	8.65678e-08
Capann_59V1aChr12g002000	89	71	88	16	19	22	5.37	3.66	5.2	1.04	1.14	1.29	4.74333	1.15667	-2.0359	1.31944e-08	8.73069e-08
Capann_59V1aChr03g006510	3	4	5	22	54	38	0.18	0.21	0.3	1.43	3.24	2.23	0.23	2.3	3.3219	1.47809e-08	9.76649e-08
Capann_59V1aChr11g028290	42	23	33	0	0	0	2.53	1.19	1.95	0	0	0	1.89	0.001	-10.8842	1.52015e-08	1.00301e-07
Capann_59V1aChr10g017650	211	247	178	92	71	94	12.72	12.75	10.51	5.99	4.26	5.51	11.9933	5.25333	-1.1909	1.55446e-08	1.02492e-07
Capann_59V1aChr02g022840	51	77	64	113	127	172	3.08	3.97	3.78	7.36	7.61	10.09	3.61	8.35333	1.2104	1.56236e-08	1.02964e-07
Capann_59V1aChr12g032400	81	46	79	3	17	9	4.88	2.37	4.66	0.2	1.02	0.53	3.97	0.583333	-2.7667	1.61634e-08	1.06345e-07
Capann_59V1aChr08g011680	37	64	54	8	3	7	2.23	3.3	3.19	0.52	0.18	0.41	2.90667	0.37	-2.9738	1.6377e-08	1.07648e-07
Capann_59V1aChr08g000810	59	84	65	141	147	129	3.56	4.34	3.84	9.19	8.81	7.57	3.91333	8.52333	1.123	1.67228e-08	1.09817e-07
Capann_59V1aChr06g001540	1	0	0	50	40	34	0.06	0	0	3.26	2.4	1.99	0.02	2.55	6.9944	1.734e-08	1.13763e-07
Capann_59V1aChr01g048820	52	50	45	106	108	116	3.14	2.58	2.66	6.91	6.48	6.8	2.79333	6.73	1.2686	1.74622e-08	1.14511e-07
Capann_59V1aChr01g039200	10	26	18	71	59	65	0.6	1.34	1.06	4.63	3.54	3.81	1	3.99333	1.9976	1.75087e-08	1.14762e-07
Capann_59V1aChr02g031290	53	119	64	15	17	12	3.2	6.14	3.78	0.98	1.02	0.7	4.37333	0.9	-2.2807	1.77472e-08	1.1627e-07
Capann_59V1aChr06g010410	69	120	99	181	176	179	4.16	6.19	5.84	11.79	10.55	10.5	5.39667	10.9467	1.0204	1.78184e-08	1.16709e-07
Capann_59V1aChr04g031620	53	72	68	176	88	248	3.2	3.72	4.01	11.47	5.28	14.55	3.64333	10.4333	1.5179	1.83751e-08	1.20186e-07
Capann_59V1aChr06g022090	2	0	2	32	27	39	0.12	0	0.12	2.09	1.62	2.29	0.08	2	4.6439	1.93044e-08	1.25938e-07
Capann_59V1aChr03g006410	217	226	242	101	89	107	13.08	11.67	14.29	6.58	5.34	6.28	13.0133	6.06667	-1.101	2.02785e-08	1.32015e-07
Capann_59V1aChr02g004990	60	66	43	137	126	110	3.62	3.41	2.54	8.93	7.55	6.45	3.19	7.64333	1.2606	2.15483e-08	1.39953e-07
Capann_59V1aChr01g007140	233	325	297	147	106	118	14.05	16.77	17.53	9.58	6.36	6.92	16.1167	7.62	-1.0807	2.26129e-08	1.46662e-07
Capann_59V1aChr04g016150	183	167	120	57	52	54	11.03	8.62	7.08	3.71	3.12	3.17	8.91	3.33333	-1.4185	2.29219e-08	1.48597e-07
Capann_59V1aChr09g013290	222	265	214	109	108	93	13.39	13.68	12.63	7.1	6.48	5.45	13.2333	6.34333	-1.0609	2.41524e-08	1.56465e-07
Capann_59V1aChr03g015320	61	83	64	112	155	151	3.68	4.28	3.78	7.3	9.29	8.86	3.91333	8.48333	1.1162	2.44646e-08	1.58413e-07
Capann_59V1aChr03g008850	160	174	139	57	56	66	9.65	8.98	8.21	3.71	3.36	3.87	8.94667	3.64667	-1.2948	2.48281e-08	1.6058e-07
Capann_59V1aChr04g015680	23	5	7	141	119	119	1.39	0.26	0.41	9.19	7.13	6.98	0.686667	7.76667	3.4996	2.5654e-08	1.65729e-07
Capann_59V1aChr12g024230	3	1	0	27	44	27	0.18	0.05	0	1.76	2.64	1.58	0.0766667	1.99333	4.7004	2.67961e-08	1.72906e-07
Capann_59V1aChr08g024060	1	4	7	21	45	49	0.06	0.21	0.41	1.37	2.7	2.87	0.226667	2.31333	3.3513	2.73898e-08	1.76573e-07
Capann_59V1aChr12g032210	44	57	48	1	0	0	2.65	2.94	2.83	0.07	0	0	2.80667	0.0233333	-6.9103	2.75884e-08	1.77771e-07
Capann_59V1aChr04g003030	104	145	135	47	42	35	6.27	7.48	7.97	3.06	2.52	2.05	7.24	2.54333	-1.5093	2.83819e-08	1.82758e-07
Capann_59V1aChr12g034590	192	218	214	84	84	101	11.58	11.25	12.63	5.47	5.04	5.92	11.82	5.47667	-1.1099	2.85746e-08	1.83913e-07
Capann_59V1aChr08g022460	167	192	154	76	62	43	10.07	9.91	9.09	4.95	3.72	2.52	9.69	3.73	-1.3773	2.95629e-08	1.90142e-07
Capann_59V1aChr05g002790	211	240	185	98	84	88	12.72	12.39	10.92	6.39	5.04	5.16	12.01	5.53	-1.1189	3.05375e-08	1.96229e-07
Capann_59V1aChr06g023060	54	53	51	5	11	7	3.26	2.74	3.01	0.33	0.66	0.41	3.00333	0.466667	-2.6861	3.11195e-08	1.9983e-07
Capann_59V1aChr01g021900	0	1	2	31	29	40	0	0.05	0.12	2.02	1.74	2.35	0.0566667	2.03667	5.1676	3.17472e-08	2.03619e-07
Capann_59V1aChr11g003780	31	25	11	70	69	85	1.87	1.29	0.65	4.56	4.14	4.99	1.27	4.56333	1.8453	3.1902e-08	2.04477e-07
Capann_59V1aChr08g031270	102	150	93	23	38	40	6.15	7.74	5.49	1.5	2.28	2.35	6.46	2.04333	-1.6606	3.2559e-08	2.08592e-07
Capann_59V1aChr09g026050	5	7	0	38	46	27	0.3	0.36	0	2.48	2.76	1.58	0.22	2.27333	3.3692	3.43327e-08	2.19508e-07
Capann_59V1aChr06g005950	5	9	9	45	44	37	0.3	0.46	0.53	2.93	2.64	2.17	0.43	2.58	2.585	3.48297e-08	2.22576e-07
Capann_59V1aChr02g034140	58	71	51	4	10	15	3.5	3.66	3.01	0.26	0.6	0.88	3.39	0.58	-2.5472	3.48798e-08	2.22794e-07
Capann_59V1aChr04g003290	29	31	26	80	83	72	1.75	1.6	1.53	5.21	4.98	4.22	1.62667	4.80333	1.5621	3.49724e-08	2.23282e-07
Capann_59V1aChr06g003230	65	99	80	23	15	19	3.92	5.11	4.72	1.5	0.9	1.11	4.58333	1.17	-1.9699	3.55075e-08	2.26491e-07
Capann_59V1aChr01g005100	137	161	170	55	64	58	8.26	8.31	10.04	3.58	3.84	3.4	8.87	3.60667	-1.2983	3.65124e-08	2.32421e-07
Capann_59V1aChr03g049660	40	54	40	103	103	99	2.41	2.79	2.36	6.71	6.18	5.81	2.52	6.23333	1.3066	3.74412e-08	2.38115e-07
Capann_59V1aChr02g037650	0	0	0	22	22	25	0	0	0	1.43	1.32	1.47	0.001	1.40667	10.4581	3.81494e-08	2.42287e-07
Capann_59V1aChr07g031600	1	5	7	29	48	33	0.06	0.26	0.41	1.89	2.88	1.94	0.243333	2.23667	3.2003	3.8266e-08	2.42972e-07
Capann_59V1aChr01g007610	163	154	151	47	68	61	9.83	7.95	8.91	3.06	4.08	3.58	8.89667	3.57333	-1.316	3.85199e-08	2.44528e-07
Capann_59V1aChr01g053470	0	1	2	27	36	35	0	0.05	0.12	1.76	2.16	2.05	0.0566667	1.99	5.1341	3.95294e-08	2.50765e-07
Capann_59V1aChr06g018820	70	90	71	135	150	148	4.22	4.65	4.19	8.8	8.99	8.68	4.35333	8.82333	1.0192	4.16687e-08	2.63794e-07
Capann_59V1aChr03g041370	51	61	36	100	127	107	3.08	3.15	2.13	6.52	7.61	6.28	2.78667	6.80333	1.2877	4.19573e-08	2.655e-07
Capann_59V1aChr02g016370	159	209	162	66	62	83	9.59	10.79	9.56	4.3	3.72	4.87	9.98	4.29667	-1.2158	4.28225e-08	2.70667e-07
Capann_59V1aChr01g017730	20	33	19	62	84	70	1.21	1.7	1.12	4.04	5.04	4.11	1.34333	4.39667	1.7106	4.38502e-08	2.76849e-07
Capann_59V1aChr05g000630	46	48	53	84	118	136	2.77	2.48	3.13	5.47	7.07	7.98	2.79333	6.84	1.292	4.47313e-08	2.82155e-07
Capann_59V1aChr08g016510	84	82	64	147	157	138	5.06	4.23	3.78	9.58	9.41	8.09	4.35667	9.02667	1.051	4.53231e-08	2.85693e-07
Capann_59V1aChr01g021950	176	283	246	102	107	80	10.61	14.61	14.52	6.65	6.42	4.69	13.2467	5.92	-1.162	4.57021e-08	2.87952e-07
Capann_59V1aChr08g019050	75	70	98	17	21	20	4.52	3.61	5.79	1.11	1.26	1.17	4.64	1.18	-1.9753	4.64052e-08	2.91853e-07
Capann_59V1aChr04g031520	20	69	37	90	138	118	1.21	3.56	2.18	5.86	8.27	6.92	2.31667	7.01667	1.5987	4.76894e-08	2.99794e-07
Capann_59V1aChr06g015820	8	23	16	63	55	58	0.48	1.19	0.94	4.11	3.3	3.4	0.87	3.60333	2.0502	4.89726e-08	3.07374e-07
Capann_59V1aChr03g024290	237	206	243	92	112	91	14.29	10.63	14.35	5.99	6.71	5.34	13.09	6.01333	-1.1222	5.12934e-08	3.21506e-07
Capann_59V1aChr08g017440	7	14	20	47	58	62	0.42	0.72	1.18	3.06	3.48	3.64	0.773333	3.39333	2.1335	5.18893e-08	3.25094e-07
Capann_59V1aChr01g044980	293	294	228	123	139	113	17.67	15.17	13.46	8.01	8.33	6.63	15.4333	7.65667	-1.0113	5.36577e-08	3.3572e-07
Capann_59V1aChr03g039380	174	248	252	95	95	98	10.49	12.8	14.88	6.19	5.7	5.75	12.7233	5.88	-1.1136	5.64336e-08	3.52216e-07
Capann_59V1aChr02g024100	264	243	264	87	123	136	15.92	12.54	15.59	5.67	7.37	7.98	14.6833	7.00667	-1.0674	6.12035e-08	3.80864e-07
Capann_59V1aChr08g025750	3	6	7	35	49	28	0.18	0.31	0.41	2.28	2.94	1.64	0.3	2.28667	2.9302	6.12154e-08	3.80864e-07
Capann_59V1aChr03g010370	143	160	126	51	58	51	8.62	8.26	7.44	3.32	3.48	2.99	8.10667	3.26333	-1.3128	6.61183e-08	4.10042e-07
Capann_59V1aChr03g003530	160	215	175	85	66	69	9.65	11.1	10.33	5.54	3.96	4.05	10.36	4.51667	-1.1977	6.73443e-08	4.17176e-07
Capann_59V1aChr04g010940	5	7	3	30	45	32	0.3	0.36	0.18	1.95	2.7	1.88	0.28	2.17667	2.9586	6.73588e-08	4.17176e-07
Capann_59V1aChr10g023970	1	6	1	35	27	32	0.06	0.31	0.06	2.28	1.62	1.88	0.143333	1.92667	3.7487	6.73668e-08	4.17176e-07
Capann_59V1aChr06g018110	36	73	67	106	142	138	2.17	3.77	3.96	6.91	8.51	8.09	3.3	7.83667	1.2478	7.13702e-08	4.41378e-07
Capann_59V1aChr11g024420	12	17	3	45	60	47	0.72	0.88	0.18	2.93	3.6	2.76	0.593333	3.09667	2.3838	7.2212e-08	4.46485e-07
Capann_59V1aChr10g012070	198	177	181	74	81	76	11.94	9.14	10.69	4.82	4.86	4.46	10.59	4.71333	-1.1679	7.26378e-08	4.48818e-07
Capann_59V1aChr07g001040	5	5	9	47	29	42	0.3	0.26	0.53	3.06	1.74	2.46	0.363333	2.42	2.7356	7.31465e-08	4.51861e-07
Capann_59V1aChr02g007260	40	52	40	0	1	0	2.41	2.68	2.36	0	0.06	0	2.48333	0.02	-6.9561	7.53446e-08	4.65233e-07
Capann_59V1aChr04g026070	176	216	198	62	99	87	10.61	11.15	11.69	4.04	5.94	5.1	11.15	5.02667	-1.1494	7.90924e-08	4.87312e-07
Capann_59V1aChr01g018470	59	85	76	10	25	8	3.56	4.39	4.49	0.65	1.5	0.47	4.14667	0.873333	-2.2473	8.42378e-08	5.17389e-07
Capann_59V1aChr11g018620	16	17	13	46	60	58	0.96	0.88	0.77	3	3.6	3.4	0.87	3.33333	1.9379	8.5887e-08	5.27169e-07
Capann_59V1aChr01g014190	39	53	27	0	5	3	2.35	2.74	1.59	0	0.3	0.18	2.22667	0.16	-3.7987	8.92658e-08	5.47425e-07
Capann_59V1aChr02g033320	16	18	12	51	58	54	0.96	0.93	0.71	3.32	3.48	3.17	0.866667	3.32333	1.9391	9.11835e-08	5.58815e-07
Capann_59V1aChr12g006700	23	21	22	55	75	69	1.39	1.08	1.3	3.58	4.5	4.05	1.25667	4.04333	1.6859	9.32787e-08	5.71278e-07
Capann_59V1aChr10g003300	45	83	46	12	7	9	2.71	4.28	2.72	0.78	0.42	0.53	3.23667	0.576667	-2.4887	9.35115e-08	5.72452e-07
Capann_59V1aChr11g025770	35	50	47	2	7	6	2.11	2.58	2.77	0.13	0.42	0.35	2.48667	0.3	-3.0512	9.40251e-08	5.75469e-07
Capann_59V1aChr06g023930	67	101	65	134	148	155	4.04	5.21	3.84	8.73	8.87	9.09	4.36333	8.89667	1.0278	9.47728e-08	5.79663e-07
Capann_59V1aChr09g013190	2	4	3	24	40	28	0.12	0.21	0.18	1.56	2.4	1.64	0.17	1.86667	3.4569	1.00237e-07	6.11738e-07
Capann_59V1aChr11g002310	24	32	22	0	0	0	1.45	1.65	1.3	0	0	0	1.46667	0.001	-10.5183	1.06605e-07	6.4918e-07
Capann_59V1aChr01g009710	30	44	30	88	107	70	1.81	2.27	1.77	5.73	6.42	4.11	1.95	5.42	1.4748	1.10361e-07	6.71165e-07
Capann_59V1aChr03g010320	7	8	21	60	35	79	0.42	0.41	1.24	3.91	2.1	4.63	0.69	3.54667	2.3618	1.12544e-07	6.83843e-07
Capann_59V1aChr02g038930	104	121	82	185	145	251	6.27	6.25	4.84	12.05	8.69	14.72	5.78667	11.82	1.0304	1.13649e-07	6.9041e-07
Capann_59V1aChr04g024920	207	199	183	84	94	72	12.48	10.27	10.8	5.47	5.64	4.22	11.1833	5.11	-1.13	1.13925e-07	6.91934e-07
Capann_59V1aChr06g036170	52	69	70	117	177	111	3.14	3.56	4.13	7.62	10.61	6.51	3.61	8.24667	1.1918	1.14761e-07	6.96707e-07
Capann_59V1aChr08g004570	39	33	59	5	6	3	2.35	1.7	3.48	0.33	0.36	0.18	2.51	0.29	-3.1136	1.19495e-07	7.24339e-07
Capann_59V1aChr06g013980	254	281	304	105	164	116	15.32	14.5	17.95	6.84	9.83	6.8	15.9233	7.82333	-1.0253	1.22701e-07	7.42806e-07
Capann_59V1aChr04g008800	141	170	164	75	49	45	8.5	8.77	9.68	4.89	2.94	2.64	8.98333	3.49	-1.364	1.23083e-07	7.44952e-07
Capann_59V1aChr12g007640	48	53	41	87	103	122	2.89	2.74	2.42	5.67	6.18	7.16	2.68333	6.33667	1.2397	1.25212e-07	7.57015e-07
Capann_59V1aChr03g013890	0	0	0	16	29	17	0	0	0	1.04	1.74	1	0.001	1.26	10.2992	1.25489e-07	7.58523e-07
Capann_59V1aChr03g003080	12	38	14	67	67	78	0.72	1.96	0.83	4.37	4.02	4.58	1.17	4.32333	1.8856	1.28581e-07	7.76032e-07
Capann_59V1aChr01g008750	36	54	38	93	95	100	2.17	2.79	2.24	6.06	5.7	5.87	2.4	5.87667	1.292	1.28773e-07	7.77023e-07
Capann_59V1aChr03g036630	26	20	25	67	79	62	1.57	1.03	1.48	4.37	4.74	3.64	1.36	4.25	1.6439	1.29719e-07	7.82223e-07
Capann_59V1aChr10g029140	61	56	60	126	145	101	3.68	2.89	3.54	8.21	8.69	5.92	3.37	7.60667	1.1745	1.3281e-07	7.99993e-07
Capann_59V1aChr06g014360	182	247	168	78	87	92	10.97	12.75	9.92	5.08	5.22	5.4	11.2133	5.23333	-1.0994	1.35041e-07	8.13082e-07
Capann_59V1aChr01g019350	7	3	3	39	31	30	0.42	0.15	0.18	2.54	1.86	1.76	0.25	2.05333	3.038	1.38975e-07	8.3568e-07
Capann_59V1aChr12g027090	31	40	37	76	97	86	1.87	2.06	2.18	4.95	5.82	5.04	2.03667	5.27	1.3716	1.41461e-07	8.49898e-07
Capann_59V1aChr06g022820	9	14	19	53	59	47	0.54	0.72	1.12	3.45	3.54	2.76	0.793333	3.25	2.0344	1.42842e-07	8.57636e-07
Capann_59V1aChr07g001780	1	6	5	26	22	62	0.06	0.31	0.3	1.69	1.32	3.64	0.223333	2.21667	3.3111	1.43574e-07	8.61701e-07
Capann_59V1aChr06g007710	16	16	15	54	45	66	0.96	0.83	0.89	3.52	2.7	3.87	0.893333	3.36333	1.9126	1.47071e-07	8.82078e-07
Capann_59V1aChr12g011500	19	12	20	59	48	72	1.15	0.62	1.18	3.84	2.88	4.22	0.983333	3.64667	1.8908	1.53407e-07	9.18294e-07
Capann_59V1aChr02g012700	3	0	0	26	42	23	0.18	0	0	1.69	2.52	1.35	0.06	1.85333	4.949	1.54095e-07	9.22215e-07
Capann_59V1aChr03g011250	1	6	3	25	32	35	0.06	0.31	0.18	1.63	1.92	2.05	0.183333	1.86667	3.3479	1.72878e-07	1.02953e-06
Capann_59V1aChr02g029500	18	22	13	49	57	68	1.09	1.14	0.77	3.19	3.42	3.99	1	3.53333	1.821	1.76278e-07	1.04888e-06
Capann_59V1aChr07g031450	237	253	295	13	22	57	14.29	13.06	17.42	0.85	1.32	3.34	14.9233	1.83667	-3.0224	1.78063e-07	1.05882e-06
Capann_59V1aChr03g009790	0	5	0	27	30	29	0	0.26	0	1.76	1.8	1.7	0.0866667	1.75333	4.3385	1.78977e-07	1.06403e-06
Capann_59V1aChr02g027230	0	0	2	25	41	35	0	0	0.12	1.63	2.46	2.05	0.04	2.04667	5.6771	1.8005e-07	1.07018e-06
Capann_59V1aChr02g035100	76	76	67	146	119	152	4.58	3.92	3.96	9.51	7.13	8.92	4.15333	8.52	1.0366	1.82865e-07	1.08645e-06
Capann_59V1aChr03g008970	51	66	71	15	7	15	3.08	3.41	4.19	0.98	0.42	0.88	3.56	0.76	-2.2278	1.85888e-07	1.10346e-06
Capann_59V1aChr03g023290	7	9	5	42	33	38	0.42	0.46	0.3	2.74	1.98	2.23	0.393333	2.31667	2.5582	1.87245e-07	1.11105e-06
Capann_59V1aChr02g005550	80	82	89	10	29	24	4.82	4.23	5.25	0.65	1.74	1.41	4.76667	1.26667	-1.9119	1.9277e-07	1.14253e-06
Capann_59V1aChr03g010240	43	52	48	93	108	103	2.59	2.68	2.83	6.06	6.48	6.04	2.7	6.19333	1.1978	1.93827e-07	1.14814e-06
Capann_59V1aChr03g015880	0	2	0	32	33	34	0	0.1	0	2.09	1.98	1.99	0.0333333	2.02	5.9212	1.94143e-07	1.14977e-06
Capann_59V1aChr03g002310	10	4	3	28	40	43	0.6	0.21	0.18	1.82	2.4	2.52	0.33	2.24667	2.7672	1.95011e-07	1.15466e-06
Capann_59V1aChr06g000380	48	42	42	5	5	8	2.89	2.17	2.48	0.33	0.3	0.47	2.51333	0.366667	-2.7771	2.13922e-07	1.26314e-06
Capann_59V1aChr07g008360	242	312	222	118	86	140	14.59	16.1	13.11	7.69	5.16	8.21	14.6	7.02	-1.0564	2.15256e-07	1.27021e-06
Capann_59V1aChr02g034440	10	7	4	46	38	32	0.6	0.36	0.24	3	2.28	1.88	0.4	2.38667	2.5769	2.18908e-07	1.29121e-06
Capann_59V1aChr09g000690	86	60	79	146	144	148	5.19	3.1	4.66	9.51	8.63	8.68	4.31667	8.94	1.0504	2.21174e-07	1.304e-06
Capann_59V1aChr03g045300	77	76	86	21	26	15	4.64	3.92	5.08	1.37	1.56	0.88	4.54667	1.27	-1.84	2.25858e-07	1.33051e-06
Capann_59V1aChr04g031710	49	65	69	124	123	117	2.95	3.35	4.07	8.08	7.37	6.86	3.45667	7.43667	1.1053	2.28326e-07	1.3442e-06
Capann_59V1aChr05g017290	18	24	37	68	72	85	1.09	1.24	2.18	4.43	4.32	4.99	1.50333	4.58	1.6072	2.29729e-07	1.35217e-06
Capann_59V1aChr02g019240	0	2	0	38	34	26	0	0.1	0	2.48	2.04	1.53	0.0333333	2.01667	5.9189	2.32918e-07	1.36949e-06
Capann_59V1aChr01g049180	50	60	38	94	110	110	3.01	3.1	2.24	6.13	6.59	6.45	2.78333	6.39	1.199	2.40213e-07	1.41e-06
Capann_59V1aChr12g010890	1	0	0	31	33	25	0.06	0	0	2.02	1.98	1.47	0.02	1.82333	6.5104	2.54463e-07	1.48924e-06
Capann_59V1aChr03g015770	84	106	86	20	36	25	5.06	5.47	5.08	1.3	2.16	1.47	5.20333	1.64333	-1.6628	2.57289e-07	1.50419e-06
Capann_59V1aChr03g004230	0	2	0	32	39	26	0	0.1	0	2.09	2.34	1.53	0.0333333	1.98667	5.8972	2.59182e-07	1.51463e-06
Capann_59V1aChr03g039420	46	50	43	8	2	9	2.77	2.58	2.54	0.52	0.12	0.53	2.63	0.39	-2.7535	2.6104e-07	1.52516e-06
Capann_59V1aChr07g000990	5	6	8	27	61	29	0.3	0.31	0.47	1.76	3.66	1.7	0.36	2.37333	2.7208	2.66182e-07	1.55325e-06
Capann_59V1aChr06g006400	20	39	22	66	73	80	1.21	2.01	1.3	4.3	4.38	4.69	1.50667	4.45667	1.5646	2.67679e-07	1.561e-06
Capann_59V1aChr11g029490	4	5	7	52	27	28	0.24	0.26	0.41	3.39	1.62	1.64	0.303333	2.21667	2.8694	2.7908e-07	1.62544e-06
Capann_59V1aChr01g040780	33	28	12	0	0	0	1.99	1.45	0.71	0	0	0	1.38333	0.001	-10.4339	2.80567e-07	1.63342e-06
Capann_59V1aChr04g024630	11	29	23	47	75	79	0.66	1.5	1.36	3.06	4.5	4.63	1.17333	4.06333	1.7921	2.9087e-07	1.68951e-06
Capann_59V1aChr03g017190	39	97	116	343	363	292	2.35	5.01	6.85	22.35	21.76	17.13	4.73667	20.4133	2.1076	3.02022e-07	1.75063e-06
Capann_59V1aChr07g002540	39	33	38	1	0	0	2.35	1.7	2.24	0.07	0	0	2.09667	0.0233333	-6.4896	3.06853e-07	1.77789e-06
Capann_59V1aChr05g005100	27	37	48	76	113	87	1.63	1.91	2.83	4.95	6.77	5.1	2.12333	5.60667	1.4008	3.16164e-07	1.82917e-06
Capann_59V1aChr05g029150	4	6	9	28	44	37	0.24	0.31	0.53	1.82	2.64	2.17	0.36	2.21	2.618	3.18939e-07	1.84408e-06
Capann_59V1aChr09g005430	40	55	27	0	1	1	2.41	2.84	1.59	0	0.06	0.06	2.28	0.04	-5.8329	3.21895e-07	1.86001e-06
Capann_59V1aChr02g023410	39	41	28	88	90	78	2.35	2.12	1.65	5.73	5.4	4.58	2.04	5.23667	1.3601	3.28647e-07	1.89744e-06
Capann_59V1aChr10g002480	39	57	48	123	83	111	2.35	2.94	2.83	8.01	4.98	6.51	2.70667	6.5	1.2639	3.59045e-07	2.06566e-06
Capann_59V1aChr02g013840	65	52	69	126	112	137	3.92	2.68	4.07	8.21	6.71	8.04	3.55667	7.65333	1.1056	3.70382e-07	2.12566e-06
Capann_59V1aChr03g011500	58	41	45	96	102	116	3.5	2.12	2.66	6.26	6.12	6.8	2.76	6.39333	1.2119	3.8098e-07	2.18507e-06
Capann_59V1aChr03g017210	9	1	3	22	44	39	0.54	0.05	0.18	1.43	2.64	2.29	0.256667	2.12	3.0461	4.02206e-07	2.30302e-06
Capann_59V1aChr06g024880	98	86	64	22	21	25	5.91	4.44	3.78	1.43	1.26	1.47	4.71	1.38667	-1.7641	4.04448e-07	2.31538e-06
Capann_59V1aChr06g031460	32	43	28	0	3	0	1.93	2.22	1.65	0	0.18	0	1.93333	0.06	-5.01	4.18127e-07	2.3927e-06
Capann_59V1aChr10g021020	14	11	10	46	50	40	0.84	0.57	0.59	3	3	2.35	0.666667	2.78333	2.0618	4.7399e-07	2.70071e-06
Capann_59V1aChr05g022560	50	43	66	93	121	128	3.01	2.22	3.9	6.06	7.25	7.51	3.04333	6.94	1.1893	4.75543e-07	2.70844e-06
Capann_59V1aChr12g024050	39	65	55	103	99	126	2.35	3.35	3.25	6.71	5.94	7.39	2.98333	6.68	1.1629	5.08581e-07	2.88715e-06
Capann_59V1aChr09g020940	5	8	4	27	38	35	0.3	0.41	0.24	1.76	2.28	2.05	0.316667	2.03	2.6804	5.10442e-07	2.89712e-06
Capann_59V1aChr10g013090	183	240	175	84	89	99	11.03	12.39	10.33	5.47	5.34	5.81	11.25	5.54	-1.022	5.26306e-07	2.9829e-06
Capann_59V1aChr12g021540	53	68	71	119	112	138	3.2	3.51	4.19	7.75	6.71	8.09	3.63333	7.51667	1.0488	5.31221e-07	3.00953e-06
Capann_59V1aChr04g024990	6	0	3	27	27	34	0.36	0	0.18	1.76	1.62	1.99	0.18	1.79	3.3139	5.45394e-07	3.08605e-06
Capann_59V1aChr04g029890	200	203	166	85	77	91	12.06	10.48	9.8	5.54	4.62	5.34	10.78	5.16667	-1.0611	5.54378e-07	3.13625e-06
Capann_59V1aChr05g022800	0	0	1	20	36	26	0	0	0.06	1.3	2.16	1.53	0.02	1.66333	6.3779	5.55552e-07	3.14162e-06
Capann_59V1aChr03g013730	46	63	47	76	133	125	2.77	3.25	2.77	4.95	7.97	7.33	2.93	6.75	1.204	5.68421e-07	3.21047e-06
Capann_59V1aChr02g030940	28	23	14	0	0	0	1.69	1.19	0.83	0	0	0	1.23667	0.001	-10.2722	5.78317e-07	3.26468e-06
Capann_59V1aChr07g016870	29	40	59	92	96	110	1.75	2.06	3.48	5.99	5.76	6.45	2.43	6.06667	1.3199	5.8189e-07	3.28387e-06
Capann_59V1aChr12g030550	34	41	40	82	90	85	2.05	2.12	2.36	5.34	5.4	4.99	2.17667	5.24333	1.2684	5.85868e-07	3.30364e-06
Capann_59V1aChr01g051100	6	11	11	42	40	39	0.36	0.57	0.65	2.74	2.4	2.29	0.526667	2.47667	2.2334	5.92522e-07	3.33846e-06
Capann_59V1aChr01g000650	0	0	0	9	18	26	0	0	0	0.59	1.08	1.53	0.001	1.06667	10.0589	6.43813e-07	3.61646e-06
Capann_59V1aChr08g020700	40	48	57	115	96	98	2.41	2.48	3.36	7.49	5.76	5.75	2.75	6.33333	1.2035	6.53083e-07	3.66631e-06
Capann_59V1aChr06g001320	109	134	129	50	47	42	6.57	6.92	7.62	3.26	2.82	2.46	7.03667	2.84667	-1.3056	6.7437e-07	3.78123e-06
Capann_59V1aChr05g022650	28	37	33	66	100	73	1.69	1.91	1.95	4.3	6	4.28	1.85	4.86	1.3934	6.75173e-07	3.78421e-06
Capann_59V1aChr10g022900	28	13	27	58	83	66	1.69	0.67	1.59	3.78	4.98	3.87	1.31667	4.21	1.6769	6.85402e-07	3.83743e-06
Capann_59V1aChr03g020660	0	0	1	24	27	27	0	0	0.06	1.56	1.62	1.58	0.02	1.58667	6.3099	7.03218e-07	3.93268e-06
Capann_59V1aChr12g006050	29	30	30	84	78	62	1.75	1.55	1.77	5.47	4.68	3.64	1.69	4.59667	1.4436	7.05002e-07	3.94186e-06
Capann_59V1aChr05g012170	27	62	52	136	78	123	1.63	3.2	3.07	8.86	4.68	7.21	2.63333	6.91667	1.3932	7.12466e-07	3.98199e-06
Capann_59V1aChr06g024290	83	96	73	13	29	29	5	4.96	4.31	0.85	1.74	1.7	4.75667	1.43	-1.7339	7.38994e-07	4.12611e-06
Capann_59V1aChr09g029210	169	184	194	76	89	80	10.19	9.5	11.45	4.95	5.34	4.69	10.38	4.99333	-1.0557	7.50427e-07	4.18742e-06
Capann_59V1aChr02g005350	10	9	11	32	49	44	0.6	0.46	0.65	2.09	2.94	2.58	0.57	2.53667	2.1539	7.51222e-07	4.19102e-06
Capann_59V1aChr01g045230	119	167	148	48	59	67	7.18	8.62	8.74	3.13	3.54	3.93	8.18	3.53333	-1.2111	7.75556e-07	4.32071e-06
Capann_59V1aChr05g007860	14	32	9	61	60	59	0.84	1.65	0.53	3.97	3.6	3.46	1.00667	3.67667	1.8688	8.17802e-07	4.54333e-06
Capann_59V1aChr01g038680	41	50	18	99	90	83	2.47	2.58	1.06	6.45	5.4	4.87	2.03667	5.57333	1.4523	8.42119e-07	4.67375e-06
Capann_59V1aChr12g027120	70	104	87	19	26	33	4.22	5.37	5.14	1.24	1.56	1.94	4.91	1.58	-1.6358	8.46387e-07	4.6965e-06
Capann_59V1aChr06g023390	51	56	63	15	9	12	3.08	2.89	3.72	0.98	0.54	0.7	3.23	0.74	-2.1259	8.49244e-07	4.71142e-06
Capann_59V1aChr02g022440	142	181	163	51	83	69	8.56	9.34	9.62	3.32	4.98	4.05	9.17333	4.11667	-1.156	8.59917e-07	4.76872e-06
Capann_59V1aChr07g004680	49	59	57	92	124	110	2.95	3.05	3.36	5.99	7.43	6.45	3.12	6.62333	1.086	8.63523e-07	4.78586e-06
Capann_59V1aChr03g003660	7	17	6	37	39	52	0.42	0.88	0.35	2.41	2.34	3.05	0.55	2.6	2.241	8.74332e-07	4.8448e-06
Capann_59V1aChr09g018290	26	60	36	88	91	99	1.57	3.1	2.13	5.73	5.46	5.81	2.26667	5.66667	1.3219	8.88046e-07	4.91785e-06
Capann_59V1aChr10g014340	0	0	0	6	26	21	0	0	0	0.39	1.56	1.23	0.001	1.06	10.0498	9.14254e-07	5.05695e-06
Capann_59V1aChr03g024430	143	164	151	63	74	50	8.62	8.46	8.91	4.11	4.44	2.93	8.66333	3.82667	-1.1788	9.14643e-07	5.05809e-06
Capann_59V1aChr01g041050	1	0	7	33	27	26	0.06	0	0.41	2.15	1.62	1.53	0.156667	1.76667	3.4953	9.31338e-07	5.1448e-06
Capann_59V1aChr03g046770	143	196	153	74	69	67	8.62	10.12	9.03	4.82	4.14	3.93	9.25667	4.29667	-1.1073	9.39596e-07	5.18577e-06
Capann_59V1aChr03g010950	18	47	25	85	78	71	1.09	2.43	1.48	5.54	4.68	4.16	1.66667	4.79333	1.5241	9.69098e-07	5.34118e-06
Capann_59V1aChr09g015210	46	41	34	70	111	93	2.77	2.12	2.01	4.56	6.65	5.45	2.3	5.55333	1.2717	1.01212e-06	5.56178e-06
Capann_59V1aChr02g031390	1	6	1	31	18	33	0.06	0.31	0.06	2.02	1.08	1.94	0.143333	1.68	3.551	1.04078e-06	5.71363e-06
Capann_59V1aChr01g010200	3	5	0	19	24	40	0.18	0.26	0	1.24	1.44	2.35	0.146667	1.67667	3.515	1.08043e-06	5.92657e-06
Capann_59V1aChr11g017840	156	169	149	77	57	63	9.41	8.72	8.8	5.02	3.42	3.7	8.97667	4.04667	-1.1494	1.09485e-06	6.00093e-06
Capann_59V1aChr12g005430	14	26	19	48	62	62	0.84	1.34	1.12	3.13	3.72	3.64	1.1	3.49667	1.6685	1.2069e-06	6.57883e-06
Capann_59V1aChr01g049390	32	28	29	1	3	0	1.93	1.45	1.71	0.07	0.18	0	1.69667	0.0833333	-4.3477	1.26772e-06	6.89412e-06
Capann_59V1aChr07g016350	67	69	60	11	7	25	4.04	3.56	3.54	0.72	0.42	1.47	3.71333	0.87	-2.0936	1.30233e-06	7.07544e-06
Capann_59V1aChr02g014490	5	7	6	32	22	47	0.3	0.36	0.35	2.09	1.32	2.76	0.336667	2.05667	2.6109	1.38834e-06	7.52651e-06
Capann_59V1aChr03g041550	2	5	1	28	34	17	0.12	0.26	0.06	1.82	2.04	1	0.146667	1.62	3.4654	1.41131e-06	7.64213e-06
Capann_59V1aChr01g032810	72	46	71	13	14	17	4.34	2.37	4.19	0.85	0.84	1	3.63333	0.896667	-2.0187	1.46053e-06	7.89786e-06
Capann_59V1aChr10g019380	2	1	2	17	25	29	0.12	0.05	0.12	1.11	1.5	1.7	0.0966667	1.43667	3.8936	1.46666e-06	7.9264e-06
Capann_59V1aChr09g007250	55	44	46	126	78	113	3.32	2.27	2.72	8.21	4.68	6.63	2.77	6.50667	1.232	1.47018e-06	7.94389e-06
Capann_59V1aChr12g032360	10	11	12	36	48	41	0.6	0.57	0.71	2.35	2.88	2.4	0.626667	2.54333	2.021	1.49045e-06	8.04558e-06
Capann_59V1aChr01g017020	1	16	4	34	34	52	0.06	0.83	0.24	2.22	2.04	3.05	0.376667	2.43667	2.6935	1.49856e-06	8.08779e-06
Capann_59V1aChr02g027220	24	53	36	82	87	88	1.45	2.74	2.13	5.34	5.22	5.16	2.10667	5.24	1.3146	1.50027e-06	8.09544e-06
Capann_59V1aChr02g031970	120	156	118	50	40	62	7.24	8.05	6.97	3.26	2.4	3.64	7.42	3.1	-1.2592	1.53904e-06	8.29662e-06
Capann_59V1aChr03g039800	27	58	31	82	96	86	1.63	2.99	1.83	5.34	5.76	5.04	2.15	5.38	1.3233	1.54923e-06	8.34831e-06
Capann_59V1aChr06g016120	12	26	10	47	44	71	0.72	1.34	0.59	3.06	2.64	4.16	0.883333	3.28667	1.8956	1.57776e-06	8.48891e-06
Capann_59V1aChr06g016300	70	68	47	142	120	103	4.22	3.51	2.77	9.25	7.19	6.04	3.5	7.49333	1.0983	1.5958e-06	8.58098e-06
Capann_59V1aChr01g046050	3	4	7	23	47	24	0.18	0.21	0.41	1.5	2.82	1.41	0.266667	1.91	2.8405	1.60323e-06	8.6176e-06
Capann_59V1aChr01g037270	18	23	6	55	46	60	1.09	1.19	0.35	3.58	2.76	3.52	0.876667	3.28667	1.9065	1.60544e-06	8.62781e-06
Capann_59V1aChr10g024300	6	5	2	21	31	36	0.36	0.26	0.12	1.37	1.86	2.11	0.246667	1.78	2.8512	1.68165e-06	9.02169e-06
Capann_59V1aChr09g025550	55	56	70	14	14	16	3.32	2.89	4.13	0.91	0.84	0.94	3.44667	0.896667	-1.9426	1.72134e-06	9.22217e-06
Capann_59V1aChr04g027030	0	0	0	16	18	11	0	0	0	1.04	1.08	0.65	0.001	0.923333	9.8507	1.74773e-06	9.35273e-06
Capann_59V1aChr01g041190	112	130	117	51	43	44	6.75	6.71	6.91	3.32	2.58	2.58	6.79	2.82667	-1.2643	1.76829e-06	9.45546e-06
Capann_59V1aChr04g006420	4	1	5	27	31	23	0.24	0.05	0.3	1.76	1.86	1.35	0.196667	1.65667	3.0745	1.80761e-06	9.64719e-06
Capann_59V1aChr11g003070	216	214	275	87	98	137	13.02	11.05	16.23	5.67	5.88	8.04	13.4333	6.53	-1.0407	1.83918e-06	9.80438e-06
Capann_59V1aChr04g007070	23	34	24	65	60	77	1.39	1.75	1.42	4.24	3.6	4.52	1.52	4.12	1.4386	1.87156e-06	9.97314e-06
Capann_59V1aChr10g020490	134	180	129	70	53	56	8.08	9.29	7.62	4.56	3.18	3.28	8.33	3.67333	-1.1812	1.87393e-06	9.98387e-06
Capann_59V1aChr11g005630	11	2	0	147	151	175	0.66	0.1	0	9.58	9.05	10.26	0.253333	9.63	5.2484	1.92326e-06	1.0231e-05
Capann_59V1aChr08g024730	46	44	29	66	106	97	2.77	2.27	1.71	4.3	6.36	5.69	2.25	5.45	1.2763	2.01728e-06	1.07086e-05
Capann_59V1aChr11g025750	54	34	37	1	7	9	3.26	1.75	2.18	0.07	0.42	0.53	2.39667	0.34	-2.8174	2.04268e-06	1.08373e-05
Capann_59V1aChr12g021790	36	73	48	107	99	111	2.17	3.77	2.83	6.97	5.94	6.51	2.92333	6.47333	1.1469	2.0459e-06	1.08523e-05
Capann_59V1aChr03g003450	125	126	104	28	44	57	7.54	6.5	6.14	1.82	2.64	3.34	6.72667	2.6	-1.3714	2.0549e-06	1.08979e-05
Capann_59V1aChr08g022170	38	58	39	7	7	10	2.29	2.99	2.3	0.46	0.42	0.59	2.52667	0.49	-2.3664	2.05813e-06	1.0913e-05
Capann_59V1aChr04g001690	71	82	76	27	23	16	4.28	4.23	4.49	1.76	1.38	0.94	4.33333	1.36	-1.6719	2.1051e-06	1.11472e-05
Capann_59V1aChr02g011170	101	129	126	52	39	42	6.09	6.66	7.44	3.39	2.34	2.46	6.73	2.73	-1.3017	2.15607e-06	1.14062e-05
Capann_59V1aChr02g033220	92	138	98	35	27	50	5.55	7.12	5.79	2.28	1.62	2.93	6.15333	2.27667	-1.4344	2.17136e-06	1.14806e-05
Capann_59V1aChr10g025210	169	234	273	83	108	115	10.19	12.08	16.12	5.41	6.48	6.75	12.7967	6.21333	-1.0423	2.20934e-06	1.16769e-05
Capann_59V1aChr06g013250	28	22	31	71	85	55	1.69	1.14	1.83	4.63	5.1	3.23	1.55333	4.32	1.4757	2.21194e-06	1.16884e-05
Capann_59V1aChr04g007210	56	61	60	101	120	109	3.38	3.15	3.54	6.58	7.19	6.39	3.35667	6.72	1.0014	2.28273e-06	1.20465e-05
Capann_59V1aChr12g022830	105	110	102	39	35	43	6.33	5.68	6.02	2.54	2.1	2.52	6.01	2.38667	-1.3324	2.32723e-06	1.2272e-05
Capann_59V1aChr10g004640	16	15	23	0	0	0	0.96	0.77	1.36	0	0	0	1.03	0.001	-10.0084	2.33135e-06	1.22914e-05
Capann_59V1aChr01g043590	8	15	7	38	53	31	0.48	0.77	0.41	2.48	3.18	1.82	0.553333	2.49333	2.1719	2.33436e-06	1.23026e-05
Capann_59V1aChr07g003620	51	67	35	120	75	141	3.08	3.46	2.07	7.82	4.5	8.27	2.87	6.86333	1.2579	2.33763e-06	1.23175e-05
Capann_59V1aChr09g002940	36	36	35	3	7	4	2.17	1.86	2.07	0.2	0.42	0.23	2.03333	0.283333	-2.8433	2.34882e-06	1.23708e-05
Capann_59V1aChr06g033480	3	7	4	22	39	27	0.18	0.36	0.24	1.43	2.34	1.58	0.26	1.78333	2.778	2.35539e-06	1.24017e-05
Capann_59V1aChr09g023770	1	0	0	29	17	21	0.06	0	0	1.89	1.02	1.23	0.02	1.38	6.1085	2.44722e-06	1.28633e-05
[truncated: 1,356 more rows]

## Sheet: A2 vs A3
Table S3. All DEGs between sample A2 and sample A3
id	A2_1	A2_2	A2_3	A3_1	A3_2	A3_3	A2_1_CPM	A2_2_CPM	A2_3_CPM	A3_1_CPM	A3_2_CPM	A3_3_CPM	A2_mean	A3_mean	log2(fc)	PValue	FDR
Capann_59V1aChr01g002080	2981	2770	2843	7140	7414	7971	168.62	169.72	168.73	465.25	444.5	467.54	169.023	459.097	1.4416	0	0
Capann_59V1aChr01g018670	1843	1525	1596	6570	6714	6955	104.25	93.44	94.72	428.11	402.53	407.95	97.47	412.863	2.0826	0	0
Capann_59V1aChr01g028110	841	812	818	3152	3602	3421	47.57	49.75	48.55	205.39	215.95	200.66	48.6233	207.333	2.0922	0	0
Capann_59V1aChr01g042040	1859	1752	1755	77	74	74	105.16	107.35	104.16	5.02	4.44	4.34	105.557	4.6	-4.5202	0	0
Capann_59V1aChr01g049570	6466	6222	6089	14260	15785	15785	365.76	381.24	361.38	929.2	946.38	925.87	369.46	933.817	1.3377	0	0
Capann_59V1aChr02g032390	8573	8275	8461	18233	19709	19616	484.94	507.03	502.15	1188.09	1181.64	1150.58	498.04	1173.44	1.2364	0	0
Capann_59V1aChr02g033600	3623	3313	3484	8134	8986	8873	204.94	203	206.77	530.02	538.75	520.45	204.903	529.74	1.3703	0	0
Capann_59V1aChr02g034260	1494	1338	1343	5056	5499	5164	84.51	81.98	79.71	329.46	329.69	302.9	82.0667	320.683	1.9663	0	0
Capann_59V1aChr03g000970	2317	2024	2080	5745	6356	6457	131.06	124.02	123.45	374.35	381.07	378.74	126.177	378.053	1.5831	0	0
Capann_59V1aChr03g001120	1522	1493	1516	4451	4963	4963	86.09	91.48	89.97	290.03	297.55	291.11	89.18	292.897	1.7156	0	0
Capann_59V1aChr04g004530	559	556	569	3019	3316	3278	31.62	34.07	33.77	196.72	198.81	192.27	33.1533	195.933	2.5631	0	0
Capann_59V1aChr04g006760	736	718	760	3907	4052	4141	41.63	43.99	45.11	254.59	242.93	242.89	43.5767	246.803	2.5017	0	0
Capann_59V1aChr04g010560	1180	1099	1172	5517	5658	5775	66.75	67.34	69.56	359.5	339.22	338.73	67.8833	345.817	2.3489	0	0
Capann_59V1aChr04g010570	647	630	615	3662	3886	4204	36.6	38.6	36.5	238.62	232.98	246.59	37.2333	239.397	2.6847	0	0
Capann_59V1aChr04g010600	1248	1056	1111	5558	6248	6095	70.59	64.7	65.94	362.17	374.59	357.5	67.0767	364.753	2.443	0	0
Capann_59V1aChr04g010610	5562	5062	5068	12616	13304	13920	314.62	310.16	300.78	822.08	797.63	816.48	308.52	812.063	1.3962	0	0
Capann_59V1aChr04g014110	2379	2170	2227	7230	7174	8365	134.57	132.96	132.17	471.12	430.11	490.65	133.233	463.96	1.8	0	0
Capann_59V1aChr04g021490	620	533	592	3080	3603	3576	35.07	32.66	35.13	200.7	216.01	209.75	34.2867	208.82	2.6065	0	0
Capann_59V1aChr05g023090	7610	6869	7442	19211	21318	20470	430.47	420.88	441.68	1251.82	1278.1	1200.67	431.01	1243.53	1.5286	0	0
Capann_59V1aChr06g006410	712	752	743	3712	4038	3754	40.28	46.08	44.1	241.88	242.09	220.19	43.4867	234.72	2.4323	0	0
Capann_59V1aChr06g013130	783	716	695	3090	3563	3307	44.29	43.87	41.25	201.35	213.62	193.97	43.1367	202.98	2.2344	0	0
Capann_59V1aChr06g018730	1730	1437	1611	4771	5012	5231	97.86	88.05	95.61	310.89	300.49	306.83	93.84	306.07	1.7056	0	0
Capann_59V1aChr06g020600	1272	1171	1188	4762	5180	5304	71.95	71.75	70.51	310.3	310.56	311.11	71.4033	310.657	2.1213	0	0
Capann_59V1aChr07g002550	7130	6551	6819	1573	1670	1864	403.32	401.39	404.7	102.5	100.12	109.33	403.137	103.983	-1.9549	0	0
Capann_59V1aChr07g009440	2901	2585	2841	7998	8516	8488	164.1	158.39	168.61	521.16	510.57	497.87	163.7	509.867	1.6391	0	0
Capann_59V1aChr07g013770	2477	2231	2316	6208	6732	6555	140.11	136.7	137.45	404.52	403.61	384.49	138.087	397.54	1.5255	0	0
Capann_59V1aChr07g019370	4908	4380	4614	9412	10146	10600	277.63	268.37	273.84	613.3	608.29	621.75	273.28	614.447	1.1689	0	0
Capann_59V1aChr07g025440	881	935	894	4222	4447	4183	49.83	57.29	53.06	275.11	266.62	245.35	53.3933	262.36	2.2968	0	0
Capann_59V1aChr08g017500	2985	2918	2845	8854	9450	9406	168.85	178.79	168.85	576.94	566.57	551.71	172.163	565.073	1.7147	0	0
Capann_59V1aChr08g030220	5923	5527	5748	12700	13762	13572	335.04	338.65	341.14	827.55	825.09	796.07	338.277	816.237	1.2708	0	0
Capann_59V1aChr09g000510	3814	3450	3639	8088	9157	8996	215.74	211.39	215.97	527.03	549	527.66	214.367	534.563	1.3183	0	0
Capann_59V1aChr09g002310	1795	1677	1722	8521	9196	8779	101.54	102.75	102.2	555.24	551.34	514.93	102.163	540.503	2.4034	0	0
Capann_59V1aChr10g002820	7576	7301	7662	1385	1327	1465	428.55	447.35	454.73	90.25	79.56	85.93	443.543	85.2467	-2.3794	0	0
Capann_59V1aChr10g002890	6514	6147	6425	1207	1084	1197	368.47	376.64	381.32	78.65	64.99	70.21	375.477	71.2833	-2.3971	0	0
Capann_59V1aChr10g005010	3421	3115	3361	369	330	411	193.51	190.86	199.47	24.04	19.78	24.11	194.613	22.6433	-3.1035	0	0
Capann_59V1aChr12g020640	1697	1661	1721	5554	5924	5493	95.99	101.77	102.14	361.91	355.17	322.19	99.9667	346.423	1.793	0	0
Capann_59V1aChr12g031380	6938	6678	6690	14764	16095	15156	392.46	409.18	397.05	962.04	964.96	888.98	399.563	938.66	1.2322	0	0
Capann_59V1aChr12g034470	3590	3179	3282	8039	8252	8696	203.07	194.78	194.78	523.83	494.74	510.07	197.543	509.547	1.367	0	0
Capann_59V1aChr12g035350	1489	1478	1536	5766	6282	6504	84.23	90.56	91.16	375.72	376.63	381.49	88.65	377.947	2.092	0	0
Capann_59V1aChr10g020400	708	600	736	2913	3143	3151	40.05	36.76	43.68	189.82	188.44	184.82	40.1633	187.693	2.2244	1.00595e-304	6.64024e-302
Capann_59V1aChr01g029810	679	697	697	2899	3259	3013	38.41	42.71	41.37	188.9	195.39	176.73	40.83	187.007	2.1954	8.3354e-296	5.3742e-293
Capann_59V1aChr08g021410	4276	3800	4123	8409	8985	9082	241.88	232.83	244.7	547.94	538.69	532.71	239.803	539.78	1.1705	3.57975e-288	2.25557e-285
Capann_59V1aChr05g019870	3232	3089	3041	7648	8652	7962	182.82	189.27	180.48	498.36	518.72	467.01	184.19	494.697	1.4253	1.08061e-285	6.65753e-283
Capann_59V1aChr08g023500	69	71	87	1371	1557	1426	3.9	4.35	5.16	89.34	93.35	83.64	4.47	88.7767	4.3118	3.0756e-283	1.85365e-280
Capann_59V1aChr11g029250	3313	3091	3069	6642	7144	7438	187.4	189.39	182.14	432.8	428.31	436.28	186.31	432.463	1.2149	5.79273e-275	3.41697e-272
Capann_59V1aChr01g033310	777	616	661	2724	3005	3272	43.95	37.74	39.23	177.5	180.16	191.92	40.3067	183.193	2.1843	1.54488e-266	8.92297e-264
Capann_59V1aChr03g041360	295	250	258	1633	1790	1733	16.69	15.32	15.31	106.41	107.32	101.65	15.7733	105.127	2.7366	3.40528e-262	1.92669e-259
Capann_59V1aChr04g015550	881	761	775	2635	3029	3112	49.83	46.63	46	171.7	181.6	182.54	47.4867	178.613	1.9112	2.32165e-251	1.28731e-248
Capann_59V1aChr07g000350	356	347	357	2198	2018	2174	20.14	21.26	21.19	143.23	120.99	127.52	20.8633	130.58	2.6459	1.49713e-247	8.1385e-245
Capann_59V1aChr07g013500	4298	4059	4426	8355	9518	9644	243.12	248.7	262.68	544.42	570.64	565.67	251.5	560.243	1.1555	1.36143e-240	7.12156e-238
Capann_59V1aChr01g049910	499	471	485	2149	2324	2137	28.23	28.86	28.78	140.03	139.33	125.35	28.6233	134.903	2.2367	1.57552e-236	8.08886e-234
Capann_59V1aChr07g015020	12520	11285	11648	5098	5624	5649	708.21	691.46	691.3	332.19	337.18	331.34	696.99	333.57	-1.0631	4.01839e-235	2.02556e-232
Capann_59V1aChr05g022170	334	362	284	2060	2026	2072	18.89	22.18	16.86	134.23	121.47	121.53	19.31	125.743	2.7031	2.93109e-234	1.4511e-231
Capann_59V1aChr06g001400	139	143	144	1236	1308	1258	7.86	8.76	8.55	80.54	78.42	73.79	8.39	77.5833	3.209	1.87209e-225	9.10557e-223
Capann_59V1aChr02g022900	710	584	634	2335	2576	2448	40.16	35.78	37.63	152.15	154.44	143.59	37.8567	150.06	1.9869	5.75222e-225	2.74956e-222
Capann_59V1aChr01g036100	2182	1912	2077	5387	5285	5898	123.43	117.15	123.27	351.03	316.86	345.95	121.283	337.947	1.4784	6.17604e-225	2.86833e-222
Capann_59V1aChr04g014450	1733	1584	1606	4262	4787	4385	98.03	97.06	95.32	277.72	287	257.2	96.8033	273.973	1.5009	6.20762e-225	2.86833e-222
Capann_59V1aChr04g010180	5194	4911	5063	10250	10442	10450	293.8	300.91	300.49	667.91	626.04	612.95	298.4	635.633	1.0909	2.69576e-223	1.2252e-220
Capann_59V1aChr08g024320	919	869	904	2558	2883	2963	51.98	53.25	53.65	166.68	172.85	173.8	52.96	171.11	1.6919	7.76933e-223	3.419e-220
Capann_59V1aChr03g018760	960	874	883	2625	2854	2824	54.3	53.55	52.41	171.05	171.11	165.64	53.42	169.267	1.6638	2.62117e-219	1.13546e-216
Capann_59V1aChr03g026460	264	266	242	1482	1643	1530	14.93	16.3	14.36	96.57	98.5	89.74	15.1967	94.9367	2.6432	2.74047e-219	1.16887e-216
Capann_59V1aChr12g026750	1323	1131	1205	3525	3547	3635	74.84	69.3	71.52	229.69	212.66	213.21	71.8867	218.52	1.604	1.02239e-214	4.29465e-212
Capann_59V1aChr06g003440	2207	2107	2366	5165	5539	5869	124.84	129.1	140.42	336.56	332.09	344.25	131.453	337.633	1.3609	5.31632e-213	2.19984e-210
Capann_59V1aChr07g001760	13872	12481	13460	5165	5013	5564	784.69	764.74	798.84	336.56	300.55	326.36	782.757	321.157	-1.2853	1.65736e-210	6.75714e-208
Capann_59V1aChr09g002280	183	223	207	1431	1421	1548	10.35	13.66	12.29	93.25	85.19	90.8	12.1	89.7467	2.8909	5.31067e-209	2.13381e-206
Capann_59V1aChr10g025560	121	119	169	1440	1380	1376	6.84	7.29	10.03	93.83	82.74	80.71	8.05333	85.76	3.4126	3.81014e-205	1.50903e-202
Capann_59V1aChr02g036150	2303	2080	2227	4901	5079	5612	130.27	127.45	132.17	319.36	304.51	329.17	129.963	317.68	1.2895	2.04394e-204	7.98117e-202
Capann_59V1aChr07g022410	1507	1374	1421	3304	3626	3645	85.25	84.19	84.34	215.29	217.39	213.8	84.5933	215.493	1.349	4.87504e-202	1.87716e-199
Capann_59V1aChr08g006900	903	784	725	2806	2991	2834	51.08	48.04	43.03	182.84	179.32	166.23	47.3833	176.13	1.8942	3.21978e-200	1.22281e-197
Capann_59V1aChr02g019230	341	298	320	1474	1549	1574	19.29	18.26	18.99	96.05	92.87	92.32	18.8467	93.7467	2.3145	2.27392e-199	8.51921e-197
Capann_59V1aChr03g040940	262	240	244	1300	1473	1389	14.82	14.71	14.48	84.71	88.31	81.47	14.67	84.83	2.5317	1.84154e-198	6.80732e-196
Capann_59V1aChr06g035510	307	268	292	1332	1520	1554	17.37	16.42	17.33	86.8	91.13	91.15	17.04	89.6933	2.3961	3.92849e-197	1.43307e-194
Capann_59V1aChr07g025490	460	489	495	2022	2119	2521	26.02	29.96	29.38	131.76	127.04	147.87	28.4533	135.557	2.2522	3.66735e-195	1.30351e-192
Capann_59V1aChr02g036160	124	119	120	1077	1090	1069	7.01	7.29	7.12	70.18	65.35	62.7	7.14	66.0767	3.2101	6.798e-192	2.38567e-189
Capann_59V1aChr09g001400	2496	2320	2458	4772	5094	5181	141.19	142.15	145.88	310.95	305.41	303.89	143.073	306.75	1.1003	9.86706e-189	3.41943e-186
Capann_59V1aChr06g010170	759	687	698	2106	2485	2365	42.93	42.09	41.43	137.23	148.99	138.72	42.15	141.647	1.7487	5.63041e-187	1.92713e-184
Capann_59V1aChr11g019730	2250	2099	2167	4289	4654	4687	127.27	128.61	128.61	279.48	279.03	274.92	128.163	277.81	1.1161	4.90129e-185	1.65712e-182
Capann_59V1aChr03g002940	3780	3648	3814	8290	8228	8195	213.82	223.52	226.36	540.19	493.3	480.68	221.233	504.723	1.1899	2.56784e-183	8.57719e-181
Capann_59V1aChr05g023170	188	162	191	1074	1301	1384	10.63	9.93	11.34	69.98	78	81.18	10.6333	76.3867	2.8447	1.25363e-181	4.13759e-179
Capann_59V1aChr10g023960	716	640	743	2208	2329	2317	40.5	39.21	44.1	143.88	139.63	135.9	41.27	139.803	1.7602	1.86543e-181	6.08438e-179
Capann_59V1aChr10g020750	726	609	711	2108	2282	2274	41.07	37.31	42.2	137.36	136.82	133.38	40.1933	135.853	1.757	8.88239e-180	2.86344e-177
Capann_59V1aChr10g007250	430	391	398	1667	1689	1664	24.32	23.96	23.62	108.62	101.26	97.6	23.9667	102.493	2.0964	2.19363e-177	6.99038e-175
Capann_59V1aChr08g023270	54	59	53	973	1005	872	3.05	3.62	3.15	63.4	60.25	51.15	3.27333	58.2667	4.1538	2.7281e-177	8.59477e-175
Capann_59V1aChr08g026320	245	216	258	1167	1377	1387	13.86	13.23	15.31	76.04	82.56	81.35	14.1333	79.9833	2.5006	4.73931e-176	1.47632e-173
Capann_59V1aChr09g021820	1299	1224	1306	2942	3451	3512	73.48	75	77.51	191.71	206.9	206	75.33	201.537	1.4197	1.26717e-175	3.90344e-173
Capann_59V1aChr02g015080	580	598	627	1902	2149	2111	32.81	36.64	37.21	123.94	128.84	123.82	35.5533	125.533	1.82	7.76004e-175	2.36417e-172
Capann_59V1aChr02g021400	2737	2571	2587	5039	5997	5733	154.82	157.53	153.54	328.35	359.54	336.27	155.297	341.387	1.1364	7.97412e-175	2.40298e-172
Capann_59V1aChr11g017030	1185	943	1025	2769	3040	3175	67.03	57.78	60.83	180.43	182.26	186.23	61.88	182.973	1.5641	8.71428e-172	2.59779e-169
Capann_59V1aChr01g033330	552	455	532	1753	2020	1891	31.22	27.88	31.57	114.23	121.11	110.92	30.2233	115.42	1.9332	1.85202e-169	5.46228e-167
Capann_59V1aChr02g031490	478	428	483	1774	1769	1786	27.04	26.22	28.67	115.6	106.06	104.76	27.31	108.807	1.9943	1.87201e-169	5.46312e-167
Capann_59V1aChr01g027890	1992	1812	1791	3859	4177	4475	112.68	111.03	106.29	251.46	250.43	262.48	110	254.79	1.2118	4.55696e-169	1.31601e-166
Capann_59V1aChr05g012640	159	123	121	1099	1035	1106	8.99	7.54	7.18	71.61	62.05	64.87	7.90333	66.1767	3.0658	1.56641e-168	4.47703e-166
Capann_59V1aChr03g024030	261	248	256	1293	1361	1662	14.76	15.2	15.19	84.25	81.6	97.48	15.05	87.7767	2.5441	4.43703e-168	1.25523e-165
Capann_59V1aChr03g007690	990	918	1077	44	31	51	56	56.25	63.92	2.87	1.86	2.99	58.7233	2.57333	-4.5122	1.21341e-167	3.39804e-165
Capann_59V1aChr01g048230	2159	1990	2012	4520	4533	4623	122.13	121.93	119.41	294.53	271.77	271.16	121.157	279.153	1.2042	1.87287e-166	5.19236e-164
Capann_59V1aChr01g006290	1503	1328	1362	3148	3553	3377	85.02	81.37	80.83	205.13	213.02	198.08	82.4067	205.41	1.3177	5.00705e-166	1.37441e-163
Capann_59V1aChr11g028270	581	497	504	2086	1997	2004	32.86	30.45	29.91	135.93	119.73	117.55	31.0733	124.403	2.0013	6.54293e-166	1.77839e-163
Capann_59V1aChr04g006660	1446	1310	1291	3309	3369	3398	81.79	80.27	76.62	215.62	201.99	199.31	79.56	205.64	1.37	1.31197e-165	3.53136e-163
Capann_59V1aChr06g035500	306	253	269	1185	1362	1356	17.31	15.5	15.96	77.22	81.66	79.54	16.2567	79.4733	2.2894	5.06891e-164	1.35125e-161
Capann_59V1aChr01g001390	2662	2546	2571	718	835	812	150.58	156	152.59	46.79	50.06	47.63	153.057	48.16	-1.6682	1.01348e-163	2.67597e-161
Capann_59V1aChr06g020850	3158	3090	3285	904	934	1066	178.64	189.33	194.96	58.91	56	62.53	187.643	59.1467	-1.6656	3.06717e-160	8.02209e-158
Capann_59V1aChr01g006150	1087	946	1082	17	17	26	61.49	57.96	64.22	1.11	1.02	1.53	61.2233	1.22	-5.6491	9.48192e-160	2.45679e-157
Capann_59V1aChr04g005180	339	276	360	1338	1526	1579	19.18	16.91	21.37	87.19	91.49	92.62	19.1533	90.4333	2.2393	1.61015e-158	4.13332e-156
Capann_59V1aChr02g030770	127	128	138	925	909	1024	7.18	7.84	8.19	60.27	54.5	60.06	7.73667	58.2767	2.9131	6.8196e-154	1.65848e-151
Capann_59V1aChr08g031030	932	739	871	2408	2597	2507	52.72	45.28	51.69	156.91	155.7	147.05	49.8967	153.22	1.6186	1.24712e-153	3.00653e-151
Capann_59V1aChr10g000790	1180	1119	1171	2698	2968	2830	66.75	68.56	69.5	175.81	177.94	165.99	68.27	173.247	1.3435	3.59352e-153	8.5885e-151
Capann_59V1aChr04g010550	444	404	391	1437	1514	1546	25.12	24.75	23.21	93.64	90.77	90.68	24.36	91.6967	1.9124	3.91105e-151	9.11177e-149
Capann_59V1aChr03g050100	840	768	766	2334	2225	2533	47.52	47.06	45.46	152.09	133.4	148.57	46.68	144.687	1.6321	1.49061e-145	3.38736e-143
Capann_59V1aChr06g026080	718	678	727	1926	2072	2350	40.61	41.54	43.15	125.5	124.22	137.84	41.7667	129.187	1.629	3.75975e-141	8.47441e-139
Capann_59V1aChr08g017170	786	679	751	1929	2065	2255	44.46	41.6	44.57	125.7	123.81	132.27	43.5433	127.26	1.5473	2.38021e-140	5.3217e-138
Capann_59V1aChr04g013900	2026	1946	1956	528	491	550	114.6	119.24	116.09	34.41	29.44	32.26	116.643	32.0367	-1.8643	1.83716e-139	4.04234e-137
Capann_59V1aChr02g011700	1028	1123	976	2727	3173	2962	58.15	68.81	57.92	177.7	190.23	173.74	61.6267	180.557	1.5508	2.40248e-138	5.2446e-136
Capann_59V1aChr03g017850	1271	1120	1268	2685	3252	3014	71.9	68.62	75.25	174.96	194.97	176.79	71.9233	182.24	1.3413	1.43335e-130	2.96554e-128
Capann_59V1aChr01g015580	335	308	334	1186	1250	1442	18.95	18.87	19.82	77.28	74.94	84.58	19.2133	78.9333	2.0385	2.74957e-130	5.60508e-128
Capann_59V1aChr03g048390	520	487	442	1562	1560	1653	29.41	29.84	26.23	101.78	93.53	96.96	28.4933	97.4233	1.7736	8.80608e-129	1.78204e-126
Capann_59V1aChr04g023140	241	235	252	1015	1195	1073	13.63	14.4	14.96	66.14	71.65	62.94	14.33	66.91	2.2232	3.61624e-128	7.26497e-126
Capann_59V1aChr07g025480	76	45	71	638	704	713	4.3	2.76	4.21	41.57	42.21	41.82	3.75667	41.8667	3.4783	2.30645e-127	4.56742e-125
Capann_59V1aChr02g024190	3730	3394	3713	1362	1392	1521	210.99	207.96	220.36	88.75	83.46	89.21	213.103	87.14	-1.2901	2.63823e-127	5.18739e-125
Capann_59V1aChr04g010100	1793	1697	1834	3750	3712	4177	101.42	103.98	108.85	244.36	222.55	245	104.75	237.303	1.1798	8.97724e-127	1.75271e-124
Capann_59V1aChr03g040980	866	809	823	1935	2206	2111	48.99	49.57	48.84	126.09	132.26	123.82	49.1333	127.39	1.3745	3.30001e-126	6.39787e-124
Capann_59V1aChr07g016940	500	503	586	1640	1722	1778	28.28	30.82	34.78	106.86	103.24	104.29	31.2933	104.797	1.7437	3.6726e-126	7.07078e-124
Capann_59V1aChr10g019120	380	307	293	1240	1310	1295	21.5	18.81	17.39	80.8	78.54	75.96	19.2333	78.4333	2.0279	6.89016e-125	1.3174e-122
Capann_59V1aChr07g002230	1292	1179	1241	2479	2698	2779	73.08	72.24	73.65	161.54	161.76	163	72.99	162.1	1.1511	8.85755e-124	1.68196e-121
Capann_59V1aChr11g027300	4140	3763	3787	1603	1615	1645	234.18	230.57	224.76	104.45	96.83	96.49	229.837	99.2567	-1.2114	1.06096e-121	2.00095e-119
Capann_59V1aChr09g018060	1990	1835	2034	3824	3989	3940	112.57	112.43	120.72	249.18	239.16	231.1	115.24	239.813	1.0573	1.35877e-121	2.54531e-119
Capann_59V1aChr02g037200	2071	1958	1958	4083	4192	4012	117.15	119.97	116.21	266.05	251.33	235.32	117.777	250.9	1.0911	3.6794e-120	6.80051e-118
Capann_59V1aChr05g014520	209	197	207	884	998	932	11.82	12.07	12.29	57.6	59.83	54.67	12.06	57.3667	2.25	6.46655e-120	1.18728e-117
Capann_59V1aChr08g002780	164	156	154	839	822	880	9.28	9.56	9.14	54.67	49.28	51.62	9.32667	51.8567	2.4751	9.40842e-120	1.71605e-117
Capann_59V1aChr02g032510	1446	1252	1360	2673	2872	2916	81.79	76.71	80.72	174.18	172.19	171.04	79.74	172.47	1.113	1.68411e-117	3.05165e-115
Capann_59V1aChr05g020310	398	331	317	1291	1262	1470	22.51	20.28	18.81	84.12	75.66	86.22	20.5333	82	1.9977	1.78332e-117	3.21044e-115
Capann_59V1aChr05g025900	1174	1027	1094	216	227	220	66.41	62.93	64.93	14.07	13.61	12.9	64.7567	13.5267	-2.2592	2.81331e-117	5.03201e-115
Capann_59V1aChr08g026040	1016	994	1034	2208	2397	2351	57.47	60.9	61.37	143.88	143.71	137.9	59.9133	141.83	1.2432	4.61834e-117	8.20761e-115
Capann_59V1aChr01g045560	1365	1148	1292	264	236	279	77.21	70.34	76.68	17.2	14.15	16.36	74.7433	15.9033	-2.2326	2.22799e-116	3.93431e-114
Capann_59V1aChr02g034310	1669	1584	1385	3796	3715	3779	94.41	97.06	82.2	247.35	222.73	221.66	91.2233	230.58	1.3378	2.92618e-116	5.13452e-114
Capann_59V1aChr01g054120	551	443	416	1773	1833	1632	31.17	27.14	24.69	115.53	109.9	95.73	27.6667	107.053	1.9521	2.84719e-115	4.9645e-113
Capann_59V1aChr06g025310	5688	5066	5212	2384	2441	2658	321.75	310.41	309.33	155.35	146.35	155.91	313.83	152.537	-1.0408	1.02313e-113	1.76181e-111
Capann_59V1aChr04g014100	2062	1964	2060	3810	4019	4596	116.64	120.34	122.26	248.27	240.96	269.58	119.747	252.937	1.0788	7.00159e-113	1.19087e-110
Capann_59V1aChr07g025470	177	157	167	953	893	858	10.01	9.62	9.91	62.1	53.54	50.33	9.84667	55.3233	2.4902	5.53665e-112	9.35964e-110
Capann_59V1aChr08g011360	850	911	815	1988	2288	2289	48.08	55.82	48.37	129.54	137.18	134.26	50.7567	133.66	1.3969	3.04501e-110	5.025e-108
Capann_59V1aChr03g013900	70	90	83	593	648	713	3.96	5.51	4.93	38.64	38.85	41.82	4.8	39.77	3.0506	3.17956e-110	5.21599e-108
Capann_59V1aChr09g018270	232	189	210	900	900	945	13.12	11.58	12.46	58.65	53.96	55.43	12.3867	56.0133	2.177	2.82797e-109	4.55829e-107
Capann_59V1aChr10g012920	468	405	463	1396	1402	1387	26.47	24.82	27.48	90.97	84.06	81.35	26.2567	85.46	1.7026	3.01155e-109	4.82614e-107
Capann_59V1aChr11g020550	521	485	502	1293	1541	1515	29.47	29.72	29.79	84.25	92.39	88.86	29.66	88.5	1.5772	8.32771e-109	1.32688e-106
Capann_59V1aChr08g030830	272	287	269	1005	1037	1076	15.39	17.59	15.96	65.49	62.17	63.11	16.3133	63.59	1.9627	1.38901e-108	2.18801e-106
Capann_59V1aChr01g035280	440	449	423	1338	1414	1343	24.89	27.51	25.1	87.19	84.78	78.77	25.8333	83.58	1.6939	2.76502e-108	4.33093e-106
Capann_59V1aChr02g034180	179	188	189	787	858	882	10.13	11.52	11.22	51.28	51.44	51.73	10.9567	51.4833	2.2323	3.77058e-108	5.87278e-106
Capann_59V1aChr03g005280	945	925	898	2446	2287	2373	53.46	56.68	53.3	159.39	137.12	139.19	54.48	145.233	1.4146	1.13744e-107	1.75192e-105
Capann_59V1aChr12g032750	153	152	157	764	818	766	8.65	9.31	9.32	49.78	49.04	44.93	9.09333	47.9167	2.3976	3.05654e-107	4.68173e-105
Capann_59V1aChr03g000820	205	199	195	993	882	975	11.6	12.19	11.57	64.71	52.88	57.19	11.7867	58.26	2.3053	4.9052e-107	7.47207e-105
Capann_59V1aChr03g004370	1176	1086	1344	118	201	192	66.52	66.54	79.77	7.69	12.05	11.26	70.9433	10.3333	-2.7794	1.33777e-106	2.02669e-104
Capann_59V1aChr02g007670	944	854	914	2140	2079	2252	53.4	52.33	54.25	139.45	124.64	132.09	53.3267	132.06	1.3083	4.02408e-106	6.03046e-104
Capann_59V1aChr01g033870	983	920	865	2035	2179	2160	55.6	56.37	51.34	132.6	130.64	126.7	54.4367	129.98	1.2556	6.57683e-106	9.80302e-104
Capann_59V1aChr06g029540	1073	907	970	2152	2316	2234	60.7	55.57	57.57	140.23	138.85	131.04	57.9467	136.707	1.2383	1.66547e-105	2.45603e-103
Capann_59V1aChr04g018270	1885	1824	1702	3276	3734	3577	106.63	111.76	101.01	213.47	223.87	209.81	106.467	215.717	1.0187	1.07615e-104	1.57858e-102
Capann_59V1aChr05g024080	358	333	326	1021	1140	1174	20.25	20.4	19.35	66.53	68.35	68.86	20	67.9133	1.7637	2.24876e-104	3.28129e-102
Capann_59V1aChr03g020150	678	626	639	1556	1626	1691	38.35	38.36	37.92	101.39	97.49	99.19	38.21	99.3567	1.3787	2.88541e-104	4.18823e-102
Capann_59V1aChr08g007150	66	48	49	561	537	702	3.73	2.94	2.91	36.56	32.2	41.18	3.19333	36.6467	3.5205	3.33174e-104	4.8109e-102
Capann_59V1aChr02g033140	570	549	597	1500	1640	1542	32.24	33.64	35.43	97.74	98.32	90.45	33.77	95.5033	1.4998	4.82756e-104	6.93468e-102
Capann_59V1aChr03g018940	2013	1926	1938	605	693	595	113.87	118.01	115.02	39.42	41.55	34.9	115.633	38.6233	-1.582	5.79621e-103	8.19869e-101
Capann_59V1aChr06g028710	879	901	846	1942	2047	2197	49.72	55.21	50.21	126.54	122.73	128.87	51.7133	126.047	1.2853	7.5458e-103	1.06193e-100
Capann_59V1aChr03g022920	1098	998	985	2142	2378	2251	62.11	61.15	58.46	139.58	142.57	132.03	60.5733	138.06	1.1885	2.00587e-102	2.80862e-100
Capann_59V1aChr06g008270	1781	1600	1738	506	589	563	100.74	98.04	103.15	32.97	35.31	33.02	100.643	33.7667	-1.5756	3.13024e-102	4.36094e-100
Capann_59V1aChr10g004540	2147	1926	2045	715	705	722	121.45	118.01	121.37	46.59	42.27	42.35	120.277	43.7367	-1.4594	5.68961e-102	7.88694e-100
Capann_59V1aChr08g026610	254	293	255	1096	1048	1093	14.37	17.95	15.13	71.42	62.83	64.11	15.8167	66.12	2.0636	8.17908e-102	1.12814e-99
Capann_59V1aChr03g024020	362	415	421	1202	1386	1461	20.48	25.43	24.99	78.32	83.1	85.7	23.6333	82.3733	1.8014	8.25935e-102	1.13358e-99
Capann_59V1aChr03g010980	596	489	557	1401	1520	1522	33.71	29.96	33.06	91.29	91.13	89.27	32.2433	90.5633	1.4899	4.35905e-101	5.95322e-99
Capann_59V1aChr07g020040	257	278	267	1127	1060	1418	14.54	17.03	15.85	73.44	63.55	83.17	15.8067	73.3867	2.215	5.03932e-101	6.82345e-99
Capann_59V1aChr01g003220	216	244	287	954	1118	1120	12.22	14.95	17.03	62.16	67.03	65.69	14.7333	64.96	2.1405	5.04547e-101	6.82345e-99
Capann_59V1aChr10g006450	574	498	552	1403	1497	1466	32.47	30.51	32.76	91.42	89.75	85.99	31.9133	89.0533	1.4805	6.1665e-101	8.29903e-99
Capann_59V1aChr01g002140	322	345	347	1048	1149	1159	18.21	21.14	20.59	68.29	68.89	67.98	19.98	68.3867	1.7752	9.44228e-101	1.25855e-98
Capann_59V1aChr10g025680	104	105	131	677	697	683	5.88	6.43	7.77	44.11	41.79	40.06	6.69333	41.9867	2.6491	2.28671e-100	3.00459e-98
Capann_59V1aChr03g035170	442	460	449	1256	1297	1419	25	28.19	26.65	81.84	77.76	83.23	26.6133	80.9433	1.6048	3.28671e-99	4.21855e-97
Capann_59V1aChr02g019210	856	833	840	1790	2050	1943	48.42	51.04	49.85	116.64	122.91	113.97	49.77	117.84	1.2435	1.77937e-98	2.27333e-96
Capann_59V1aChr02g036990	128	123	122	631	667	680	7.24	7.54	7.24	41.12	39.99	39.89	7.34	40.3333	2.4581	9.95947e-98	1.25507e-95
Capann_59V1aChr04g030830	580	573	541	18	10	19	32.81	35.11	32.11	1.17	0.6	1.11	33.3433	0.96	-5.1182	6.17768e-97	7.68027e-95
Capann_59V1aChr06g021350	731	738	665	1651	1850	1784	41.35	45.22	39.47	107.58	110.92	104.64	42.0133	107.713	1.3583	6.39821e-97	7.91893e-95
Capann_59V1aChr04g004340	854	812	784	1908	1992	1898	48.31	49.75	46.53	124.33	119.43	111.33	48.1967	118.363	1.2962	8.32679e-97	1.02601e-94
Capann_59V1aChr08g018490	352	307	331	1016	1055	1092	19.91	18.81	19.64	66.2	63.25	64.05	19.4533	64.5	1.7293	3.39336e-96	4.14438e-94
Capann_59V1aChr10g014830	914	783	819	1868	1954	1935	51.7	47.98	48.61	121.72	117.15	113.5	49.43	117.457	1.2487	3.76938e-96	4.58343e-94
Capann_59V1aChr09g002670	954	969	951	1936	2228	2152	53.96	59.37	56.44	126.15	133.58	126.23	56.59	128.653	1.1849	6.39675e-95	7.71058e-93
Capann_59V1aChr10g001540	108	81	115	617	700	897	6.11	4.96	6.83	40.2	41.97	52.61	5.96667	44.9267	2.9126	7.12039e-95	8.5457e-93
Capann_59V1aChr12g003550	664	690	697	1581	1789	1697	37.56	42.28	41.37	103.02	107.26	99.54	40.4033	103.273	1.3539	9.10826e-94	1.08844e-91
Capann_59V1aChr02g036800	390	450	347	1250	1351	1393	22.06	27.57	20.59	81.45	81	81.71	23.4067	81.3867	1.7979	4.11384e-93	4.83271e-91
Capann_59V1aChr02g003740	748	709	759	1807	1929	1752	42.31	43.44	45.05	117.75	115.65	102.76	43.6	112.053	1.3618	4.34078e-93	5.07779e-91
Capann_59V1aChr05g027620	672	619	664	93	75	77	38.01	37.93	39.41	6.06	4.5	4.52	38.45	5.02667	-2.9353	2.48692e-92	2.89695e-90
Capann_59V1aChr09g019530	2915	2804	2827	1118	1282	1327	164.89	171.81	167.78	72.85	76.86	77.84	168.16	75.85	-1.1486	2.51536e-91	2.90566e-89
Capann_59V1aChr03g048040	208	195	189	751	813	789	11.77	11.95	11.22	48.94	48.74	46.28	11.6467	47.9867	2.0427	2.82073e-91	3.2449e-89
Capann_59V1aChr05g019940	4507	4205	4395	1649	1716	2095	254.94	257.65	260.84	107.45	102.88	122.88	257.81	111.07	-1.2148	5.91301e-91	6.74619e-89
Capann_59V1aChr12g006080	1381	1229	1291	369	408	407	78.12	75.3	76.62	24.04	24.46	23.87	76.68	24.1233	-1.6684	1.60677e-90	1.82566e-88
Capann_59V1aChr10g005790	951	835	937	196	199	200	53.79	51.16	55.61	12.77	11.93	11.73	53.52	12.1433	-2.1399	8.80564e-90	9.96439e-88
Capann_59V1aChr07g015030	2919	2931	2856	1191	1296	1252	165.12	179.59	169.5	77.61	77.7	73.44	171.403	76.25	-1.1686	2.6241e-89	2.93349e-87
Capann_59V1aChr11g018540	173	186	178	699	769	766	9.79	11.4	10.56	45.55	46.1	44.93	10.5833	45.5267	2.1049	5.50708e-89	6.13166e-87
Capann_59V1aChr05g027700	268	247	209	915	894	1089	15.16	15.13	12.4	59.62	53.6	63.88	14.23	59.0333	2.0526	1.23943e-87	1.36357e-85
Capann_59V1aChr03g045790	891	825	834	1687	1850	1965	50.4	50.55	49.5	109.93	110.92	115.26	50.15	112.037	1.1596	1.5302e-87	1.6702e-85
Capann_59V1aChr04g011710	2725	2572	2718	5003	5634	4825	154.14	157.59	161.31	326	337.78	283.01	157.68	315.597	1.0011	1.62132e-87	1.76273e-85
Capann_59V1aChr08g027640	210	176	216	768	809	792	11.88	10.78	12.82	50.04	48.5	46.45	11.8267	48.33	2.0309	8.57642e-87	9.25186e-85
Capann_59V1aChr07g019830	279	210	226	859	865	972	15.78	12.87	13.41	55.97	51.86	57.01	14.02	54.9467	1.9705	2.42108e-86	2.59158e-84
Capann_59V1aChr10g023990	440	433	381	1138	1188	1327	24.89	26.53	22.61	74.15	71.23	77.84	24.6767	74.4067	1.5923	9.11441e-86	9.6079e-84
Capann_59V1aChr06g005880	1024	954	995	1895	2012	2087	57.92	58.45	59.05	123.48	120.63	122.41	58.4733	122.173	1.0631	2.944e-85	3.09165e-83
Capann_59V1aChr10g025380	1050	997	892	2040	2124	2322	59.39	61.09	52.94	132.93	127.34	136.2	57.8067	132.157	1.1929	4.98412e-85	5.19473e-83
Capann_59V1aChr07g022910	130	114	108	668	628	614	7.35	6.99	6.41	43.53	37.65	36.01	6.91667	39.0633	2.4977	5.2144e-85	5.41438e-83
Capann_59V1aChr06g004760	807	833	744	1965	1852	2140	45.65	51.04	44.16	128.04	111.04	125.52	46.95	121.533	1.3722	7.4792e-85	7.73706e-83
Capann_59V1aChr04g027430	1291	1134	1355	2494	2590	2624	73.03	69.48	80.42	162.51	155.28	153.91	74.31	157.233	1.0813	1.22703e-83	1.25993e-81
Capann_59V1aChr06g029290	700	663	735	1541	1692	1608	39.6	40.62	43.62	100.41	101.44	94.32	41.28	98.7233	1.2579	9.90036e-83	1.01283e-80
Capann_59V1aChr09g019490	915	785	841	1762	1811	1858	51.76	48.1	49.91	114.81	108.58	108.98	49.9233	110.79	1.15	8.3572e-82	8.45602e-80
Capann_59V1aChr06g029790	358	283	325	899	1033	1057	20.25	17.34	19.29	58.58	61.93	62	18.96	60.8367	1.682	8.48649e-82	8.55562e-80
Capann_59V1aChr04g009100	804	650	699	1588	1724	1667	45.48	39.83	41.49	103.48	103.36	97.78	42.2667	101.54	1.2645	1.31049e-81	1.31638e-79
Capann_59V1aChr04g003280	95	111	97	606	685	550	5.37	6.8	5.76	39.49	41.07	32.26	5.97667	37.6067	2.6536	1.84174e-81	1.83671e-79
Capann_59V1aChr08g016170	1105	951	1026	1978	2071	2115	62.51	58.27	60.89	128.89	124.16	124.06	60.5567	125.703	1.0537	3.29727e-81	3.27647e-79
Capann_59V1aChr01g051920	255	258	252	836	853	1026	14.42	15.81	14.96	54.48	51.14	60.18	15.0633	55.2667	1.8754	4.14797e-81	4.09247e-79
Capann_59V1aChr03g020010	306	233	288	986	970	939	17.31	14.28	17.09	64.25	58.16	55.08	16.2267	59.1633	1.8663	8.77115e-81	8.56237e-79
Capann_59V1aChr11g030470	284	239	282	884	857	981	16.06	14.64	16.74	57.6	51.38	57.54	15.8133	55.5067	1.8115	9.74919e-80	9.45058e-78
Capann_59V1aChr02g024140	1290	1164	1250	352	422	386	72.97	71.32	74.19	22.94	25.3	22.64	72.8267	23.6267	-1.6241	3.17066e-79	3.0522e-77
Capann_59V1aChr09g018890	307	282	332	886	985	958	17.37	17.28	19.7	57.73	59.05	56.19	18.1167	57.6567	1.6702	3.47005e-79	3.32885e-77
Capann_59V1aChr04g022740	70	43	42	410	473	463	3.96	2.63	2.49	26.72	28.36	27.16	3.02667	27.4133	3.1791	4.88548e-78	4.60698e-76
Capann_59V1aChr01g031830	1434	1194	1266	2289	2529	2698	81.12	73.16	75.14	149.15	151.62	158.25	76.4733	153.007	1.0006	6.98282e-78	6.56243e-76
Capann_59V1aChr01g031570	248	213	230	870	818	813	14.03	13.05	13.65	56.69	49.04	47.69	13.5767	51.14	1.9133	2.06494e-77	1.91466e-75
Capann_59V1aChr01g012520	752	720	755	1456	1683	1758	42.54	44.12	44.81	94.88	100.9	103.12	43.8233	99.6333	1.1849	2.85043e-77	2.62542e-75
Capann_59V1aChr08g030060	102	81	84	472	512	524	5.77	4.96	4.99	30.76	30.7	30.74	5.24	30.7333	2.5522	3.40872e-77	3.12925e-75
Capann_59V1aChr04g006460	19	12	8	363	380	401	1.07	0.74	0.47	23.65	22.78	23.52	0.76	23.3167	4.9392	4.18811e-77	3.83205e-75
Capann_59V1aChr01g007730	118	117	155	733	691	640	6.67	7.17	9.2	47.76	41.43	37.54	7.68	42.2433	2.4595	4.75974e-77	4.34076e-75
Capann_59V1aChr07g028490	496	463	457	1130	1173	1230	28.06	28.37	27.12	73.63	70.33	72.15	27.85	72.0367	1.3711	1.68279e-76	1.52463e-74
Capann_59V1aChr01g033080	230	234	255	830	803	850	13.01	14.34	15.13	54.08	48.14	49.86	14.16	50.6933	1.84	1.87073e-76	1.68938e-74
Capann_59V1aChr02g035230	1377	1197	1321	2264	2780	2589	77.89	73.34	78.4	147.53	166.67	151.86	76.5433	155.353	1.0212	5.23094e-76	4.69329e-74
Capann_59V1aChr06g004680	979	1017	951	1888	2015	2170	55.38	62.31	56.44	123.02	120.81	127.28	58.0433	123.703	1.0917	5.37801e-76	4.80968e-74
Capann_59V1aChr03g018650	845	663	794	1614	1748	1896	47.8	40.62	47.12	105.17	104.8	111.21	45.18	107.06	1.2447	4.68188e-75	4.10761e-73
Capann_59V1aChr08g010930	1375	1394	1433	2544	2936	3361	77.78	85.41	85.05	165.77	176.03	197.14	82.7467	179.647	1.1184	6.89664e-75	6.01265e-73
Capann_59V1aChr09g019310	212	213	203	662	786	765	11.99	13.05	12.05	43.14	47.12	44.87	12.3633	45.0433	1.8652	1.18691e-74	1.02831e-72
Capann_59V1aChr07g030620	1115	962	1074	2206	2090	2275	63.07	58.94	63.74	143.75	125.3	133.44	61.9167	134.163	1.1156	1.6118e-74	1.39208e-72
Capann_59V1aChr04g008320	320	264	245	847	893	920	18.1	16.18	14.54	55.19	53.54	53.96	16.2733	54.23	1.7366	1.94325e-74	1.67313e-72
Capann_59V1aChr06g003200	660	607	740	1571	1708	1583	37.33	37.19	43.92	102.37	102.4	92.85	39.48	99.2067	1.3293	2.20514e-74	1.89273e-72
Capann_59V1aChr06g018000	57	69	56	400	444	459	3.22	4.23	3.32	26.06	26.62	26.92	3.59	26.5333	2.8858	2.46082e-74	2.10568e-72
Capann_59V1aChr10g025310	1144	1090	956	2248	2470	2227	64.71	66.79	56.74	146.48	148.09	130.63	62.7467	141.733	1.1756	9.49397e-74	8.02472e-72
Capann_59V1aChr02g031680	2369	2229	2206	934	1056	975	134.01	136.58	130.92	60.86	63.31	57.19	133.837	60.4533	-1.1466	1.4992e-73	1.25951e-71
Capann_59V1aChr09g004110	1600	1584	1650	571	634	585	90.51	97.06	97.93	37.21	38.01	34.31	95.1667	36.51	-1.3822	1.57913e-73	1.32265e-71
Capann_59V1aChr01g038320	290	270	276	796	861	851	16.4	16.54	16.38	51.87	51.62	49.92	16.44	51.1367	1.6371	3.17753e-73	2.65343e-71
Capann_59V1aChr03g040030	4353	3890	4256	1664	2151	1957	246.23	238.35	252.59	108.43	128.96	114.79	245.723	117.393	-1.0657	7.33881e-73	6.09165e-71
Capann_59V1aChr04g026540	392	411	405	1001	1210	1096	22.17	25.18	24.04	65.23	72.54	64.29	23.7967	67.3533	1.501	2.92857e-72	2.42363e-70
Capann_59V1aChr07g001480	1493	1168	1414	362	430	448	84.45	71.57	83.92	23.59	25.78	26.28	79.98	25.2167	-1.6653	5.04539e-72	4.16305e-70
Capann_59V1aChr08g016770	923	812	874	1630	1770	1777	52.21	49.75	51.87	106.21	106.12	104.23	51.2767	105.52	1.0411	8.37931e-72	6.89341e-70
Capann_59V1aChr03g008940	3493	3279	3419	1521	1749	1537	197.59	200.91	202.92	99.11	104.86	90.15	200.473	98.04	-1.032	1.89846e-71	1.55259e-69
Capann_59V1aChr01g006370	955	846	1011	207	137	163	54.02	51.84	60	13.49	8.21	9.56	55.2867	10.42	-2.4076	2.10175e-71	1.71379e-69
Capann_59V1aChr03g008690	1347	1070	1159	347	376	354	76.19	65.56	68.79	22.61	22.54	20.76	70.18	21.97	-1.6755	3.15103e-71	2.55436e-69
Capann_59V1aChr09g022570	534	490	495	1096	1224	1238	30.21	30.02	29.38	71.42	73.38	72.62	29.87	72.4733	1.2788	8.11287e-71	6.55747e-69
Capann_59V1aChr01g054490	1013	998	985	1838	1957	2202	57.3	61.15	58.46	119.77	117.33	129.16	58.97	122.087	1.0499	1.79776e-70	1.44887e-68
Capann_59V1aChr08g014200	1186	1117	1151	2021	2444	2220	67.09	68.44	68.31	131.69	146.53	130.21	67.9467	136.143	1.0027	1.88897e-70	1.51796e-68
Capann_59V1aChr08g004110	233	269	212	871	887	820	13.18	16.48	12.58	56.76	53.18	48.1	14.08	52.68	1.9036	4.01614e-70	3.21802e-68
Capann_59V1aChr02g017720	2540	2414	2425	1113	1103	1165	143.68	147.91	143.92	72.52	66.13	68.33	145.17	68.9933	-1.0732	5.54266e-70	4.42838e-68
Capann_59V1aChr11g020540	317	339	302	881	920	1061	17.93	20.77	17.92	57.41	55.16	62.23	18.8733	58.2667	1.6263	1.87009e-69	1.48132e-67
Capann_59V1aChr04g021960	326	279	330	863	948	890	18.44	17.09	19.59	56.23	56.84	52.2	18.3733	55.09	1.5842	3.52696e-69	2.7858e-67
Capann_59V1aChr04g031450	447	386	447	1002	1160	1096	25.29	23.65	26.53	65.29	69.55	64.29	25.1567	66.3767	1.3997	5.60781e-69	4.41679e-67
Capann_59V1aChr02g033090	288	250	278	834	852	812	16.29	15.32	16.5	54.34	51.08	47.63	16.0367	51.0167	1.6696	6.95365e-69	5.46127e-67
Capann_59V1aChr11g028420	1121	926	1020	276	321	319	63.41	56.74	60.54	17.98	19.25	18.71	60.23	18.6467	-1.6916	8.99516e-69	7.04469e-67
Capann_59V1aChr11g008700	83	73	63	395	447	470	4.69	4.47	3.74	25.74	26.8	27.57	4.3	26.7033	2.6346	2.07371e-68	1.61493e-66
Capann_59V1aChr06g000320	3763	3342	3644	1451	1453	1807	212.86	204.77	216.27	94.55	87.11	105.99	211.3	95.8833	-1.1399	3.53967e-68	2.74885e-66
Capann_59V1aChr10g007130	406	363	379	901	1011	1016	22.97	22.24	22.49	58.71	60.61	59.59	22.5667	59.6367	1.402	1.06858e-67	8.27524e-66
Capann_59V1aChr03g044830	2272	2088	2035	886	985	994	128.52	127.94	120.78	57.73	59.05	58.3	125.747	58.36	-1.1075	1.11699e-67	8.62601e-66
Capann_59V1aChr09g008030	828	844	873	1600	1722	1805	46.84	51.71	51.81	104.26	103.24	105.87	50.12	104.457	1.0594	2.20319e-67	1.692e-65
Capann_59V1aChr06g013910	957	893	854	1692	1782	1808	54.13	54.72	50.68	110.25	106.84	106.05	53.1767	107.713	1.0183	2.71556e-67	2.07973e-65
Capann_59V1aChr12g035690	798	674	749	1658	1596	1628	45.14	41.3	44.45	108.04	95.69	95.49	43.63	99.74	1.1929	2.74109e-67	2.0935e-65
Capann_59V1aChr08g030750	725	709	691	1401	1542	1485	41.01	43.44	41.01	91.29	92.45	87.1	41.82	90.28	1.1102	7.65114e-67	5.82748e-65
Capann_59V1aChr07g027700	749	597	645	1404	1612	1474	42.37	36.58	38.28	91.49	96.65	86.46	39.0767	91.5333	1.228	3.88332e-66	2.91765e-64
Capann_59V1aChr01g033290	193	211	194	636	750	683	10.92	12.93	11.51	41.44	44.97	40.06	11.7867	42.1567	1.8386	2.62483e-65	1.96148e-63
Capann_59V1aChr07g025380	666	619	681	1303	1392	1450	37.67	37.93	40.42	84.91	83.46	85.05	38.6733	84.4733	1.1272	2.66322e-65	1.98482e-63
Capann_59V1aChr02g026140	652	506	539	1243	1326	1395	36.88	31	31.99	81	79.5	81.82	33.29	80.7733	1.2788	3.91791e-65	2.91207e-63
Capann_59V1aChr06g006440	708	634	711	1342	1691	1538	40.05	38.85	42.2	87.45	101.38	90.21	40.3667	93.0133	1.2043	1.22883e-64	9.01274e-63
Capann_59V1aChr07g028960	1086	1042	1023	333	322	364	61.43	63.85	60.71	21.7	19.31	21.35	61.9967	20.7867	-1.5765	2.07814e-64	1.51219e-62
Capann_59V1aChr08g025140	337	346	361	847	943	1025	19.06	21.2	21.43	55.19	56.54	60.12	20.5633	57.2833	1.478	2.28575e-64	1.65457e-62
Capann_59V1aChr03g013880	122	102	90	443	541	515	6.9	6.25	5.34	28.87	32.44	30.21	6.16333	30.5067	2.3073	3.23971e-64	2.339e-62
Capann_59V1aChr06g032970	858	702	774	1575	1665	1596	48.53	43.01	45.94	102.63	99.82	93.61	45.8267	98.6867	1.1067	1.16254e-63	8.32826e-62
Capann_59V1aChr05g007140	58	101	88	463	510	532	3.28	6.19	5.22	30.17	30.58	31.2	4.89667	30.65	2.646	3.38261e-63	2.41078e-61
Capann_59V1aChr07g025460	93	87	86	440	431	460	5.26	5.33	5.1	28.67	25.84	26.98	5.23	27.1633	2.3768	4.05552e-63	2.87558e-61
Capann_59V1aChr12g023900	1149	1044	1036	359	353	339	64.99	63.97	61.49	23.39	21.16	19.88	63.4833	21.4767	-1.5636	4.4869e-63	3.16526e-61
Capann_59V1aChr07g004030	1928	1684	1823	763	741	747	109.06	103.18	108.19	49.72	44.43	43.82	106.81	45.99	-1.2157	6.44171e-63	4.52127e-61
Capann_59V1aChr08g026830	594	625	573	1229	1352	1350	33.6	38.3	34.01	80.08	81.06	79.18	35.3033	80.1067	1.1821	1.80483e-62	1.25406e-60
Capann_59V1aChr06g012330	429	438	475	994	1101	1119	24.27	26.84	28.19	64.77	66.01	65.64	26.4333	65.4733	1.3085	1.48228e-61	1.02481e-59
Capann_59V1aChr04g019020	106	101	100	455	503	450	6	6.19	5.93	29.65	30.16	26.39	6.04	28.7333	2.2501	2.15384e-61	1.48171e-59
Capann_59V1aChr02g014460	81	121	119	540	517	590	4.58	7.41	7.06	35.19	31	34.61	6.35	33.6	2.4036	2.25802e-61	1.54954e-59
Capann_59V1aChr04g008340	796	819	743	1522	1605	1811	45.03	50.18	44.1	99.18	96.23	106.22	46.4367	100.543	1.1145	2.9594e-61	2.02583e-59
Capann_59V1aChr11g016290	986	938	899	1827	1998	1787	55.77	57.47	53.36	119.05	119.79	104.82	55.5333	114.553	1.0446	3.84915e-61	2.62842e-59
Capann_59V1aChr03g018460	495	472	423	1165	1188	1105	28	28.92	25.1	75.91	71.23	64.81	27.34	70.65	1.3697	7.20525e-61	4.90807e-59
Capann_59V1aChr03g045480	1107	938	1032	300	358	357	62.62	57.47	61.25	19.55	21.46	20.94	60.4467	20.65	-1.5495	7.57696e-61	5.14862e-59
Capann_59V1aChr06g001470	661	665	647	1270	1465	1388	37.39	40.75	38.4	82.76	87.83	81.41	38.8467	84	1.1126	8.58397e-61	5.80444e-59
Capann_59V1aChr07g032630	677	600	660	1470	1454	1376	38.3	36.76	39.17	95.79	87.17	80.71	38.0767	87.89	1.2068	1.01426e-60	6.84167e-59
Capann_59V1aChr11g005470	123	118	106	438	509	527	6.96	7.23	6.29	28.54	30.52	30.91	6.82667	29.99	2.1352	1.31636e-60	8.85795e-59
Capann_59V1aChr11g027630	117	122	158	578	683	546	6.62	7.48	9.38	37.66	40.95	32.03	7.82667	36.88	2.2364	2.01041e-60	1.34955e-58
Capann_59V1aChr07g028970	761	751	789	1457	1510	1686	43.05	46.02	46.83	94.94	90.53	98.89	45.3	94.7867	1.0652	3.84227e-60	2.56065e-58
Capann_59V1aChr07g031970	574	547	589	1159	1218	1281	32.47	33.52	34.96	75.52	73.02	75.14	33.65	74.56	1.1478	5.70434e-60	3.78342e-58
Capann_59V1aChr03g020080	703	650	687	171	131	141	39.77	39.83	40.77	11.14	7.85	8.27	40.1233	9.08667	-2.1426	1.58362e-59	1.04534e-57
Capann_59V1aChr05g002690	485	445	475	1025	1271	1099	27.43	27.27	28.19	66.79	76.2	64.46	27.63	69.15	1.3235	2.63539e-59	1.73548e-57
Capann_59V1aChr07g005460	434	434	458	993	1092	1036	24.55	26.59	27.18	64.71	65.47	60.77	26.1067	63.65	1.2857	2.74107e-59	1.80079e-57
Capann_59V1aChr11g004790	271	284	251	888	785	834	15.33	17.4	14.9	57.86	47.06	48.92	15.8767	51.28	1.6915	7.2399e-59	4.73394e-57
Capann_59V1aChr06g004510	104	109	83	501	459	476	5.88	6.68	4.93	32.65	27.52	27.92	5.83	29.3633	2.3324	1.03754e-58	6.76819e-57
Capann_59V1aChr11g004120	425	380	422	961	999	971	24.04	23.28	25.05	62.62	59.89	56.95	24.1233	59.82	1.3102	5.74663e-58	3.71374e-56
Capann_59V1aChr04g004120	1633	1548	1651	645	716	636	92.37	94.85	97.99	42.03	42.93	37.3	95.07	40.7533	-1.2221	5.99559e-58	3.86562e-56
Capann_59V1aChr02g022810	650	601	639	1226	1279	1324	36.77	36.82	37.92	79.89	76.68	77.66	37.17	78.0767	1.0708	2.8091e-57	1.79446e-55
Capann_59V1aChr05g011780	338	332	333	812	832	894	19.12	20.34	19.76	52.91	49.88	52.44	19.74	51.7433	1.3903	4.58569e-57	2.92261e-55
Capann_59V1aChr09g019250	415	370	344	860	1021	951	23.47	22.67	20.42	56.04	61.21	55.78	22.1867	57.6767	1.3783	4.94338e-57	3.13616e-55
Capann_59V1aChr12g031050	218	198	228	654	641	687	12.33	12.13	13.53	42.62	38.43	40.3	12.6633	40.45	1.6755	5.94225e-57	3.76125e-55
Capann_59V1aChr08g029960	764	773	738	1607	1630	1514	43.22	47.36	43.8	104.71	97.73	88.8	44.7933	97.08	1.1159	6.8114e-57	4.30158e-55
Capann_59V1aChr01g002500	1206	1042	1232	394	372	427	68.22	63.85	73.12	25.67	22.3	25.05	68.3967	24.34	-1.4906	8.54232e-57	5.38244e-55
Capann_59V1aChr01g042650	866	799	847	1474	1612	1824	48.99	48.96	50.27	96.05	96.65	106.99	49.4067	99.8967	1.0157	1.44528e-56	9.04492e-55
Capann_59V1aChr10g004510	371	404	414	994	997	991	20.99	24.75	24.57	64.77	59.77	58.13	23.4367	60.89	1.3774	1.64611e-56	1.02555e-54
Capann_59V1aChr08g025030	128	125	120	486	485	489	7.24	7.66	7.12	31.67	29.08	28.68	7.34	29.81	2.0219	1.84789e-56	1.14867e-54
Capann_59V1aChr09g028800	2000	1752	1787	812	844	806	113.13	107.35	106.06	52.91	50.6	47.28	108.847	50.2633	-1.1147	2.24555e-56	1.39274e-54
Capann_59V1aChr06g004440	1184	1168	1272	410	460	481	66.97	71.57	75.49	26.72	27.58	28.21	71.3433	27.5033	-1.3752	2.42613e-56	1.50139e-54
Capann_59V1aChr07g026090	355	284	330	16	4	10	20.08	17.4	19.59	1.04	0.24	0.59	19.0233	0.623333	-4.9316	4.03945e-56	2.4942e-54
Capann_59V1aChr05g025780	189	151	202	606	703	600	10.69	9.25	11.99	39.49	42.15	35.19	10.6433	38.9433	1.8714	6.9071e-56	4.24595e-54
Capann_59V1aChr10g006310	108	94	135	475	475	512	6.11	5.76	8.01	30.95	28.48	30.03	6.62667	29.82	2.1699	1.29212e-55	7.9079e-54
Capann_59V1aChr01g029760	1073	1027	992	329	380	310	60.7	62.93	58.87	21.44	22.78	18.18	60.8333	20.8	-1.5483	2.04936e-55	1.25146e-53
Capann_59V1aChr08g025520	528	475	499	99	66	90	29.87	29.1	29.62	6.45	3.96	5.28	29.53	5.23	-2.4973	2.13566e-55	1.3013e-53
Capann_59V1aChr03g021960	97	110	129	471	476	492	5.49	6.74	7.66	30.69	28.54	28.86	6.63	29.3633	2.1469	2.46391e-55	1.49801e-53
Capann_59V1aChr02g031600	617	553	560	1173	1196	1227	34.9	33.88	33.24	76.43	71.71	71.97	34.0067	73.37	1.1094	2.52653e-55	1.53273e-53
Capann_59V1aChr03g020240	19	19	11	263	256	260	1.07	1.16	0.65	17.14	15.35	15.25	0.96	15.9133	4.0511	6.9303e-55	4.1951e-53
Capann_59V1aChr01g009350	411	434	423	1072	1038	1009	23.25	26.59	25.1	69.85	62.23	59.18	24.98	63.7533	1.3517	7.59358e-55	4.58659e-53
Capann_59V1aChr06g004010	2379	2096	2423	915	1011	1161	134.57	128.43	143.8	59.62	60.61	68.1	135.6	62.7767	-1.1111	1.06224e-54	6.38816e-53
Capann_59V1aChr09g008960	298	254	222	799	886	738	16.86	15.56	13.18	52.06	53.12	43.29	15.2	49.49	1.7031	1.23571e-54	7.39934e-53
Capann_59V1aChr01g004200	336	329	350	777	836	920	19.01	20.16	20.77	50.63	50.12	53.96	19.98	51.57	1.368	4.40377e-54	2.59766e-52
Capann_59V1aChr02g023770	1199	1171	1056	390	445	420	67.82	71.75	62.67	25.41	26.68	24.64	67.4133	25.5767	-1.3982	1.4579e-53	8.52719e-52
Capann_59V1aChr12g030240	346	294	290	859	886	789	19.57	18.01	17.21	55.97	53.12	46.28	18.2633	51.79	1.5037	2.23798e-53	1.30348e-51
Capann_59V1aChr02g033990	244	218	240	658	702	650	13.8	13.36	14.24	42.88	42.09	38.13	13.8	41.0333	1.5721	3.96178e-53	2.29783e-51
Capann_59V1aChr10g006660	289	221	253	722	786	701	16.35	13.54	15.02	47.05	47.12	41.12	14.97	45.0967	1.5909	4.1888e-53	2.42443e-51
Capann_59V1aChr01g023620	320	289	251	710	785	828	18.1	17.71	14.9	46.26	47.06	48.57	16.9033	47.2967	1.4844	1.0085e-52	5.82495e-51
Capann_59V1aChr05g025320	678	619	711	1432	1361	1406	38.35	37.93	42.2	93.31	81.6	82.47	39.4933	85.7933	1.1193	1.09793e-52	6.32825e-51
Capann_59V1aChr08g027460	541	495	463	1045	1146	1076	30.6	30.33	27.48	68.09	68.71	63.11	29.47	66.6367	1.1771	2.63025e-52	1.50975e-50
Capann_59V1aChr06g019850	214	197	197	588	585	708	12.11	12.07	11.69	38.31	35.07	41.53	11.9567	38.3033	1.6797	6.51675e-52	3.70987e-50
Capann_59V1aChr06g033310	375	419	428	919	1088	985	21.21	25.67	25.4	59.88	65.23	57.78	24.0933	60.9633	1.3393	7.68724e-52	4.36723e-50
Capann_59V1aChr06g013710	426	444	440	924	998	1001	24.1	27.2	26.11	60.21	59.83	58.71	25.8033	59.5833	1.2074	8.12405e-52	4.60595e-50
Capann_59V1aChr04g027470	1314	1353	1376	530	569	570	74.33	82.9	81.66	34.54	34.11	33.43	79.63	34.0267	-1.2266	1.49011e-51	8.41381e-50
Capann_59V1aChr02g030490	25	22	17	257	227	305	1.41	1.35	1.01	16.75	13.61	17.89	1.25667	16.0833	3.6779	1.80786e-51	1.01872e-49
Capann_59V1aChr02g036930	129	143	158	480	513	539	7.3	8.76	9.38	31.28	30.76	31.62	8.48	31.22	1.8803	1.88787e-51	1.06165e-49
Capann_59V1aChr01g049710	40	33	26	264	372	273	2.26	2.02	1.54	17.2	22.3	16.01	1.94	18.5033	3.2537	3.54561e-51	1.98761e-49
Capann_59V1aChr02g025990	491	410	452	1041	1030	1007	27.77	25.12	26.83	67.83	61.75	59.07	26.5733	62.8833	1.2427	3.5488e-51	1.98761e-49
Capann_59V1aChr12g002080	524	541	503	79	107	129	29.64	33.15	29.85	5.15	6.42	7.57	30.88	6.38	-2.275	4.27415e-51	2.38905e-49
Capann_59V1aChr10g013770	1298	1317	1403	508	496	573	73.42	80.7	83.27	33.1	29.74	33.61	79.13	32.15	-1.2994	4.96752e-51	2.77102e-49
Capann_59V1aChr03g016600	439	447	408	1075	997	1024	24.83	27.39	24.21	70.05	59.77	60.06	25.4767	63.2933	1.3129	5.36353e-51	2.98591e-49
Capann_59V1aChr01g030440	495	435	411	38	79	76	28	26.65	24.39	2.48	4.74	4.46	26.3467	3.89333	-2.7585	5.76585e-51	3.20345e-49
Capann_59V1aChr02g023560	444	439	405	921	980	965	25.12	26.9	24.04	60.01	58.76	56.6	25.3533	58.4567	1.2052	2.09952e-50	1.1549e-48
Capann_59V1aChr04g009910	587	550	634	1288	1191	1387	33.2	33.7	37.63	83.93	71.41	81.35	34.8433	78.8967	1.1791	3.79269e-50	2.07394e-48
Capann_59V1aChr02g023310	737	624	663	1237	1397	1307	41.69	38.23	39.35	80.6	83.76	76.66	39.7567	80.34	1.0149	5.58718e-50	3.04919e-48
Capann_59V1aChr08g018110	54	33	52	304	312	307	3.05	2.02	3.09	19.81	18.71	18.01	2.72	18.8433	2.7924	6.16936e-50	3.3603e-48
Capann_59V1aChr10g022330	1545	1464	1540	667	706	695	87.39	89.7	91.4	43.46	42.33	40.77	89.4967	42.1867	-1.085	6.27484e-50	3.41105e-48
Capann_59V1aChr04g032930	1155	1130	1097	364	476	443	65.33	69.24	65.11	23.72	28.54	25.98	66.56	26.08	-1.3517	1.95789e-49	1.0581e-47
Capann_59V1aChr02g018270	123	118	91	402	455	470	6.96	7.23	5.4	26.19	27.28	27.57	6.53	27.0133	2.0485	2.14685e-49	1.15796e-47
Capann_59V1aChr07g026240	564	546	570	1007	1265	1269	31.9	33.45	33.83	65.62	75.84	74.43	33.06	71.9633	1.1222	1.36754e-48	7.27707e-47
Capann_59V1aChr03g001610	409	323	376	857	948	855	23.14	19.79	22.32	55.84	56.84	50.15	21.75	54.2767	1.3193	2.17166e-48	1.14899e-46
Capann_59V1aChr08g019490	85	68	70	320	365	359	4.81	4.17	4.15	20.85	21.88	21.06	4.37667	21.2633	2.2805	5.38326e-48	2.82662e-46
Capann_59V1aChr06g015620	96	97	101	398	381	417	5.43	5.94	5.99	25.93	22.84	24.46	5.78667	24.41	2.0767	7.96892e-48	4.14503e-46
Capann_59V1aChr01g012960	884	821	936	1612	1632	2011	50	50.3	55.55	105.04	97.85	117.96	51.95	106.95	1.0417	1.08001e-47	5.60717e-46
Capann_59V1aChr12g035190	796	633	658	1286	1581	1410	45.03	38.79	39.05	83.8	94.79	82.7	40.9567	87.0967	1.0885	2.00582e-47	1.03556e-45
Capann_59V1aChr09g006000	329	256	250	737	788	725	18.61	15.69	14.84	48.02	47.24	42.53	16.38	45.93	1.4875	2.46432e-47	1.2699e-45
Capann_59V1aChr03g042800	376	397	363	780	962	920	21.27	24.33	21.54	50.83	57.68	53.96	22.38	54.1567	1.2749	6.37469e-47	3.26073e-45
Capann_59V1aChr01g002160	102	84	106	355	405	411	5.77	5.15	6.29	23.13	24.28	24.11	5.73667	23.84	2.0551	1.34946e-46	6.86468e-45
Capann_59V1aChr03g021650	443	373	436	913	894	1061	25.06	22.85	25.88	59.49	53.6	62.23	24.5967	58.44	1.2485	3.31894e-46	1.68216e-44
Capann_59V1aChr08g019810	255	259	212	673	646	703	14.42	15.87	12.58	43.85	38.73	41.23	14.29	41.27	1.5301	3.37724e-46	1.70859e-44
Capann_59V1aChr01g030970	50	27	25	263	267	380	2.83	1.65	1.48	17.14	16.01	22.29	1.98667	18.48	3.2175	5.08235e-46	2.56187e-44
Capann_59V1aChr01g018290	97	86	78	318	398	409	5.49	5.27	4.63	20.72	23.86	23.99	5.13	22.8567	2.1556	1.00492e-45	5.03804e-44
Capann_59V1aChr03g007020	86	98	80	351	395	372	4.86	6	4.75	22.87	23.68	21.82	5.20333	22.79	2.1309	1.11626e-45	5.58615e-44
Capann_59V1aChr02g007890	194	188	232	606	591	611	10.97	11.52	13.77	39.49	35.43	35.84	12.0867	36.92	1.611	1.15105e-45	5.74986e-44
Capann_59V1aChr05g016300	27	42	25	248	250	278	1.53	2.57	1.48	16.16	14.99	16.31	1.86	15.82	3.0884	2.0169e-45	1.00209e-43
Capann_59V1aChr06g003950	582	603	615	1099	1166	1265	32.92	36.95	36.5	71.61	69.91	74.2	35.4567	71.9067	1.0201	3.71178e-45	1.84089e-43
Capann_59V1aChr10g020330	736	576	585	1219	1288	1294	41.63	35.29	34.72	79.43	77.22	75.9	37.2133	77.5167	1.0587	7.03039e-45	3.48055e-43
Capann_59V1aChr08g027830	581	610	584	1124	1140	1245	32.86	37.38	34.66	73.24	68.35	73.03	34.9667	71.54	1.0328	8.03639e-45	3.97149e-43
Capann_59V1aChr01g046480	1152	1071	1114	454	480	491	65.16	65.62	66.12	29.58	28.78	28.8	65.6333	29.0533	-1.1757	8.4308e-45	4.15899e-43
Capann_59V1aChr02g023580	257	198	187	630	596	668	14.54	12.13	11.1	41.05	35.73	39.18	12.59	38.6533	1.6183	8.98851e-45	4.42624e-43
Capann_59V1aChr11g006020	827	698	765	218	284	239	46.78	42.77	45.4	14.21	17.03	14.02	44.9833	15.0867	-1.5761	9.98209e-45	4.9068e-43
Capann_59V1aChr08g025800	509	474	463	951	1027	976	28.79	29.04	27.48	61.97	61.57	57.25	28.4367	60.2633	1.0835	1.48227e-44	7.27338e-43
Capann_59V1aChr06g009880	175	145	143	447	521	489	9.9	8.88	8.49	29.13	31.24	28.68	9.09	29.6833	1.7073	2.744e-44	1.33699e-42
Capann_59V1aChr06g008390	60	77	62	299	342	332	3.39	4.72	3.68	19.48	20.5	19.47	3.93	19.8167	2.3341	3.46814e-44	1.6839e-42
Capann_59V1aChr01g005170	275	247	239	666	617	744	15.56	15.13	14.18	43.4	36.99	43.64	14.9567	41.3433	1.4669	5.8485e-44	2.82973e-42
Capann_59V1aChr02g017630	263	241	257	693	655	646	14.88	14.77	15.25	45.16	39.27	37.89	14.9667	40.7733	1.4459	8.75356e-44	4.22794e-42
Capann_59V1aChr01g010290	353	323	279	729	762	792	19.97	19.79	16.56	47.5	45.69	46.45	18.7733	46.5467	1.31	2.78084e-43	1.32467e-41
Capann_59V1aChr02g032580	522	488	553	946	1061	1128	29.53	29.9	32.82	61.64	63.61	66.16	30.75	63.8033	1.053	3.30361e-43	1.5603e-41
Capann_59V1aChr04g005960	907	842	894	1758	1533	1933	51.31	51.59	53.06	114.55	91.91	113.38	51.9867	106.613	1.0362	3.39398e-43	1.60025e-41
Capann_59V1aChr09g002990	207	209	223	520	601	600	11.71	12.81	13.23	33.88	36.03	35.19	12.5833	35.0333	1.4772	3.92507e-43	1.84751e-41
Capann_59V1aChr08g005750	583	517	596	1016	1110	1152	32.98	31.68	35.37	66.2	66.55	67.57	33.3433	66.7733	1.0019	3.99618e-43	1.8778e-41
Capann_59V1aChr03g011170	127	104	115	379	467	402	7.18	6.37	6.83	24.7	28	23.58	6.79333	25.4267	1.9042	5.20276e-43	2.4324e-41
Capann_59V1aChr03g020160	351	360	358	719	818	832	19.85	22.06	21.25	46.85	49.04	48.8	21.0533	48.23	1.1959	1.33841e-42	6.22584e-41
Capann_59V1aChr01g029820	603	469	488	973	1099	1153	34.11	28.74	28.96	63.4	65.89	67.63	30.6033	65.64	1.1009	1.97277e-42	9.13075e-41
Capann_59V1aChr03g009900	326	264	246	645	719	724	18.44	16.18	14.6	42.03	43.11	42.47	16.4067	42.5367	1.3744	3.67814e-42	1.69672e-40
Capann_59V1aChr11g006850	50	35	54	231	305	308	2.83	2.14	3.2	15.05	18.29	18.07	2.72333	17.1367	2.6536	4.01392e-42	1.84547e-40
Capann_59V1aChr07g028170	531	404	525	969	1083	1056	30.04	24.75	31.16	63.14	64.93	61.94	28.65	63.3367	1.1445	8.35273e-42	3.82131e-40
Capann_59V1aChr04g000350	68	53	37	260	320	320	3.85	3.25	2.2	16.94	19.19	18.77	3.1	18.3	2.5615	9.53635e-42	4.35562e-40
Capann_59V1aChr02g031270	334	275	307	737	778	693	18.89	16.85	18.22	48.02	46.64	40.65	17.9867	45.1033	1.3263	2.34771e-41	1.06702e-39
Capann_59V1aChr01g011810	932	942	907	355	375	337	52.72	57.72	53.83	23.13	22.48	19.77	54.7567	21.7933	-1.3291	2.4445e-41	1.10919e-39
Capann_59V1aChr12g024660	800	722	760	227	276	303	45.25	44.24	45.11	14.79	16.55	17.77	44.8667	16.37	-1.4546	2.83059e-41	1.28019e-39
Capann_59V1aChr12g011480	331	315	306	671	713	767	18.72	19.3	18.16	43.72	42.75	44.99	18.7267	43.82	1.2265	3.40736e-41	1.53603e-39
Capann_59V1aChr03g015290	1290	1177	1170	517	554	584	72.97	72.12	69.44	33.69	33.21	34.25	71.51	33.7167	-1.0847	4.31507e-41	1.94206e-39
Capann_59V1aChr07g018060	75	66	90	326	351	322	4.24	4.04	5.34	21.24	21.04	18.89	4.54	20.39	2.1671	6.3721e-41	2.84019e-39
Capann_59V1aChr02g027430	114	117	156	451	431	570	6.45	7.17	9.26	29.39	25.84	33.43	7.62667	29.5533	1.9542	1.04384e-40	4.63772e-39
Capann_59V1aChr01g004100	1431	1371	1466	658	697	684	80.95	84	87.01	42.88	41.79	40.12	83.9867	41.5967	-1.0137	1.0563e-40	4.68559e-39
Capann_59V1aChr12g013900	37	23	39	225	263	228	2.09	1.41	2.31	14.66	15.77	13.37	1.93667	14.6	2.9143	1.16556e-40	5.15375e-39
Capann_59V1aChr07g028480	109	94	111	361	408	365	6.17	5.76	6.59	23.52	24.46	21.41	6.17333	23.13	1.9056	1.18116e-40	5.2144e-39
Capann_59V1aChr03g019600	242	217	229	526	617	729	13.69	13.3	13.59	34.27	36.99	42.76	13.5267	38.0067	1.4904	1.25665e-40	5.53007e-39
Capann_59V1aChr05g011280	721	566	605	1244	1211	1242	40.78	34.68	35.91	81.06	72.6	72.85	37.1233	75.5033	1.0242	2.1817e-40	9.57047e-39
Capann_59V1aChr06g019920	141	137	160	415	488	455	7.98	8.39	9.5	27.04	29.26	26.69	8.62333	27.6633	1.6817	2.20111e-40	9.6404e-39
Capann_59V1aChr01g049720	16	22	28	202	220	203	0.91	1.35	1.66	13.16	13.19	11.91	1.30667	12.7533	3.2869	3.72677e-40	1.62199e-38
Capann_59V1aChr03g017720	448	418	428	848	851	940	25.34	25.61	25.4	55.26	51.02	55.14	25.45	53.8067	1.0801	4.60336e-40	2.00037e-38
Capann_59V1aChr02g003790	342	278	274	636	720	751	19.35	17.03	16.26	41.44	43.17	44.05	17.5467	42.8867	1.2893	4.94247e-40	2.14437e-38
Capann_59V1aChr03g000490	158	111	119	379	465	479	8.94	6.8	7.06	24.7	27.88	28.1	7.6	26.8933	1.8232	6.10832e-40	2.64605e-38
Capann_59V1aChr09g003110	758	776	722	254	287	276	42.88	47.55	42.85	16.55	17.21	16.19	44.4267	16.65	-1.4159	7.87451e-40	3.40582e-38
Capann_59V1aChr03g016570	503	463	462	838	989	991	28.45	28.37	27.42	54.61	59.29	58.13	28.08	57.3433	1.0301	9.11253e-40	3.92902e-38
Capann_59V1aChr02g019660	546	456	429	985	1094	961	30.89	27.94	25.46	64.18	65.59	56.37	28.0967	62.0467	1.143	3.04586e-39	1.30113e-37
Capann_59V1aChr11g004690	109	78	77	326	341	380	6.17	4.78	4.57	21.24	20.44	22.29	5.17333	21.3233	2.0433	4.28232e-39	1.8237e-37
Capann_59V1aChr04g005190	47	19	53	235	312	336	2.66	1.16	3.15	15.31	18.71	19.71	2.32333	17.91	2.9465	4.67119e-39	1.98626e-37
Capann_59V1aChr03g025390	569	447	507	912	1033	1130	32.19	27.39	30.09	59.43	61.93	66.28	29.89	62.5467	1.0653	5.07158e-39	2.15321e-37
Capann_59V1aChr11g017690	210	225	206	597	609	540	11.88	13.79	12.23	38.9	36.51	31.67	12.6333	35.6933	1.4984	6.21637e-39	2.63521e-37
Capann_59V1aChr12g032620	580	579	606	154	163	211	32.81	35.48	35.97	10.03	9.77	12.38	34.7533	10.7267	-1.6959	8.36475e-39	3.52975e-37
Capann_59V1aChr11g019150	485	480	468	838	1024	984	27.43	29.41	27.78	54.61	61.39	57.72	28.2067	57.9067	1.0377	1.06166e-38	4.47317e-37
Capann_59V1aChr09g023200	476	429	476	854	921	919	26.93	26.29	28.25	55.65	55.22	53.9	27.1567	54.9233	1.0161	2.05963e-38	8.65169e-37
Capann_59V1aChr02g022570	202	190	220	475	569	643	11.43	11.64	13.06	30.95	34.11	37.72	12.0433	34.26	1.5083	2.14058e-38	8.96455e-37
Capann_59V1aChr08g023430	46	39	50	255	258	238	2.6	2.39	2.97	16.62	15.47	13.96	2.65333	15.35	2.5324	2.22329e-38	9.29692e-37
Capann_59V1aChr01g037220	266	218	191	543	601	654	15.05	13.36	11.34	35.38	36.03	38.36	13.25	36.59	1.4655	2.49231e-38	1.03905e-36
Capann_59V1aChr06g030010	259	232	275	584	604	658	14.65	14.22	16.32	38.05	36.21	38.6	15.0633	37.62	1.3205	3.29396e-38	1.36505e-36
Capann_59V1aChr02g013110	104	79	61	322	362	347	5.88	4.84	3.62	20.98	21.7	20.35	4.78	21.01	2.136	3.4573e-38	1.4306e-36
Capann_59V1aChr05g019760	138	117	128	354	422	442	7.81	7.17	7.6	23.07	25.3	25.93	7.52667	24.7667	1.7183	3.99409e-38	1.65025e-36
Capann_59V1aChr12g010790	330	285	269	50	48	49	18.67	17.46	15.96	3.26	2.88	2.87	17.3633	3.00333	-2.5314	4.27799e-38	1.76493e-36
Capann_59V1aChr04g011460	117	142	127	428	508	400	6.62	8.7	7.54	27.89	30.46	23.46	7.62	27.27	1.8395	4.34606e-38	1.79034e-36
Capann_59V1aChr09g017200	229	207	234	531	583	556	12.95	12.68	13.89	34.6	34.95	32.61	13.1733	34.0533	1.3702	5.10444e-38	2.09653e-36
Capann_59V1aChr04g005310	525	410	479	989	933	1004	29.7	25.12	28.43	64.44	55.94	58.89	27.75	59.7567	1.1066	5.68166e-38	2.33015e-36
Capann_59V1aChr07g025770	118	144	96	399	412	469	6.67	8.82	5.7	26	24.7	27.51	7.06333	26.07	1.884	1.47221e-37	5.97591e-36
Capann_59V1aChr12g024640	44	22	20	222	211	258	2.49	1.35	1.19	14.47	12.65	15.13	1.67667	14.0833	3.0703	1.87101e-37	7.57253e-36
Capann_59V1aChr10g015310	351	332	356	715	721	775	19.85	20.34	21.13	46.59	43.23	45.46	20.44	45.0933	1.1415	1.88595e-37	7.62188e-36
Capann_59V1aChr04g006980	159	149	136	406	431	462	8.99	9.13	8.07	26.46	25.84	27.1	8.73	26.4667	1.6001	2.31679e-37	9.33587e-36
Capann_59V1aChr11g005600	17	13	9	151	179	194	0.96	0.8	0.53	9.84	10.73	11.38	0.763333	10.65	3.8024	5.43489e-37	2.17741e-35
Capann_59V1aChr11g016510	486	437	474	922	923	902	27.49	26.78	28.13	60.08	55.34	52.91	27.4667	56.11	1.0306	5.59834e-37	2.23966e-35
Capann_59V1aChr04g001470	411	414	417	760	845	949	23.25	25.37	24.75	49.52	50.66	55.66	24.4567	51.9467	1.0868	8.83871e-37	3.52582e-35
Capann_59V1aChr03g039050	241	156	200	583	545	577	13.63	9.56	11.87	37.99	32.67	33.84	11.6867	34.8333	1.5756	1.42e-36	5.64822e-35
Capann_59V1aChr08g012130	417	499	470	98	133	104	23.59	30.57	27.89	6.39	7.97	6.1	27.35	6.82	-2.0037	1.8997e-36	7.53465e-35
Capann_59V1aChr01g031840	150	131	164	402	488	436	8.48	8.03	9.73	26.19	29.26	25.57	8.74667	27.0067	1.6265	1.98722e-36	7.87051e-35
Capann_59V1aChr02g018090	532	480	448	964	948	960	30.09	29.41	26.59	62.82	56.84	56.31	28.6967	58.6567	1.0314	1.99863e-36	7.90444e-35
Capann_59V1aChr12g009280	27	22	20	206	204	176	1.53	1.35	1.19	13.42	12.23	10.32	1.35667	11.99	3.1437	2.09479e-36	8.27293e-35
Capann_59V1aChr10g016160	60	57	62	298	331	244	3.39	3.49	3.68	19.42	19.84	14.31	3.52	17.8567	2.3428	2.85764e-36	1.12376e-34
Capann_59V1aChr03g050280	294	347	308	655	762	755	16.63	21.26	18.28	42.68	45.69	44.28	18.7233	44.2167	1.2398	3.48034e-36	1.36091e-34
Capann_59V1aChr02g038910	49	34	42	205	251	242	2.77	2.08	2.49	13.36	15.05	14.19	2.44667	14.2	2.537	4.54823e-36	1.77349e-34
Capann_59V1aChr02g031010	61	101	91	342	346	469	3.45	6.19	5.4	22.29	20.74	27.51	5.01333	23.5133	2.2296	5.92849e-36	2.29876e-34
Capann_59V1aChr07g001030	62	48	43	227	255	279	3.51	2.94	2.55	14.79	15.29	16.36	3	15.48	2.3674	8.27755e-36	3.19175e-34
Capann_59V1aChr04g001680	353	291	311	639	686	758	19.97	17.83	18.46	41.64	41.13	44.46	18.7533	42.41	1.1773	8.91498e-36	3.43276e-34
Capann_59V1aChr03g040120	199	167	176	421	502	542	11.26	10.23	10.45	27.43	30.1	31.79	10.6467	29.7733	1.4836	1.08812e-35	4.1725e-34
Capann_59V1aChr07g007730	76	70	83	276	292	327	4.3	4.29	4.93	17.98	17.51	19.18	4.50667	18.2233	2.0157	1.80477e-35	6.90145e-34
Capann_59V1aChr04g004910	272	279	254	597	600	656	15.39	17.09	15.07	38.9	35.97	38.48	15.85	37.7833	1.2533	2.1679e-35	8.27862e-34
Capann_59V1aChr12g026220	47	21	30	203	239	227	2.66	1.29	1.78	13.23	14.33	13.31	1.91	13.6233	2.8344	2.44297e-35	9.30343e-34
Capann_59V1aChr08g030860	278	273	249	553	762	661	15.73	16.73	14.78	36.03	45.69	38.77	15.7467	40.1633	1.3508	2.57348e-35	9.787e-34
Capann_59V1aChr01g014040	1116	1119	1093	424	406	540	63.13	68.56	64.87	27.63	24.34	31.67	65.52	27.88	-1.2327	4.48422e-35	1.70069e-33
Capann_59V1aChr01g050330	1071	873	1031	417	418	425	60.58	53.49	61.19	27.17	25.06	24.93	58.42	25.72	-1.1836	5.65018e-35	2.13705e-33
Capann_59V1aChr02g028930	341	348	352	644	822	778	19.29	21.32	20.89	41.96	49.28	45.63	20.5	45.6233	1.1541	6.56382e-35	2.47923e-33
Capann_59V1aChr01g002150	167	129	118	471	399	469	9.45	7.9	7	30.69	23.92	27.51	8.11667	27.3733	1.7538	7.67955e-35	2.89277e-33
Capann_59V1aChr08g030160	116	134	75	443	440	396	6.56	8.21	4.45	28.87	26.38	23.23	6.40667	26.16	2.0297	1.03073e-34	3.86161e-33
Capann_59V1aChr04g006590	74	79	63	313	301	278	4.19	4.84	3.74	20.4	18.05	16.31	4.25667	18.2533	2.1004	1.72397e-34	6.45012e-33
Capann_59V1aChr01g002810	244	224	258	502	612	611	13.8	13.72	15.31	32.71	36.69	35.84	14.2767	35.08	1.297	1.81878e-34	6.79566e-33
Capann_59V1aChr01g016900	41	49	43	244	241	220	2.32	3	2.55	15.9	14.45	12.9	2.62333	14.4167	2.4583	1.91671e-34	7.15193e-33
Capann_59V1aChr04g012530	247	282	246	596	735	604	13.97	17.28	14.6	38.84	44.07	35.43	15.2833	39.4467	1.3679	1.98291e-34	7.37908e-33
Capann_59V1aChr06g006590	185	187	156	440	471	497	10.46	11.46	9.26	28.67	28.24	29.15	10.3933	28.6867	1.4647	2.86543e-34	1.06347e-32
Capann_59V1aChr11g017100	296	283	304	585	649	666	16.74	17.34	18.04	38.12	38.91	39.06	17.3733	38.6967	1.1553	4.99573e-34	1.84669e-32
Capann_59V1aChr02g017220	302	303	330	632	713	669	17.08	18.57	19.59	41.18	42.75	39.24	18.4133	41.0567	1.1569	5.50145e-34	2.02016e-32
Capann_59V1aChr07g005050	85	77	100	335	295	439	4.81	4.72	5.93	21.83	17.69	25.75	5.15333	21.7567	2.0779	7.14331e-34	2.61613e-32
Capann_59V1aChr03g019730	96	54	78	268	348	338	5.43	3.31	4.63	17.46	20.86	19.83	4.45667	19.3833	2.1208	7.73851e-34	2.83038e-32
Capann_59V1aChr02g039070	339	317	333	635	699	692	19.18	19.42	19.76	41.38	41.91	40.59	19.4533	41.2933	1.0859	2.32668e-33	8.42101e-32
Capann_59V1aChr03g049300	286	283	252	660	739	590	16.18	17.34	14.96	43.01	44.31	34.61	16.16	40.6433	1.3306	2.65476e-33	9.5834e-32
Capann_59V1aChr02g011040	94	84	68	299	287	347	5.32	5.15	4.04	19.48	17.21	20.35	4.83667	19.0133	1.9749	2.97884e-33	1.07393e-31
Capann_59V1aChr04g003070	195	181	210	6	6	1	11.03	11.09	12.46	0.39	0.36	0.06	11.5267	0.27	-5.4159	3.28828e-33	1.18089e-31
Capann_59V1aChr04g000880	64	58	60	227	255	307	3.62	3.55	3.56	14.79	15.29	18.01	3.57667	16.03	2.1641	4.08045e-33	1.46158e-31
Capann_59V1aChr02g032170	25	16	19	174	192	157	1.41	0.98	1.13	11.34	11.51	9.21	1.17333	10.6867	3.1871	4.44383e-33	1.58969e-31
Capann_59V1aChr08g026160	434	429	345	880	960	813	24.55	26.29	20.48	57.34	57.56	47.69	23.7733	54.1967	1.1889	5.58049e-33	1.98861e-31
Capann_59V1aChr02g014670	206	219	233	483	531	588	11.65	13.42	13.83	31.47	31.84	34.49	12.9667	32.6	1.3301	7.29031e-33	2.59124e-31
Capann_59V1aChr09g005540	1033	958	956	445	382	422	58.43	58.7	56.74	29	22.9	24.75	57.9567	25.55	-1.1817	9.92696e-33	3.51937e-31
Capann_59V1aChr01g045540	986	889	839	372	417	382	55.77	54.47	49.79	24.24	25	22.41	53.3433	23.8833	-1.1593	1.78447e-32	6.27825e-31
Capann_59V1aChr10g020980	97	69	100	378	296	358	5.49	4.23	5.93	24.63	17.75	21	5.21667	21.1267	2.0179	1.97029e-32	6.92323e-31
Capann_59V1aChr08g026120	1109	1010	1022	435	538	473	62.73	61.88	60.66	28.35	32.26	27.74	61.7567	29.45	-1.0683	2.27646e-32	7.96876e-31
Capann_59V1aChr06g029830	353	388	394	69	109	93	19.97	23.77	23.38	4.5	6.53	5.45	22.3733	5.49333	-2.026	2.28318e-32	7.97512e-31
Capann_59V1aChr05g001480	735	689	630	221	284	268	41.58	42.22	37.39	14.4	17.03	15.72	40.3967	15.7167	-1.3619	2.28403e-32	7.97512e-31
Capann_59V1aChr09g005530	608	525	568	204	198	198	34.39	32.17	33.71	13.29	11.87	11.61	33.4233	12.2567	-1.4473	2.28727e-32	7.97637e-31
Capann_59V1aChr05g030880	298	267	232	589	589	644	16.86	16.36	13.77	38.38	35.31	37.77	15.6633	37.1533	1.2461	2.36782e-32	8.24692e-31
Capann_59V1aChr01g050870	443	421	391	713	880	876	25.06	25.8	23.21	46.46	52.76	51.38	24.69	50.2	1.0238	2.89437e-32	1.0043e-30
Capann_59V1aChr01g031540	320	307	297	667	684	631	18.1	18.81	17.63	43.46	41.01	37.01	18.18	40.4933	1.1553	3.11407e-32	1.07784e-30
Capann_59V1aChr07g025020	358	304	320	649	681	681	20.25	18.63	18.99	42.29	40.83	39.94	19.29	41.02	1.0885	3.32584e-32	1.1497e-30
Capann_59V1aChr02g031300	55	53	53	253	232	238	3.11	3.25	3.15	16.49	13.91	13.96	3.17	14.7867	2.2217	3.41646e-32	1.17808e-30
Capann_59V1aChr01g006200	478	409	421	78	136	124	27.04	25.06	24.99	5.08	8.15	7.27	25.6967	6.83333	-1.9109	4.68632e-32	1.61196e-30
Capann_59V1aChr10g005990	211	175	202	524	467	511	11.94	10.72	11.99	34.14	28	29.97	11.55	30.7033	1.4105	4.8039e-32	1.65035e-30
Capann_59V1aChr01g054210	258	348	317	667	738	800	14.59	21.32	18.81	43.46	44.25	46.92	18.24	44.8767	1.2989	5.06045e-32	1.73205e-30
Capann_59V1aChr06g029160	492	456	468	152	159	151	27.83	27.94	27.78	9.9	9.53	8.86	27.85	9.43	-1.5623	7.44687e-32	2.53633e-30
Capann_59V1aChr05g006380	1049	877	886	409	371	409	59.34	53.74	52.58	26.65	22.24	23.99	55.22	24.2933	-1.1846	9.17246e-32	3.11257e-30
Capann_59V1aChr10g021010	109	86	83	281	316	364	6.17	5.27	4.93	18.31	18.95	21.35	5.45667	19.5367	1.8401	9.22406e-32	3.12626e-30
Capann_59V1aChr01g018360	1616	1493	1530	788	655	697	91.41	91.48	90.8	51.35	39.27	40.88	91.23	43.8333	-1.0575	1.39926e-31	4.71936e-30
Capann_59V1aChr03g025010	1015	842	939	382	437	440	57.41	51.59	55.73	24.89	26.2	25.81	54.91	25.6333	-1.099	1.65193e-31	5.55802e-30
Capann_59V1aChr11g029150	230	152	171	16	15	8	13.01	9.31	10.15	1.04	0.9	0.47	10.8233	0.803333	-3.752	1.66762e-31	5.60403e-30
Capann_59V1aChr08g022890	110	94	76	305	315	332	6.22	5.76	4.51	19.87	18.89	19.47	5.49667	19.41	1.8202	3.1602e-31	1.05813e-29
Capann_59V1aChr01g042030	176	186	165	12	20	13	9.96	11.4	9.79	0.78	1.2	0.76	10.3833	0.913333	-3.507	3.7048e-31	1.23899e-29
Capann_59V1aChr02g037420	397	299	297	656	715	764	22.46	18.32	17.63	42.75	42.87	44.81	19.47	43.4767	1.159	4.06668e-31	1.35837e-29
Capann_59V1aChr01g043000	385	383	368	111	100	87	21.78	23.47	21.84	7.23	6	5.1	22.3633	6.11	-1.8719	9.1797e-31	3.04423e-29
Capann_59V1aChr04g011240	298	275	273	560	620	597	16.86	16.85	16.2	36.49	37.17	35.02	16.6367	36.2267	1.1227	1.02485e-30	3.39056e-29
Capann_59V1aChr01g007910	404	389	450	831	767	944	22.85	23.83	26.71	54.15	45.98	55.37	24.4633	51.8333	1.0833	1.21591e-30	4.01308e-29
Capann_59V1aChr03g038310	214	200	245	477	538	531	12.11	12.25	14.54	31.08	32.26	31.15	12.9667	31.4967	1.2804	1.55589e-30	5.11085e-29
Capann_59V1aChr05g000470	289	294	264	613	576	678	16.35	18.01	15.67	39.94	34.53	39.77	16.6767	38.08	1.1912	1.87879e-30	6.14966e-29
Capann_59V1aChr01g005300	363	280	255	610	679	774	20.53	17.16	15.13	39.75	40.71	45.4	17.6067	41.9533	1.2527	2.52509e-30	8.21662e-29
Capann_59V1aChr03g005580	196	136	179	14	9	14	11.09	8.33	10.62	0.91	0.54	0.82	10.0133	0.756667	-3.7261	2.57866e-30	8.38109e-29
Capann_59V1aChr10g005740	781	750	749	317	333	287	44.18	45.95	44.45	20.66	19.96	16.83	44.86	19.15	-1.2281	2.73423e-30	8.87632e-29
Capann_59V1aChr11g008490	23	23	13	145	163	176	1.3	1.41	0.77	9.45	9.77	10.32	1.16	9.84667	3.0855	3.3264e-30	1.07861e-28
Capann_59V1aChr09g004280	388	299	383	671	740	765	21.95	18.32	22.73	43.72	44.37	44.87	21	44.32	1.0776	3.56452e-30	1.15447e-28
Capann_59V1aChr10g027680	439	376	350	692	787	801	24.83	23.04	20.77	45.09	47.18	46.98	22.88	46.4167	1.0206	3.66516e-30	1.18568e-28
Capann_59V1aChr08g027870	54	73	89	287	289	289	3.05	4.47	5.28	18.7	17.33	16.95	4.26667	17.66	2.0493	4.72646e-30	1.52545e-28
Capann_59V1aChr09g001470	204	219	226	19	35	37	11.54	13.42	13.41	1.24	2.1	2.17	12.79	1.83667	-2.7999	5.02275e-30	1.6192e-28
Capann_59V1aChr10g020070	161	161	152	360	426	442	9.11	9.86	9.02	23.46	25.54	25.93	9.33	24.9767	1.4206	9.13094e-30	2.92993e-28
Capann_59V1aChr09g023040	13	6	13	138	146	132	0.74	0.37	0.77	8.99	8.75	7.74	0.626667	8.49333	3.7606	1.15687e-29	3.70788e-28
Capann_59V1aChr04g012830	729	591	613	250	220	246	41.24	36.21	36.38	16.29	13.19	14.43	37.9433	14.6367	-1.3743	1.18351e-29	3.78887e-28
Capann_59V1aChr12g004700	211	153	181	429	461	466	11.94	9.37	10.74	27.95	27.64	27.33	10.6833	27.64	1.3714	1.61793e-29	5.1558e-28
Capann_59V1aChr03g012560	116	71	89	270	359	340	6.56	4.35	5.28	17.59	21.52	19.94	5.39667	19.6833	1.8668	2.19927e-29	6.98426e-28
Capann_59V1aChr12g006770	280	261	283	61	54	66	15.84	15.99	16.8	3.97	3.24	3.87	16.21	3.69333	-2.1339	2.22096e-29	7.04506e-28
Capann_59V1aChr06g015900	238	234	212	470	525	535	13.46	14.34	12.58	30.63	31.48	31.38	13.46	31.1633	1.2112	2.64233e-29	8.36255e-28
Capann_59V1aChr03g012290	185	146	114	407	458	423	10.46	8.95	6.77	26.52	27.46	24.81	8.72667	26.2633	1.5895	2.92739e-29	9.21213e-28
Capann_59V1aChr01g052600	1160	1137	993	505	525	495	65.62	69.67	58.93	32.91	31.48	29.03	64.74	31.14	-1.0559	3.22871e-29	1.01374e-27
Capann_59V1aChr10g012460	93	67	76	249	309	278	5.26	4.11	4.51	16.23	18.53	16.31	4.62667	17.0233	1.8795	3.32903e-29	1.04405e-27
Capann_59V1aChr06g036840	427	349	391	793	823	721	24.15	21.38	23.21	51.67	49.34	42.29	22.9133	47.7667	1.0598	3.98012e-29	1.24543e-27
Capann_59V1aChr09g008360	118	126	109	338	365	330	6.67	7.72	6.47	22.02	21.88	19.36	6.95333	21.0867	1.6006	5.22791e-29	1.63035e-27
Capann_59V1aChr08g023880	312	243	311	573	635	626	17.65	14.89	18.46	37.34	38.07	36.72	17	37.3767	1.1366	6.57489e-29	2.03667e-27
Capann_59V1aChr08g031440	244	237	210	479	515	546	13.8	14.52	12.46	31.21	30.88	32.03	13.5933	31.3733	1.2066	8.496e-29	2.62297e-27
Capann_59V1aChr04g001600	277	283	274	695	632	579	15.67	17.34	16.26	45.29	37.89	33.96	16.4233	39.0467	1.2495	1.01708e-28	3.13653e-27
Capann_59V1aChr04g005770	417	299	340	680	744	727	23.59	18.32	20.18	44.31	44.61	42.64	20.6967	43.8533	1.0833	1.07791e-28	3.31676e-27
Capann_59V1aChr01g021590	152	139	147	349	387	391	8.6	8.52	8.72	22.74	23.2	22.93	8.61333	22.9567	1.4143	1.80166e-28	5.51925e-27
Capann_59V1aChr03g049050	8931	7491	8139	3385	3315	4142	505.19	458.99	483.04	220.57	198.75	242.95	482.407	220.757	-1.1278	1.9232e-28	5.8786e-27
Capann_59V1aChr10g005700	181	147	166	408	431	400	10.24	9.01	9.85	26.59	25.84	23.46	9.7	25.2967	1.3829	2.49782e-28	7.6182e-27
Capann_59V1aChr11g029570	368	462	402	860	972	803	20.82	28.31	23.86	56.04	58.28	47.1	24.33	53.8067	1.145	2.88499e-28	8.77973e-27
Capann_59V1aChr12g009920	88	85	76	272	301	263	4.98	5.21	4.51	17.72	18.05	15.43	4.9	17.0667	1.8003	2.89125e-28	8.78915e-27
Capann_59V1aChr02g038070	394	374	414	645	838	897	22.29	22.92	24.57	42.03	50.24	52.61	23.26	48.2933	1.054	4.72229e-28	1.42771e-26
Capann_59V1aChr09g007660	142	131	167	390	391	389	8.03	8.03	9.91	25.41	23.44	22.82	8.65667	23.89	1.4645	5.36832e-28	1.62126e-26
Capann_59V1aChr03g011200	349	386	340	633	751	741	19.74	23.65	20.18	41.25	45.03	43.46	21.19	43.2467	1.0292	6.55752e-28	1.97609e-26
Capann_59V1aChr12g033120	154	141	139	385	348	443	8.71	8.64	8.25	25.09	20.86	25.98	8.53333	23.9767	1.4904	6.57216e-28	1.97836e-26
Capann_59V1aChr01g005440	143	165	185	438	413	445	8.09	10.11	10.98	28.54	24.76	26.1	9.72667	26.4667	1.4442	7.36737e-28	2.21532e-26
Capann_59V1aChr02g006100	56	52	78	242	255	242	3.17	3.19	4.63	15.77	15.29	14.19	3.66333	15.0833	2.0417	7.89838e-28	2.37242e-26
Capann_59V1aChr03g006680	43	30	34	193	178	186	2.43	1.84	2.02	12.58	10.67	10.91	2.09667	11.3867	2.4412	8.38538e-28	2.51598e-26
Capann_59V1aChr12g031880	500	512	548	139	192	203	28.28	31.37	32.52	9.06	11.51	11.91	30.7233	10.8267	-1.5047	9.16246e-28	2.74616e-26
Capann_59V1aChr11g010230	450	407	429	145	141	147	25.45	24.94	25.46	9.45	8.45	8.62	25.2833	8.84	-1.5161	9.76187e-28	2.92266e-26
Capann_59V1aChr10g029440	297	323	332	631	620	690	16.8	19.79	19.7	41.12	37.17	40.47	18.7633	39.5867	1.0771	1.02914e-27	3.07788e-26
Capann_59V1aChr10g025550	1378	1285	1386	605	750	574	77.95	78.73	82.26	39.42	44.97	33.67	79.6467	39.3533	-1.0171	1.5407e-27	4.59294e-26
Capann_59V1aChr07g028860	164	118	165	360	444	401	9.28	7.23	9.79	23.46	26.62	23.52	8.76667	24.5333	1.4846	2.01037e-27	5.9483e-26
Capann_59V1aChr12g032090	61	63	59	238	219	240	3.45	3.86	3.5	15.51	13.13	14.08	3.60333	14.24	1.9825	2.83201e-27	8.35263e-26
Capann_59V1aChr01g050030	199	203	154	399	497	493	11.26	12.44	9.14	26	29.8	28.92	10.9467	28.24	1.3672	4.88761e-27	1.43391e-25
Capann_59V1aChr08g014900	202	181	223	417	483	493	11.43	11.09	13.23	27.17	28.96	28.92	11.9167	28.35	1.2504	5.52386e-27	1.61885e-25
Capann_59V1aChr02g025390	64	54	81	248	242	251	3.62	3.31	4.81	16.16	14.51	14.72	3.91333	15.13	1.9509	1.12361e-26	3.24828e-25
Capann_59V1aChr03g010180	211	145	154	400	456	434	11.94	8.88	9.14	26.06	27.34	25.46	9.98667	26.2867	1.3963	1.32071e-26	3.81411e-25
Capann_59V1aChr03g000880	62	53	75	224	228	263	3.51	3.25	4.45	14.6	13.67	15.43	3.73667	14.5667	1.9628	1.34209e-26	3.87182e-25
Capann_59V1aChr09g002860	348	323	301	619	695	612	19.69	19.79	17.86	40.33	41.67	35.9	19.1133	39.3	1.0399	1.55073e-26	4.45981e-25
Capann_59V1aChr11g016760	103	75	81	285	256	312	5.83	4.6	4.81	18.57	15.35	18.3	5.08	17.4067	1.7767	1.61937e-26	4.65237e-25
Capann_59V1aChr08g022680	456	444	404	136	156	158	25.79	27.2	23.98	8.86	9.35	9.27	25.6567	9.16	-1.4859	1.63254e-26	4.68535e-25
Capann_59V1aChr08g026670	71	75	81	230	271	261	4.02	4.6	4.81	14.99	16.25	15.31	4.47667	15.5167	1.7933	1.77881e-26	5.09986e-25
Capann_59V1aChr05g003060	354	305	300	541	702	726	20.02	18.69	17.8	35.25	42.09	42.58	18.8367	39.9733	1.0855	1.80354e-26	5.16543e-25
Capann_59V1aChr04g006510	125	109	110	283	322	376	7.07	6.68	6.53	18.44	19.31	22.05	6.76	19.9333	1.5601	1.82879e-26	5.22695e-25
Capann_59V1aChr03g048790	496	486	584	163	179	211	28.06	29.78	34.66	10.62	10.73	12.38	30.8333	11.2433	-1.4554	2.14022e-26	6.10448e-25
Capann_59V1aChr10g027570	321	303	317	592	666	591	18.16	18.57	18.81	38.58	39.93	34.67	18.5133	37.7267	1.027	2.91105e-26	8.27755e-25
Capann_59V1aChr04g011680	204	248	168	510	577	496	11.54	15.2	9.97	33.23	34.59	29.09	12.2367	32.3033	1.4005	3.08309e-26	8.74879e-25
Capann_59V1aChr08g001090	5	8	18	135	150	115	0.28	0.49	1.07	8.8	8.99	6.75	0.613333	8.18	3.7374	3.83304e-26	1.08436e-24
Capann_59V1aChr01g034720	65	67	43	261	244	218	3.68	4.11	2.55	17.01	14.63	12.79	3.44667	14.81	2.1033	4.69417e-26	1.32662e-24
Capann_59V1aChr02g024340	261	175	256	500	529	603	14.76	10.72	15.19	32.58	31.72	35.37	13.5567	33.2233	1.2932	5.11869e-26	1.44365e-24
Capann_59V1aChr02g015160	314	314	323	579	597	687	17.76	19.24	19.17	37.73	35.79	40.3	18.7233	37.94	1.0189	5.80928e-26	1.63343e-24
Capann_59V1aChr10g008990	798	709	785	347	354	320	45.14	43.44	46.59	22.61	21.22	18.77	45.0567	20.8667	-1.1105	6.43114e-26	1.80098e-24
Capann_59V1aChr01g052770	440	367	381	120	111	145	24.89	22.49	22.61	7.82	6.65	8.51	23.33	7.66	-1.6068	7.10318e-26	1.98317e-24
Capann_59V1aChr12g031870	484	457	432	170	147	163	27.38	28	25.64	11.08	8.81	9.56	27.0067	9.81667	-1.46	8.77881e-26	2.44116e-24
Capann_59V1aChr01g040740	156	157	171	17	21	23	8.82	9.62	10.15	1.11	1.26	1.35	9.53	1.24	-2.9421	9.13364e-26	2.53729e-24
Capann_59V1aChr08g007450	113	119	111	274	329	369	6.39	7.29	6.59	17.85	19.72	21.64	6.75667	19.7367	1.5465	1.12418e-25	3.11355e-24
Capann_59V1aChr11g008500	56	65	35	194	237	253	3.17	3.98	2.08	12.64	14.21	14.84	3.07667	13.8967	2.1753	1.23645e-25	3.42109e-24
Capann_59V1aChr07g021620	80	86	79	288	293	239	4.53	5.27	4.69	18.77	17.57	14.02	4.83	16.7867	1.7972	1.77317e-25	4.88661e-24
Capann_59V1aChr07g030570	18	18	15	123	135	136	1.02	1.1	0.89	8.01	8.09	7.98	1.00333	8.02667	3	1.78859e-25	4.92422e-24
Capann_59V1aChr11g027260	10	23	8	141	139	131	0.57	1.41	0.47	9.19	8.33	7.68	0.816667	8.4	3.3626	2.07721e-25	5.71315e-24
Capann_59V1aChr01g000670	921	959	849	382	311	433	52.1	58.76	50.39	24.89	18.65	25.4	53.75	22.98	-1.2259	2.15531e-25	5.92208e-24
Capann_59V1aChr01g020110	462	455	478	118	158	191	26.13	27.88	28.37	7.69	9.47	11.2	27.46	9.45333	-1.5384	2.56942e-25	7.03898e-24
Capann_59V1aChr10g020390	184	187	171	390	442	412	10.41	11.46	10.15	25.41	26.5	24.17	10.6733	25.36	1.2485	3.77964e-25	1.03137e-23
Capann_59V1aChr05g011010	31	15	12	127	158	160	1.75	0.92	0.71	8.28	9.47	9.38	1.12667	9.04333	3.0048	4.38275e-25	1.19242e-23
Capann_59V1aChr02g013870	220	199	213	420	522	453	12.44	12.19	12.64	27.37	31.3	26.57	12.4233	28.4133	1.1935	4.42494e-25	1.20272e-23
Capann_59V1aChr03g041910	62	88	69	265	234	288	3.51	5.39	4.1	17.27	14.03	16.89	4.33333	16.0633	1.8902	5.36615e-25	1.45284e-23
Capann_59V1aChr03g007750	6	6	9	91	118	132	0.34	0.37	0.53	5.93	7.07	7.74	0.413333	6.91333	4.064	5.65052e-25	1.52834e-23
Capann_59V1aChr05g020460	10	5	5	127	106	108	0.57	0.31	0.3	8.28	6.36	6.33	0.393333	6.99	4.1515	6.79879e-25	1.83e-23
Capann_59V1aChr07g005110	132	150	130	352	332	396	7.47	9.19	7.72	22.94	19.9	23.23	8.12667	22.0233	1.4383	7.27087e-25	1.95138e-23
Capann_59V1aChr01g004010	100	104	113	374	333	281	5.66	6.37	6.71	24.37	19.96	16.48	6.24667	20.27	1.6982	7.33138e-25	1.96572e-23
Capann_59V1aChr12g036240	683	577	598	219	275	284	38.63	35.35	35.49	14.27	16.49	16.66	36.49	15.8067	-1.207	7.9607e-25	2.13239e-23
Capann_59V1aChr09g016850	64	74	46	202	242	264	3.62	4.53	2.73	13.16	14.51	15.48	3.62667	14.3833	1.9877	9.80832e-25	2.62224e-23
Capann_59V1aChr12g017470	430	389	447	145	158	145	24.32	23.83	26.53	9.45	9.47	8.51	24.8933	9.14333	-1.445	1.10347e-24	2.94159e-23
Capann_59V1aChr08g020540	263	270	261	539	553	519	14.88	16.54	15.49	35.12	33.15	30.44	15.6367	32.9033	1.0733	1.68706e-24	4.46725e-23
Capann_59V1aChr02g033910	59	46	36	180	208	203	3.34	2.82	2.14	11.73	12.47	11.91	2.76667	12.0367	2.1212	1.83893e-24	4.86473e-23
Capann_59V1aChr07g033040	549	487	500	131	203	210	31.05	29.84	29.67	8.54	12.17	12.32	30.1867	11.01	-1.4551	2.41874e-24	6.39249e-23
Capann_59V1aChr12g030470	132	119	127	2	10	8	7.47	7.29	7.54	0.13	0.6	0.47	7.43333	0.4	-4.2159	2.71137e-24	7.13866e-23
Capann_59V1aChr02g008920	93	105	120	342	336	282	5.26	6.43	7.12	22.29	20.14	16.54	6.27	19.6567	1.6485	2.84386e-24	7.48037e-23
Capann_59V1aChr04g025970	303	356	367	673	722	651	17.14	21.81	21.78	43.85	43.29	38.18	20.2433	41.7733	1.0451	3.56073e-24	9.3306e-23
Capann_59V1aChr09g022250	163	148	201	402	391	504	9.22	9.07	11.93	26.19	23.44	29.56	10.0733	26.3967	1.3898	3.68255e-24	9.64071e-23
Capann_59V1aChr02g024740	58	51	57	229	183	230	3.28	3.12	3.38	14.92	10.97	13.49	3.26	13.1267	2.0096	5.07819e-24	1.32444e-22
Capann_59V1aChr08g012870	413	320	340	99	126	90	23.36	19.61	20.18	6.45	7.55	5.28	21.05	6.42667	-1.7117	5.71983e-24	1.48898e-22
Capann_59V1aChr06g037170	54	60	56	193	217	209	3.05	3.68	3.32	12.58	13.01	12.26	3.35	12.6167	1.9131	6.06253e-24	1.57524e-22
Capann_59V1aChr03g015940	853	790	805	329	420	423	48.25	48.41	47.78	21.44	25.18	24.81	48.1467	23.81	-1.0159	6.28248e-24	1.62933e-22
Capann_59V1aChr07g001770	49	39	32	247	232	151	2.77	2.39	1.9	16.09	13.91	8.86	2.35333	12.9533	2.4605	6.37343e-24	1.64983e-22
Capann_59V1aChr12g026830	20	23	12	135	139	126	1.13	1.41	0.71	8.8	8.33	7.39	1.08333	8.17333	2.9154	7.71973e-24	1.98905e-22
Capann_59V1aChr07g021820	573	541	516	203	215	251	32.41	33.15	30.62	13.23	12.89	14.72	32.06	13.6133	-1.2358	8.59211e-24	2.20563e-22
Capann_59V1aChr07g024760	30	52	36	195	180	187	1.7	3.19	2.14	12.71	10.79	10.97	2.34333	11.49	2.2937	1.02278e-23	2.611e-22
Capann_59V1aChr01g053370	30	42	38	151	207	171	1.7	2.57	2.26	9.84	12.41	10.03	2.17667	10.76	2.3055	1.08937e-23	2.77588e-22
Capann_59V1aChr02g037120	235	226	184	445	454	570	13.29	13.85	10.92	29	27.22	33.43	12.6867	29.8833	1.236	1.39522e-23	3.55199e-22
Capann_59V1aChr01g047840	233	252	233	437	510	543	13.18	15.44	13.83	28.48	30.58	31.85	14.15	30.3033	1.0987	1.85347e-23	4.68419e-22
Capann_59V1aChr01g002940	220	186	206	415	423	471	12.44	11.4	12.23	27.04	25.36	27.63	12.0233	26.6767	1.1497	1.98189e-23	5.00417e-22
Capann_59V1aChr03g039980	19	29	23	126	148	152	1.07	1.78	1.37	8.21	8.87	8.92	1.40667	8.66667	2.6232	2.04693e-23	5.1637e-22
Capann_59V1aChr08g010470	442	382	427	157	142	150	25	23.41	25.34	10.23	8.51	8.8	24.5833	9.18	-1.4211	2.23077e-23	5.62236e-22
Capann_59V1aChr03g018850	23	30	28	135	154	151	1.3	1.84	1.66	8.8	9.23	8.86	1.6	8.96333	2.486	2.24923e-23	5.66373e-22
Capann_59V1aChr07g015410	120	114	104	316	326	281	6.79	6.99	6.17	20.59	19.55	16.48	6.65	18.8733	1.5049	2.53865e-23	6.37929e-22
Capann_59V1aChr03g016090	399	357	379	71	65	138	22.57	21.87	22.49	4.63	3.9	8.09	22.31	5.54	-2.0097	3.29855e-23	8.24609e-22
Capann_59V1aChr08g012720	222	207	209	447	421	489	12.56	12.68	12.4	29.13	25.24	28.68	12.5467	27.6833	1.1417	3.48021e-23	8.69237e-22
Capann_59V1aChr10g013130	261	320	330	554	625	715	14.76	19.61	19.59	36.1	37.47	41.94	17.9867	38.5033	1.0981	6.09501e-23	1.5155e-21
Capann_59V1aChr01g024950	216	139	202	444	439	444	12.22	8.52	11.99	28.93	26.32	26.04	10.91	27.0967	1.3125	6.17723e-23	1.53457e-21
Capann_59V1aChr05g009490	595	565	612	259	245	266	33.66	34.62	36.32	16.88	14.69	15.6	34.8667	15.7233	-1.1489	6.6686e-23	1.65367e-21
Capann_59V1aChr02g032560	181	171	143	363	381	399	10.24	10.48	8.49	23.65	22.84	23.4	9.73667	23.2967	1.2586	8.71484e-23	2.14765e-21
Capann_59V1aChr08g025740	588	456	468	184	209	170	33.26	27.94	27.78	11.99	12.53	9.97	29.66	11.4967	-1.3673	8.9508e-23	2.20188e-21
Capann_59V1aChr11g000710	790	712	810	299	283	403	44.69	43.63	48.07	19.48	16.97	23.64	45.4633	20.03	-1.1825	9.30173e-23	2.28416e-21
Capann_59V1aChr03g038460	578	521	519	191	201	259	32.7	31.92	30.8	12.45	12.05	15.19	31.8067	13.23	-1.2655	9.60603e-23	2.35679e-21
Capann_59V1aChr07g021080	440	327	390	787	744	693	24.89	20.04	23.15	51.28	44.61	40.65	22.6933	45.5133	1.004	1.01982e-22	2.49765e-21
Capann_59V1aChr02g005040	172	176	162	389	358	431	9.73	10.78	9.61	25.35	21.46	25.28	10.04	24.03	1.2591	1.35707e-22	3.31777e-21
Capann_59V1aChr02g021600	188	185	230	18	43	41	10.63	11.34	13.65	1.17	2.58	2.4	11.8733	2.05	-2.534	1.64339e-22	4.00013e-21
Capann_59V1aChr11g005630	40	26	34	147	151	175	2.26	1.59	2.02	9.58	9.05	10.26	1.95667	9.63	2.2991	1.8171e-22	4.41518e-21
Capann_59V1aChr04g003990	468	439	455	154	152	205	26.47	26.9	27	10.03	9.11	12.02	26.79	10.3867	-1.367	2.72792e-22	6.5707e-21
Capann_59V1aChr11g000770	396	455	465	141	155	179	22.4	27.88	27.6	9.19	9.29	10.5	25.96	9.66	-1.4262	4.00429e-22	9.5785e-21
Capann_59V1aChr03g006660	317	232	218	565	542	537	17.93	14.22	12.94	36.82	32.5	31.5	15.03	33.6067	1.1609	4.42066e-22	1.05654e-20
Capann_59V1aChr07g020070	186	163	177	395	376	392	10.52	9.99	10.5	25.74	22.54	22.99	10.3367	23.7567	1.2006	4.44114e-22	1.06052e-20
Capann_59V1aChr09g004910	486	443	484	156	207	199	27.49	27.14	28.73	10.17	12.41	11.67	27.7867	11.4167	-1.2833	4.57483e-22	1.09056e-20
Capann_59V1aChr03g004850	107	120	120	298	346	282	6.05	7.35	7.12	19.42	20.74	16.54	6.84	18.9	1.4663	4.74122e-22	1.12926e-20
Capann_59V1aChr03g020230	336	391	282	579	783	755	19.01	23.96	16.74	37.73	46.94	44.28	19.9033	42.9833	1.1108	6.47735e-22	1.5388e-20
Capann_59V1aChr06g000230	137	121	138	277	357	339	7.75	7.41	8.19	18.05	21.4	19.88	7.78333	19.7767	1.3453	9.19621e-22	2.16483e-20
[truncated: 1,629 more rows]

## Sheet: A1 vs B1
Table S3. All DEGs between sample A1 and sample B1
[truncated: 2,458 more rows]

## Sheet: A2 vs B2
Table S3. All DEGs between sample A2 and sample B2
[truncated: 2,277 more rows]

[truncated: 10 more sheets: A3 vs B3, B1 vs B2, B1 vs B3, B2 vs B3, C1 vs C2, C1 vs C3, C2 vs C3, C1 vs B1, C2 vs B2, C3 vs B3]
