# Supplementary material for: Characterization of the Molecular Events Underlying the Establishment of Axillary Meristem Region in Pepper
Source: Int J Mol Sci. 2023 Aug 12;24(16):12718. doi: 10.3390/ijms241612718 (PMC10454251; doi:10.3390/ijms241612718)
Supplement: Supplementary file 1 [file ijms-24-12718-s001.zip › Table S4.xlsx]

## Sheet: C1 vs B1
Table S4. GO enrichment result file of differentially expressed genes between sample C1 and sample B1
Category	Term	Count	%	PValue	Genes	List Total	Pop Hits	Pop Total	Fold Enrichment	Bonferroni	Benjamini	FDR
GOTERM_CC_DIRECT	GO:0009535~chloroplast thylakoid membrane	97	4.43936	2.21882e-19	816733, 821921, 816692, 830002, 827996, 827479, 824246, 831326, 823831, 824403, 821134, 820043, 817559, 841029, 834396, 814688, 839449, 834273, 832253, 832252, 819295, 823942, 814718, 822055, 843737, 824858, 826914, 835355, 833608, 824861, 829359, 825797, 830699, 822204, 842016, 841564, 823650, 843189, 828388, 834494, 837243, 821855, 838455, 822391, 824691, 818558, 831377, 823901, 819126, 817467,…	2106	444	26014	2.69859	7.41085e-17	7.41085e-17	6.90052e-17
GOTERM_CC_DIRECT	GO:0009579~thylakoid	65	2.97483	1.79855e-18	835375, 835054, 818558, 821921, 823901, 830323, 817423, 837358, 837279, 827996, 824246, 824403, 821134, 820043, 820827, 816545, 836451, 839449, 834273, 822405, 823736, 838151, 815058, 820828, 825489, 819295, 824832, 840021, 836090, 824395, 837297, 842446, 828181, 827927, 824858, 818532, 833138, 839871, 819101, 817365, 829359, 825797, 830699, 823777, 842016, 843189, 824540, 828388, 834494, 837243,…	2106	236	26014	3.40212	6.00716e-16	3.00358e-16	2.79675e-16
GOTERM_CC_DIRECT	GO:0009507~chloroplast	550	25.1716	1.69235e-15	819289, 844370, 820041, 819163, 827912, 824403, 824887, 842071, 838917, 814946, 843286, 821134, 820166, 822462, 820043, 834671, 834550, 837825, 825836, 834313, 832253, 834310, 819295, 844141, 824876, 814717, 814718, 820399, 843175, 844264, 824870, 820032, 2746023, 829195, 832004, 824616, 824858, 826914, 832369, 824861, 844152, 835507, 836838, 823777, 822204, 821114, 823650, 843189, 823891, 828091…	2106	5028	26014	1.35119	5.56222e-13	1.88415e-13	1.75441e-13
GOTERM_CC_DIRECT	GO:0005886~plasma membrane	428	19.5881	1.15745e-13	832267, 835412, 832145, 824887, 825857, 821016, 843169, 814828, 842076, 821136, 821134, 822463, 831040, 822569, 834676, 831049, 834313, 831285, 832252, 835640, 831044, 824510, 837816, 820279, 822697, 824870, 831393, 829195, 824616, 826914, 818293, 819384, 823536, 821599, 823777, 820267, 821114, 820385, 820141, 829181, 814823, 819037, 832597, 819038, 831387, 835504, 834652, 830052, 832473, 832596,…	2106	3803	26014	1.39016	3.8676e-11	9.6647e-12	8.99916e-12
GOTERM_BP_DIRECT	GO:0009409~response to cold	81	3.70709	1.29536e-10	821806, 822619, 832185, 814873, 818877, 818558, 820314, 823901, 838165, 830565, 818199, 836543, 820041, 830517, 821134, 822540, 828520, 838236, 838632, 836452, 839844, 840895, 841346, 818205, 843527, 826409, 819331, 837028, 815058, 816342, 835919, 844142, 829847, 827184, 843258, 824031, 824153, 828552, 820859, 821904, 842446, 839878, 819829, 818458, 838504, 836724, 816394, 838780, 818457, 836367,…	1994	431	22569	2.12713	2.37181e-07	2.37051e-07	2.33813e-07
GOTERM_CC_DIRECT	GO:0009941~chloroplast envelope	90	4.11899	1.32722e-09	820914, 841855, 838568, 835054, 818877, 818558, 821921, 820876, 823901, 827996, 844370, 844294, 820041, 831326, 823831, 822181, 827471, 836181, 821134, 820043, 834671, 816545, 840895, 836451, 834273, 838151, 815058, 834310, 835919, 828515, 825489, 819295, 824479, 827947, 840021, 820951, 829483, 823622, 828670, 822055, 843737, 831195, 837375, 819829, 828181, 827927, 824858, 826914, 839871, 837455,…	2106	569	26014	1.9538	4.4329e-07	8.70804e-08	8.10839e-08
GOTERM_CC_DIRECT	GO:0009534~chloroplast thylakoid	50	2.28833	1.56432e-09	818436, 821921, 820876, 831377, 823901, 827996, 820041, 824246, 823831, 822181, 820043, 839844, 816545, 839449, 834273, 838151, 825489, 819295, 824832, 840021, 823622, 843099, 843737, 820859, 842446, 828181, 827927, 839871, 819101, 824861, 829359, 825797, 835507, 830699, 841000, 822204, 842016, 828388, 843747, 824923, 834652, 831581, 831143, 827921, 828611, 824654, 825866, 829949, 841653, 821143	2106	241	26014	2.56272	5.22482e-07	8.70804e-08	8.10839e-08
GOTERM_CC_DIRECT	GO:0009570~chloroplast stroma	104	4.75973	1.10873e-08	816692, 830484, 830517, 824246, 831326, 824403, 822181, 827471, 836181, 821134, 818407, 820827, 834671, 836451, 840977, 834313, 829918, 820951, 843737, 827291, 814779, 818212, 819424, 836688, 817365, 826481, 824060, 820665, 840194, 825030, 820385, 820660, 821870, 829510, 823650, 843189, 827333, 837243, 818905, 818107, 821977, 830052, 835466, 831143, 830724, 829626, 829106, 830841, 842386, 821861,…	2106	722	26014	1.77928	3.70314e-06	5.29021e-07	4.92591e-07
GOTERM_BP_DIRECT	GO:0009416~response to light stimulus	150	6.86499	3.84622e-08	834164, 822619, 834161, 818877, 816692, 816850, 835256, 844370, 827633, 830910, 827471, 828683, 838917, 821136, 827112, 828720, 827870, 827356, 842234, 820043, 821519, 837387, 840213, 836054, 838195, 823934, 824507, 817395, 837943, 839443, 832252, 832529, 835919, 844142, 830742, 826418, 814717, 835081, 814718, 844303, 828670, 836200, 814775, 819707, 843854, 820656, 816790, 839430, 817365, 830977,…	1994	1089	22569	1.55902	7.04218e-05	3.51929e-05	3.47121e-05
GOTERM_BP_DIRECT	GO:0009414~response to water deprivation	133	6.08696	1.43167e-07	822619, 837551, 820314, 830883, 817423, 818199, 837279, 844370, 824642, 828849, 816291, 829935, 821379, 843968, 816349, 838632, 841701, 816227, 839844, 841665, 818527, 833862, 839286, 830872, 833860, 817830, 819331, 837302, 835919, 824510, 844142, 826418, 823942, 828670, 823541, 842525, 821904, 818739, 818458, 838504, 833974, 826914, 816790, 818457, 820819, 834818, 829758, 818293, 822041, 821071,…	1994	956	22569	1.57464	0.000262105	8.73321e-05	8.6139e-05
GOTERM_CC_DIRECT	GO:0005887~integral component of plasma membrane	27	1.2357	1.92524e-07	837596, 836562, 840942, 838744, 835151, 830882, 831199, 818310, 828887, 825513, 824569, 838917, 841981, 820705, 828091, 818409, 838877, 816826, 829918, 837525, 832431, 824035, 835815, 842786, 826672, 822055, 824353	2106	105	26014	3.17631	6.43011e-05	8.0379e-06	7.48439e-06
GOTERM_CC_DIRECT	GO:0005829~cytosol	341	15.6064	4.54281e-07	816578, 818877, 821921, 820039, 819726, 825847, 832267, 817423, 837279, 834321, 827479, 828207, 830518, 824403, 827471, 828441, 825294, 821136, 821134, 820163, 820043, 820827, 831040, 837385, 841665, 834313, 818643, 837701, 832011, 843609, 834312, 816585, 820393, 827104, 819295, 844383, 824876, 835519, 823668, 820951, 828670, 844264, 827466, 828552, 824870, 818739, 819707, 819829, 818856, 818179,…	2106	3281	26014	1.2838	0.000151718	1.68589e-05	1.56979e-05
GOTERM_CC_DIRECT	GO:0009523~photosystem II	17	0.778032	8.10635e-07	816733, 842446, 839449, 817606, 821855, 821657, 838151, 823901, 839871, 815058, 838498, 815210, 827479, 824654, 822391, 843099, 820043	2106	49	26014	4.2855	0.000270715	2.70752e-05	2.52107e-05
GOTERM_CC_DIRECT	GO:0005773~vacuole	97	4.43936	1.74072e-06	838401, 842904, 821768, 818515, 816692, 817423, 832145, 834321, 837279, 828720, 839325, 816349, 821519, 832094, 837023, 820429, 838877, 834313, 817395, 838198, 837028, 831044, 835919, 827104, 824510, 825205, 824870, 842526, 818458, 826914, 817400, 819384, 824349, 829992, 823777, 842251, 829479, 840630, 828148, 818749, 837649, 831387, 832596, 834496, 824336, 820496, 841971, 820914, 831250, 839538,…	2106	732	26014	1.63685	0.00058123	4.99147e-05	4.64774e-05
GOTERM_CC_DIRECT	GO:0010287~plastoglobule	22	1.00686	1.93208e-06	816545, 842446, 834273, 818558, 821921, 828181, 838151, 823901, 831587, 830052, 839871, 815058, 837455, 824246, 825489, 824654, 822391, 822204, 840021, 841653, 820176, 820043	2106	83	26014	3.27411	0.000645108	4.99147e-05	4.64774e-05
GOTERM_CC_DIRECT	GO:0016021~integral component of membrane	600	27.46	1.94279e-06	832149, 844370, 820041, 819163, 825857, 835528, 843168, 843169, 838917, 820046, 814946, 822463, 822462, 820043, 834676, 834555, 837701, 832253, 832252, 835640, 832134, 834794, 834552, 819295, 824510, 824876, 837816, 820279, 823546, 814718, 844149, 843054, 831393, 821106, 819389, 824616, 834305, 832002, 820261, 818293, 835628, 820267, 821114, 829181, 832350, 819037, 831387, 819159, 832478, 834652,…	2106	6306	26014	1.17529	0.000648681	4.99147e-05	4.64774e-05
GOTERM_CC_DIRECT	GO:0009505~plant-type cell wall	74	3.38673	2.19011e-06	832185, 818436, 821768, 820438, 818558, 831332, 832102, 836547, 818435, 832220, 838365, 824322, 818471, 827832, 824887, 818191, 835091, 824083, 814828, 827154, 821333, 828720, 827356, 843288, 839325, 841425, 839844, 839405, 834270, 840976, 832093, 838517, 832213, 816141, 834313, 837504, 817395, 837701, 837028, 844141, 832405, 844220, 823740, 824870, 820815, 839318, 817967, 818058, 832004, 834223,…	2106	517	26014	1.76803	0.00073123	5.22497e-05	4.86517e-05
GOTERM_MF_DIRECT	GO:0016491~oxidoreductase activity	81	3.70709	3.7083e-06	820679, 830443, 839411, 835256, 819289, 827996, 827832, 835806, 828645, 831887, 830635, 828441, 825294, 827552, 824287, 841665, 834273, 838272, 835129, 818885, 837229, 831560, 818241, 839883, 831562, 839488, 831913, 830869, 818042, 832524, 825844, 838271, 835081, 842362, 828433, 823541, 827663, 844069, 828234, 841712, 835078, 832162, 816478, 829195, 841715, 826914, 837219, 825905, 835799, 834466,…	1774	522	19260	1.68468	0.00387876	0.00389	0.00387888
GOTERM_CC_DIRECT	GO:0099503~secretory vesicle	32	1.46453	1.3686e-05	842526, 832185, 818436, 821768, 837219, 838365, 834321, 824565, 830577, 828520, 836871, 837740, 820429, 838734, 838779, 836195, 815558, 838517, 819632, 837504, 835860, 834905, 844087, 827725, 820352, 844220, 826770, 823740, 827320, 841971, 824891, 822594	2106	169	26014	2.3389	0.00456072	0.000304742	0.000283756
GOTERM_BP_DIRECT	GO:0009611~response to wounding	105	4.80549	1.56103e-05	838401, 834164, 836464, 839578, 816733, 822619, 843832, 843834, 838363, 832145, 831693, 844370, 827514, 818471, 829932, 814828, 820321, 842471, 823551, 843968, 816227, 817315, 831162, 834273, 818527, 841944, 826409, 831322, 817830, 838870, 837302, 844383, 834825, 844423, 820815, 842405, 814775, 838504, 832004, 826916, 816553, 839555, 821070, 841564, 823650, 839666, 818461, 824608, 832473, 834771,…	1994	782	22569	1.51974	0.028178	0.00587113	0.00579093
GOTERM_BP_DIRECT	GO:0015979~photosynthesis	29	1.32723	1.60413e-05	820859, 829195, 817606, 818532, 816394, 827479, 824861, 835507, 842016, 821134, 842477, 828388, 839666, 816545, 843029, 820723, 821855, 821657, 838151, 815210, 824699, 825866, 824832, 6240517, 840021, 841653, 843099, 824572, 821143	1994	135	22569	2.43137	0.0289448	0.00587113	0.00579093
GOTERM_BP_DIRECT	GO:0009737~response to abscisic acid	124	5.67506	2.16743e-05	822619, 837551, 821768, 820314, 830003, 838363, 818199, 828603, 824642, 828843, 824887, 828849, 825855, 829935, 821016, 821379, 821135, 828720, 824484, 843968, 838632, 816624, 836452, 818249, 832093, 841944, 835129, 818241, 819331, 839324, 819295, 824510, 826418, 823942, 828670, 823541, 821629, 818856, 819389, 816790, 818457, 820261, 818293, 822041, 832636, 837529, 842251, 840078, 836398, 839666,…	1994	966	22569	1.45289	0.0389089	0.00661066	0.00652035
GOTERM_CC_DIRECT	GO:0048046~apoplast	66	3.02059	2.41888e-05	837596, 832185, 835054, 818436, 818558, 838606, 819765, 836547, 832220, 838365, 828603, 830517, 827832, 831887, 831326, 841182, 818191, 821134, 828720, 839844, 840895, 823737, 832093, 837504, 817395, 835249, 831044, 825489, 844141, 827145, 844220, 829006, 838987, 839318, 840109, 827051, 815822, 832004, 837455, 817365, 830416, 830814, 824426, 837848, 824060, 820665, 825030, 836871, 816645, 838897,…	2106	477	26014	1.70913	0.00804661	0.000504941	0.00047017
GOTERM_BP_DIRECT	GO:0031408~oxylipin biosynthetic process	12	0.549199	2.77664e-05	825864, 834273, 841944, 843703, 824208, 817197, 821135, 838551, 820828, 816893, 821808, 823650	1994	30	22569	4.52738	0.0495703	0.00725894	0.00715978
GOTERM_MF_DIRECT	GO:0000977~RNA polymerase II regulatory region sequence-specific DNA binding	19	0.869565	4.54374e-05	816733, 816787, 814898, 818883, 832146, 837600, 821151, 825047, 819173, 828644, 831436, 824601, 836629, 839040, 838818, 824890, 827631, 826586, 843244	1774	70	19260	2.94685	0.0465034	0.0238319	0.0237637
GOTERM_CC_DIRECT	GO:0009522~photosystem I	12	0.549199	4.71546e-05	824654, 842446, 822391, 821855, 838151, 823901, 839871, 842016, 837358, 815058, 838498, 820043	2106	34	26014	4.35964	0.0156266	0.00092645	0.000862652
GOTERM_BP_DIRECT	GO:0009765~photosynthesis, light harvesting	10	0.457666	5.50188e-05	816733, 835806, 824654, 842446, 822391, 838151, 823901, 839871, 815058, 838498	1994	22	22569	5.14475	0.0958339	0.0125856	0.0124136
GOTERM_BP_DIRECT	GO:0009408~response to heat	38	1.73913	6.35659e-05	816578, 814873, 835054, 837252, 818458, 820438, 3766880, 832267, 831332, 838780, 818457, 839752, 830977, 827435, 822041, 831749, 831644, 836838, 835341, 819738, 838632, 841789, 841843, 841665, 832093, 843527, 841966, 817155, 834313, 834610, 819331, 835860, 835919, 823942, 842463, 828792, 842203, 828531	1994	215	22569	2.00047	0.109875	0.0129251	0.0127485
GOTERM_CC_DIRECT	GO:0000325~plant-type vacuole	87	3.98169	7.41914e-05	838401, 820914, 843238, 839538, 821768, 820438, 821723, 818515, 837517, 831135, 817460, 832145, 837279, 844174, 834913, 830635, 835528, 835091, 828764, 842477, 828520, 839325, 837740, 821519, 839920, 837023, 821958, 820429, 839405, 821679, 834313, 837701, 838035, 835321, 831044, 827028, 835919, 824510, 825205, 825527, 829684, 827145, 820352, 824395, 824153, 829688, 842526, 841755, 818458, 818934,…	2106	702	26014	1.53084	0.0244763	0.00137666	0.00128186
GOTERM_BP_DIRECT	GO:0009768~photosynthesis, light harvesting in photosystem I	10	0.457666	8.33175e-05	824654, 842446, 822391, 838151, 823901, 839871, 837358, 815058, 838498, 820043	1994	23	22569	4.92107	0.141493	0.0151132	0.0149068
GOTERM_BP_DIRECT	GO:0071456~cellular response to hypoxia	41	1.87643	9.08445e-05	821826, 837551, 837252, 843998, 835537, 836547, 830003, 832145, 834244, 827435, 829559, 822041, 827734, 843006, 820163, 839666, 841843, 838756, 838517, 840977, 817155, 824208, 837428, 817197, 839883, 834752, 824807, 832596, 834210, 837302, 835860, 835919, 828855, 844142, 832524, 828836, 843192, 838508, 821302, 828511, 844047	1994	243	22569	1.9097	0.153245	0.0151132	0.0149068
GOTERM_BP_DIRECT	GO:0080167~response to karrikin	26	1.18993	0.000124563	836562, 842304, 837075, 823901, 830443, 836389, 837576, 835256, 827996, 831568, 830699, 825294, 829891, 842477, 843806, 821855, 818586, 834078, 829623, 829902, 818280, 828836, 843378, 820333, 840024, 828511	1994	128	22569	2.29906	0.203946	0.0189958	0.0187363
GOTERM_BP_DIRECT	GO:0009651~response to salt stress	76	3.47826	0.000151347	822619, 832064, 814873, 839735, 819126, 831332, 832149, 836547, 832468, 838363, 818199, 824642, 826623, 823950, 828843, 821016, 840493, 821138, 814903, 822540, 828520, 841789, 816624, 836452, 842953, 818205, 818249, 826409, 833502, 819331, 6241133, 843258, 828552, 836485, 842525, 821904, 837252, 818458, 816958, 819389, 818457, 832440, 839752, 837576, 817365, 831747, 829758, 837529, 832636, 814729…	1994	556	22569	1.54713	0.242049	0.021305	0.0210139
GOTERM_MF_DIRECT	GO:0022857~transmembrane transporter activity	49	2.24256	0.000261	843518, 842866, 823707, 838209, 821723, 834646, 830883, 836389, 828402, 820565, 814946, 816607, 843362, 842477, 843321, 840139, 837460, 814645, 814888, 818323, 835321, 837816, 829684, 829483, 844149, 842203, 827860, 828398, 832084, 834022, 818536, 818934, 820267, 841162, 821114, 824581, 818506, 831181, 841649, 836591, 817210, 839340, 831346, 834652, 816201, 837763, 814938, 828378, 842267	1774	311	19260	1.71056	0.239336	0.0912631	0.0910021
GOTERM_BP_DIRECT	GO:0010200~response to chitin	60	2.746	0.000272294	818319, 842745, 839899, 839779, 816658, 836547, 818199, 819684, 831693, 836819, 827514, 834836, 824567, 824844, 829539, 822147, 843006, 822540, 843968, 817878, 821717, 836099, 816864, 817155, 831322, 833860, 832299, 837302, 2745848, 819093, 824437, 844423, 829442, 844102, 821904, 818739, 840109, 816958, 838504, 818931, 833727, 831749, 828505, 841481, 836398, 839666, 842931, 840158, 820924, 817936…	1994	421	22569	1.61308	0.392642	0.0355927	0.0351064
GOTERM_BP_DIRECT	GO:1900425~negative regulation of defense response to bacterium	8	0.366133	0.000363715	827093, 839160, 838606, 833963, 820442, 831983, 840294, 843362	1994	17	22569	5.32633	0.486283	0.0443401	0.0437343
GOTERM_BP_DIRECT	GO:0042742~defense response to bacterium	126	5.76659	0.000387673	843716, 821921, 841779, 835810, 819684, 831693, 827996, 844370, 828569, 830517, 827514, 822184, 834836, 831326, 843168, 814946, 821135, 821134, 823551, 843968, 816624, 820669, 818527, 839607, 841944, 831322, 834676, 832524, 838508, 828792, 840064, 844423, 842367, 826770, 815864, 818739, 835351, 816958, 838504, 833974, 820819, 817246, 829359, 820665, 820141, 835341, 836398, 836792, 840115, 841966,…	1994	1053	22569	1.35435	0.508339	0.0443401	0.0437343
GOTERM_MF_DIRECT	GO:0035251~UDP-glucosyltransferase activity	10	0.457666	0.000469959	835484, 829559, 837068, 820307, 827912, 816040, 831568, 837075, 818988, 827046	1774	27	19260	4.02104	0.388984	0.123247	0.122894
GOTERM_MF_DIRECT	GO:0016168~chlorophyll binding	11	0.503432	0.000709038	827479, 816733, 824654, 842446, 822391, 838151, 823901, 839871, 815058, 838498, 820043	1774	34	19260	3.5125	0.524475	0.148756	0.148331
GOTERM_BP_DIRECT	GO:0006857~oligopeptide transport	8	0.366133	0.000804723	831181, 836562, 828887, 817210, 824581, 826672, 842267, 837763	1994	19	22569	4.76567	0.771002	0.0816207	0.0805056
GOTERM_BP_DIRECT	GO:0048440~carpel development	8	0.366133	0.000804723	825047, 824112, 843249, 829847, 814898, 818883, 827631, 826586	1994	19	22569	4.76567	0.771002	0.0816207	0.0805056
GOTERM_BP_DIRECT	GO:0006520~cellular amino acid metabolic process	20	0.915332	0.000847428	817358, 837385, 827928, 839892, 816553, 816585, 839499, 844062, 828207, 828986, 831469, 823996, 830635, 821577, 842471, 842075, 827112, 826881, 829820, 824012	1994	98	22569	2.30989	0.788239	0.0816207	0.0805056
GOTERM_CC_DIRECT	GO:0016020~membrane	108	4.94279	0.00107597	837278, 820316, 820679, 820039, 818476, 819289, 827996, 824245, 842071, 814946, 825294, 829890, 829891, 842477, 843288, 843563, 817559, 818649, 838632, 821519, 814688, 838877, 839967, 816507, 818527, 818764, 834676, 834951, 837701, 829918, 832252, 819295, 838907, 827860, 842884, 814655, 836562, 839438, 834262, 839716, 819389, 830343, 830580, 830577, 836838, 843982, 842251, 841162, 825276, 818506,…	2106	985	26014	1.35437	0.302021	0.0189144	0.0176119
GOTERM_BP_DIRECT	GO:0009809~lignin biosynthetic process	13	0.594966	0.00110393	842479, 835504, 834951, 838165, 830484, 829955, 830416, 829779, 829953, 831887, 827912, 828728, 829551	1994	50	22569	2.9428	0.867663	0.0977828	0.096447
GOTERM_BP_DIRECT	GO:0009617~response to bacterium	35	1.60183	0.00119696	842405, 820914, 843716, 842547, 835032, 814873, 815945, 820438, 843439, 818538, 835852, 839411, 839555, 829955, 826642, 836181, 841481, 842471, 820141, 824484, 823650, 818107, 837701, 817372, 833860, 817830, 824608, 824807, 837302, 824257, 819130, 844142, 832524, 831734, 824891	1994	223	22569	1.77644	0.888413	0.0977828	0.096447
GOTERM_BP_DIRECT	GO:0006970~response to osmotic stress	49	2.24256	0.00120192	839578, 839899, 839779, 830565, 831693, 828647, 826623, 834836, 816291, 821016, 840493, 822147, 838632, 837581, 817517, 843923, 826409, 830872, 833862, 817598, 839324, 844142, 828670, 842203, 821828, 836485, 835032, 819389, 833974, 818457, 826916, 828228, 825754, 824786, 836838, 841481, 840115, 835426, 824528, 824803, 832473, 824807, 825146, 829623, 818140, 824336, 843192, 829541, 844047	1994	346	22569	1.6029	0.889422	0.0977828	0.096447
GOTERM_BP_DIRECT	GO:0009626~plant-type hypersensitive response	18	0.823799	0.0012423	843716, 831393, 820429, 839735, 817197, 830586, 824608, 823806, 829955, 822098, 834629, 824257, 829949, 839160, 826869, 838508, 835091, 821135	1994	86	22569	2.36898	0.897312	0.0977828	0.096447
GOTERM_BP_DIRECT	GO:0009851~auxin biosynthetic process	11	0.503432	0.00132973	832638, 841313, 831108, 837418, 831003, 824270, 839474, 817257, 831595, 839488, 828993	1994	38	22569	3.27639	0.912521	0.0977828	0.096447
GOTERM_BP_DIRECT	GO:0002239~response to oomycetes	9	0.411899	0.00133583	818506, 836012, 826642, 820307, 832524, 839160, 818058, 832145, 830011	1994	26	22569	3.91793	0.913494	0.0977828	0.096447
GOTERM_CC_DIRECT	GO:0009543~chloroplast thylakoid lumen	14	0.640732	0.00138949	835375, 839449, 827927, 818532, 838672, 819101, 834607, 824246, 830126, 824699, 825866, 824832, 823942, 821143	2106	63	26014	2.74496	0.371497	0.0232046	0.0216066
GOTERM_CC_DIRECT	GO:0009506~plasmodesma	107	4.89703	0.00154409	841777, 820039, 832267, 817423, 817544, 818111, 837279, 826788, 828166, 820201, 839325, 818409, 819978, 838517, 834313, 818522, 833741, 837028, 835919, 844141, 824510, 832405, 823546, 824870, 843733, 818457, 818293, 830577, 828704, 841440, 824060, 820665, 823777, 842251, 827450, 824581, 826881, 820385, 829479, 823891, 818506, 817259, 818746, 835504, 818984, 834892, 832596, 830841, 820496, 843639,…	2106	985	26014	1.34183	0.403172	0.0245584	0.0228673
GOTERM_BP_DIRECT	GO:0009620~response to fungus	45	2.0595	0.00163875	835077, 838401, 814775, 837551, 843854, 816958, 844306, 838846, 843439, 841779, 830683, 831673, 835810, 839970, 818376, 818271, 826642, 828647, 827514, 831226, 816070, 814946, 823650, 817878, 816624, 836792, 834273, 841966, 821678, 827916, 831322, 817330, 833860, 836776, 817830, 839345, 2745848, 819130, 832524, 843390, 821302, 821686, 842267, 824176, 824254	1994	315	22569	1.61692	0.950362	0.112211	0.110678
GOTERM_BP_DIRECT	GO:0071323~cellular response to chitin	5	0.228833	0.00170565	831979, 821717, 836819, 817923, 816909	1994	7	22569	8.08461	0.956095	0.112211	0.110678
GOTERM_BP_DIRECT	GO:0009686~gibberellin biosynthetic process	9	0.411899	0.00175291	831748, 841217, 843161, 828645, 827868, 828182, 818241, 839883, 835256	1994	27	22569	3.77282	0.95974	0.112211	0.110678
GOTERM_BP_DIRECT	GO:0045893~positive regulation of transcription, DNA-templated	45	2.0595	0.00177821	816579, 817265, 839396, 830586, 835337, 836367, 839752, 818199, 836543, 836685, 837455, 834818, 824981, 822041, 824205, 825217, 830699, 828849, 831108, 828968, 821138, 820145, 843244, 822000, 819738, 840158, 831040, 817155, 816286, 824703, 819359, 817830, 825489, 824852, 829547, 841095, 829827, 834768, 824019, 844281, 814739, 824270, 843875, 831919, 828971	1994	316	22569	1.61181	0.961566	0.112211	0.110678
GOTERM_MF_DIRECT	GO:0043565~sequence-specific DNA binding	62	2.83753	0.00182212	843716, 818199, 827435, 843161, 825217, 828849, 823756, 821138, 841464, 828685, 836099, 816787, 842953, 816864, 839801, 839802, 843249, 817155, 827503, 834867, 843212, 844423, 827184, 827384, 826375, 831919, 827542, 821629, 822318, 816394, 836646, 817362, 839396, 830586, 834347, 836367, 839752, 836685, 819300, 834818, 831749, 824589, 837529, 3767658, 839666, 840158, 834536, 834610, 835821, 835862…	1774	455	19260	1.47939	0.852115	0.318567	0.317656
GOTERM_BP_DIRECT	GO:0005992~trehalose biosynthetic process	8	0.366133	0.00215138	844194, 826855, 836638, 840493, 816385, 830135, 844144, 828355	1994	22	22569	4.1158	0.980618	0.131234	0.129441
GOTERM_BP_DIRECT	GO:0006952~defense response	94	4.30206	0.0027097	820914, 817746, 814873, 839735, 842226, 839538, 843834, 836824, 823824, 816692, 830443, 823826, 839498, 838365, 821808, 836819, 833508, 830712, 828683, 825294, 820321, 814903, 834919, 842234, 821055, 822143, 816624, 816227, 831162, 820307, 834273, 822569, 839607, 841944, 837428, 839561, 833662, 834078, 837302, 831634, 819093, 818280, 840180, 821400, 844106, 824030, 828830, 826770, 828599, 844069,…	1994	791	22569	1.34505	0.993044	0.15996	0.157774
GOTERM_MF_DIRECT	GO:0004805~trehalose-phosphatase activity	6	0.2746	0.00299619	826855, 836638, 840493, 830135, 844144, 828355	1774	12	19260	5.42841	0.956921	0.400018	0.398874
GOTERM_BP_DIRECT	GO:0006633~fatty acid biosynthetic process	22	1.00686	0.00305229	839578, 834671, 837286, 834273, 837372, 836183, 819824, 841944, 843703, 840977, 815152, 835006, 838551, 821808, 827005, 825864, 818042, 842561, 823720, 824012, 823650, 826882	1994	125	22569	1.99205	0.996292	0.174553	0.172168
GOTERM_MF_DIRECT	GO:0071949~FAD binding	17	0.778032	0.00338631	821519, 818749, 833862, 831004, 835799, 817257, 834466, 839488, 819289, 830011, 818481, 827832, 839050, 836838, 830414, 843560, 840630	1774	83	19260	2.22369	0.971415	0.400018	0.398874
GOTERM_MF_DIRECT	GO:0020037~heme binding	54	2.4714	0.00343199	836464, 823989, 816850, 830561, 829779, 819163, 821135, 829890, 829891, 827552, 817315, 834273, 818885, 837028, 817157, 818042, 824479, 823986, 829324, 829325, 827663, 834220, 817967, 819389, 830343, 835831, 834223, 830580, 836003, 826841, 830416, 833607, 835825, 828704, 829479, 840630, 825276, 822506, 843669, 818746, 843703, 819159, 832111, 830693, 827489, 830925, 830408, 843751, 822236, 830926,…	1774	395	19260	1.48422	0.972756	0.400018	0.398874
GOTERM_BP_DIRECT	GO:0080027~response to herbivore	7	0.320366	0.00344134	842405, 815945, 819038, 819632, 832461, 827377, 823650	1994	18	22569	4.40162	0.998186	0.190838	0.188231
GOTERM_CC_DIRECT	GO:0031977~thylakoid lumen	12	0.549199	0.00351673	835375, 834607, 824246, 824699, 843029, 825866, 824832, 823942, 821921, 827927, 838672, 819101	2106	54	26014	2.74496	0.691693	0.0533904	0.0497138
GOTERM_BP_DIRECT	GO:0009767~photosynthetic electron transport chain	8	0.366133	0.00373317	827996, 825866, 843747, 842386, 834479, 832253, 837358, 821143	1994	24	22569	3.77282	0.998939	0.196437	0.193753
GOTERM_BP_DIRECT	GO:0044264~cellular polysaccharide metabolic process	6	0.2746	0.00375699	826841, 843419, 828063, 819103, 824174, 825495	1994	13	22569	5.2239	0.998984	0.196437	0.193753
GOTERM_CC_DIRECT	GO:0005737~cytoplasm	453	20.7323	0.00386178	820039, 825847, 832146, 832267, 834204, 835412, 843160, 824642, 824887, 836859, 835528, 821016, 821136, 821134, 823551, 814722, 825836, 834313, 837943, 831285, 831284, 824871, 844383, 823546, 838907, 823541, 820032, 2746023, 819026, 826914, 831159, 835752, 844152, 819384, 820385, 844396, 822201, 823650, 830051, 814823, 835504, 818066, 832596, 832111, 824973, 832228, 820499, 843076, 823642, 844047…	2106	5003	26014	1.11845	0.72537	0.0560798	0.052218
GOTERM_BP_DIRECT	GO:0009753~response to jasmonic acid	60	2.746	0.00410085	834164, 822619, 843639, 818558, 843834, 821723, 834646, 836547, 832066, 839499, 844370, 822184, 829932, 831644, 822147, 843006, 818849, 831162, 817358, 838756, 834273, 837581, 817517, 818527, 841944, 833860, 839366, 844062, 844142, 825648, 828792, 842405, 820815, 821828, 843419, 818739, 814696, 819707, 815945, 839759, 832004, 834305, 817561, 820819, 828228, 823650, 827377, 840158, 830012, 817210,…	1994	471	22569	1.44184	0.99946	0.20846	0.205612
GOTERM_CC_DIRECT	GO:0005774~vacuolar membrane	62	2.83753	0.00419496	820914, 843238, 820438, 821723, 836747, 831376, 831654, 817423, 837279, 844174, 830635, 835528, 828764, 842477, 828520, 839325, 821519, 839920, 820429, 821679, 823736, 818801, 837701, 835640, 835321, 827028, 835919, 825527, 829684, 823468, 836090, 827145, 824395, 824153, 841755, 837297, 818499, 834067, 835157, 824541, 824149, 824349, 829992, 823777, 841162, 824540, 838138, 828051, 816603, 836119,…	2106	535	26014	1.43148	0.754403	0.0583799	0.0543597
GOTERM_MF_DIRECT	GO:0030170~pyridoxal phosphate binding	19	0.869565	0.00423623	815864, 835480, 831599, 836701, 840958, 816553, 816585, 829933, 825324, 829106, 822590, 828986, 829949, 843565, 821784, 827145, 820166, 842774, 829510	1774	100	19260	2.0628	0.98831	0.433626	0.432385
GOTERM_BP_DIRECT	GO:0055085~transmembrane transport	44	2.01373	0.00456696	832084, 841557, 836562, 823707, 838209, 821106, 818934, 834646, 831654, 830883, 838363, 839353, 817544, 828724, 818293, 828887, 838917, 827530, 822463, 843321, 831181, 839920, 836195, 821679, 814645, 843527, 817210, 839340, 837525, 816201, 824510, 837816, 843432, 829684, 829483, 844149, 827860, 825186, 826672, 842884, 820496, 844046, 842267, 827641	1994	323	22569	1.54183	0.999771	0.225879	0.222794
GOTERM_CC_DIRECT	GO:0005618~cell wall	72	3.29519	0.00472232	837596, 832185, 821768, 820438, 818558, 838606, 831332, 832102, 819765, 836547, 832220, 838365, 818471, 827832, 818191, 814828, 827154, 821333, 820201, 828720, 843288, 820241, 839325, 839844, 834270, 823737, 832093, 838517, 832213, 816141, 834313, 837504, 829719, 817395, 837701, 839443, 819130, 844141, 832405, 840180, 844220, 823740, 829006, 820815, 838987, 839318, 840109, 827051, 818058, 815145,…	2106	643	26014	1.38315	0.794229	0.0630902	0.0587457
GOTERM_MF_DIRECT	GO:0005515~protein binding	449	20.5492	0.00494913	820039, 832146, 835537, 834204, 818199, 832145, 834321, 821016, 843169, 821138, 821136, 823551, 831162, 834676, 834313, 832011, 831285, 834312, 843292, 824871, 819173, 819295, 842084, 824876, 835519, 844023, 820032, 822318, 818179, 824615, 824858, 826914, 824981, 824861, 843184, 835507, 821115, 820141, 823650, 843189, 832590, 830051, 814823, 821217, 832597, 834536, 836832, 834892, 834893, 831143,…	1774	4386	19260	1.11143	0.994481	0.433626	0.432385
GOTERM_MF_DIRECT	GO:0051537~2 iron, 2 sulfur cluster binding	14	0.640732	0.00496045	837322, 818407, 836640, 841029, 5008019, 817257, 839488, 827996, 827247, 831978, 825468, 842386, 823622, 828670	1774	64	19260	2.37493	0.994546	0.433626	0.432385
GOTERM_BP_DIRECT	GO:0018298~protein-chromophore linkage	12	0.549199	0.00585744	827479, 824654, 842446, 822391, 838151, 823901, 823721, 816394, 839871, 815058, 838498, 820043	1994	53	22569	2.56267	0.999979	0.282082	0.278228
GOTERM_CC_DIRECT	GO:0009536~plastid	103	4.71396	0.00622519	818877, 832267, 835414, 817423, 832145, 837279, 844370, 831326, 832657, 836181, 834396, 834671, 836056, 836451, 834273, 814722, 841944, 834313, 831560, 831562, 834310, 835919, 834827, 833618, 828670, 843175, 836200, 815864, 837375, 819829, 814779, 837372, 836724, 831159, 836688, 829359, 836838, 823777, 825030, 843189, 829181, 821977, 821855, 832597, 831387, 835504, 834652, 835466, 832596, 834893,…	2106	986	26014	1.29035	0.875781	0.0799697	0.0744628
GOTERM_MF_DIRECT	GO:0008194~UDP-glycosyltransferase activity	21	0.961098	0.00653583	835484, 838841, 820307, 836681, 835032, 817523, 818249, 838846, 837075, 818988, 821733, 816790, 837503, 829559, 818271, 818250, 827912, 816040, 831568, 821730, 827046	1774	120	19260	1.89994	0.998964	0.527392	0.525883
GOTERM_BP_DIRECT	GO:0007623~circadian rhythm	20	0.915332	0.00680597	838413, 821629, 830051, 824615, 826914, 839341, 838165, 819781, 831595, 837455, 827941, 824871, 825489, 835815, 829949, 823831, 829847, 820411, 823721, 828552	1994	117	22569	1.93478	0.999996	0.319357	0.314994
GOTERM_BP_DIRECT	GO:0044248~cellular catabolic process	55	2.51716	0.00700354	816578, 838846, 818477, 836547, 839499, 833949, 844370, 828207, 831644, 823996, 2745712, 827151, 842075, 827112, 828720, 816545, 817358, 818205, 837581, 820501, 822569, 816781, 839440, 815210, 824030, 828234, 835032, 840109, 818931, 834305, 826914, 837219, 832369, 832441, 830977, 828228, 819384, 825513, 821070, 837609, 841162, 826881, 826882, 821217, 830012, 832111, 824610, 831931, 843192, 843390…	1994	435	22569	1.43107	0.999997	0.320412	0.316035
GOTERM_MF_DIRECT	GO:0019904~protein domain specific binding	14	0.640732	0.00740471	816545, 842446, 838151, 823901, 819126, 839871, 815058, 815210, 829359, 819295, 824654, 840021, 841564, 828388	1774	67	19260	2.26859	0.999586	0.549762	0.54819
GOTERM_MF_DIRECT	GO:0005509~calcium ion binding	38	1.73913	0.00786123	838401, 841755, 818739, 818458, 818931, 843998, 838506, 818476, 835537, 818532, 818457, 834244, 828603, 835825, 838718, 822147, 828764, 822540, 838434, 840117, 838756, 843404, 842958, 843405, 821997, 833963, 838195, 830036, 837108, 824699, 825866, 824832, 825844, 828836, 817708, 828753, 828234, 821143	1774	267	19260	1.54517	0.999744	0.549762	0.54819
GOTERM_BP_DIRECT	GO:0030422~production of siRNA involved in RNA interference	9	0.411899	0.00823356	824112, 816512, 823508, 842084, 821300, 839574, 817246, 828552, 827212	1994	34	22569	2.99606	1	0.367498	0.362478
GOTERM_CC_DIRECT	GO:0031969~chloroplast membrane	22	1.00686	0.00823823	834396, 829181, 840895, 843029, 820876, 819389, 839340, 831587, 834652, 820828, 831199, 832672, 835919, 844370, 828611, 835806, 830500, 821114, 843028, 842016, 842477, 842354	2106	148	26014	1.83616	0.936896	0.10191	0.0948922
GOTERM_BP_DIRECT	GO:0009908~flower development	42	1.9222	0.00944598	832062, 814775, 821629, 842547, 817948, 833556, 839394, 831434, 839574, 837435, 833672, 819300, 830561, 835256, 821151, 828569, 828645, 828044, 830915, 829852, 827631, 3767658, 843244, 843946, 842953, 816787, 818246, 834555, 833962, 817951, 817830, 839982, 817410, 834893, 825047, 831436, 839040, 829847, 844281, 823622, 829022, 824890	1994	318	22569	1.49489	1	0.411575	0.405952
GOTERM_MF_DIRECT	GO:0005524~ATP binding	261	11.9451	0.00963519	837278, 841777, 841779, 832267, 834204, 838363, 835411, 817544, 839574, 835412, 844370, 830635, 842071, 821016, 843169, 821136, 829775, 822463, 838236, 843968, 816227, 836298, 837387, 836056, 819614, 839681, 834676, 832253, 831285, 839324, 824632, 841792, 823668, 843175, 817404, 839319, 836843, 839555, 841440, 824060, 821599, 844039, 827450, 842412, 820385, 840475, 820141, 841446, 834536, 834773,…	1774	2473	19260	1.14583	0.999961	0.631707	0.629901
GOTERM_CC_DIRECT	GO:0005764~lysosome	9	0.411899	0.009879	837740, 834629, 839538, 837517, 817287, 824659, 835091, 829688, 834321	2106	38	26014	2.92555	0.963702	0.117842	0.109727
GOTERM_BP_DIRECT	GO:0044255~cellular lipid metabolic process	27	1.2357	0.00989851	820859, 840368, 821723, 820612, 834305, 819384, 831469, 823657, 827130, 819919, 820241, 839787, 831181, 821958, 840335, 822569, 821931, 817395, 834298, 818200, 834605, 824437, 827680, 842561, 843159, 824031, 828234	1994	182	22569	1.67911	1	0.41426	0.4086
GOTERM_BP_DIRECT	GO:0031347~regulation of defense response	64	2.92906	0.0101136	837551, 839779, 838846, 843834, 821723, 841779, 823989, 836547, 844370, 822184, 828402, 834836, 824567, 835725, 814946, 822147, 843006, 822540, 820241, 821055, 843968, 816624, 838315, 831162, 831322, 833860, 832299, 837302, 823862, 824437, 844423, 827388, 818739, 835351, 816958, 843854, 838504, 818931, 833974, 816394, 821907, 818376, 828228, 820261, 828229, 831226, 841481, 822124, 827411, 836398,…	1994	531	22569	1.36418	1	0.41426	0.4086
GOTERM_BP_DIRECT	GO:0010345~suberin biosynthetic process	7	0.320366	0.0101867	839578, 820316, 834106, 818312, 838363, 820372, 836003	1994	22	22569	3.60133	1	0.41426	0.4086
GOTERM_MF_DIRECT	GO:0005506~iron ion binding	47	2.15103	0.010757	836464, 820679, 830343, 823989, 830443, 835831, 830580, 816850, 836003, 826841, 829779, 819163, 833607, 836181, 829890, 829891, 825276, 841029, 817315, 834273, 822506, 843669, 819159, 818885, 831581, 817257, 817157, 839488, 838014, 830693, 828732, 830925, 830408, 818042, 824479, 823986, 843751, 822478, 822236, 829324, 830926, 828697, 822234, 829325, 824011, 827663, 821461	1774	354	19260	1.44144	0.999988	0.635854	0.634036
GOTERM_BP_DIRECT	GO:0032870~cellular response to hormone stimulus	22	1.00686	0.0113491	838401, 817878, 814696, 832162, 834072, 822569, 841779, 827916, 831763, 839499, 818430, 828228, 828402, 822073, 831226, 835725, 824437, 816070, 843390, 843192, 841481, 821136	1994	140	22569	1.77861	1	0.451498	0.44533
GOTERM_BP_DIRECT	GO:0019748~secondary metabolic process	45	2.0595	0.0123807	820815, 821828, 816832, 843518, 832064, 816578, 814696, 816831, 832162, 840368, 843854, 838846, 822339, 821723, 816351, 816790, 835810, 835852, 828647, 828402, 819384, 825513, 830811, 814946, 816828, 820880, 822540, 843661, 826882, 836692, 818249, 28718289, 817418, 820501, 821217, 824803, 839443, 835200, 824030, 820399, 842367, 842267, 844102, 827388, 824254	1994	352	22569	1.44696	1	0.479554	0.473002
GOTERM_MF_DIRECT	GO:0010333~terpene synthase activity	9	0.411899	0.0125156	822175, 842405, 828182, 827376, 832461, 820672, 842465, 822177, 827377	1774	35	19260	2.79175	0.999998	0.635854	0.634036
GOTERM_BP_DIRECT	GO:0048481~plant ovule development	11	0.503432	0.0125785	821151, 825047, 831436, 834270, 818191, 824426, 839040, 836329, 818883, 826586, 830609	1994	51	22569	2.44124	1	0.479554	0.473002
GOTERM_MF_DIRECT	GO:0051213~dioxygenase activity	18	0.823799	0.0126969	841217, 841712, 832162, 837384, 841715, 843703, 830443, 818241, 839883, 839345, 835256, 826642, 828645, 827868, 832524, 828433, 844069, 824287	1774	103	19260	1.89731	0.999998	0.635854	0.634036
GOTERM_CC_DIRECT	GO:0005777~peroxisome	41	1.87643	0.0131285	817746, 842864, 837297, 842926, 828063, 815822, 836724, 834346, 832369, 825905, 817423, 836665, 837455, 837279, 821599, 823777, 820665, 824540, 839787, 818849, 817358, 838636, 823736, 836119, 837229, 817197, 836655, 824695, 824179, 824697, 825864, 817195, 824876, 825844, 841252, 843258, 829022, 820630, 836090, 827145, 828234	2106	344	26014	1.47222	0.987893	0.151205	0.140792
GOTERM_BP_DIRECT	GO:0010449~root meristem growth	6	0.2746	0.0134109	834591, 832543, 826409, 834952, 822011, 830484	1994	17	22569	3.99475	1	0.486043	0.479403
GOTERM_BP_DIRECT	GO:1901565~organonitrogen compound catabolic process	23	1.05263	0.0134607	836266, 818925, 817358, 838846, 820501, 816781, 830012, 834305, 837219, 823934, 839499, 828207, 831469, 821070, 831931, 823996, 2745712, 827151, 842075, 826881, 829820, 828720, 824012	1994	151	22569	1.724	1	0.486043	0.479403
GOTERM_MF_DIRECT	GO:0043531~ADP binding	28	1.28146	0.0135298	814775, 842226, 818558, 842208, 836824, 823824, 823826, 823806, 833508, 828827, 841440, 842210, 842412, 834919, 842234, 820669, 839607, 834536, 834773, 833662, 834178, 827644, 827643, 824259, 831634, 828830, 841771, 820670	1774	188	19260	1.61697	0.999999	0.635854	0.634036
GOTERM_BP_DIRECT	GO:0042430~indole-containing compound metabolic process	13	0.594966	0.0135455	820815, 839899, 837196, 841779, 830012, 831322, 823934, 831199, 844370, 822184, 826881, 822540, 844079	1994	67	22569	2.19612	1	0.486043	0.479403
GOTERM_MF_DIRECT	GO:0015562~efflux transmembrane transporter activity	5	0.228833	0.0139236	843527, 840064, 814938, 838363, 817544	1774	11	19260	4.93492	1	0.635854	0.634036
GOTERM_MF_DIRECT	GO:0103075~indole-3-pyruvate monooxygenase activity	5	0.228833	0.0139236	832638, 841313, 831003, 839474, 828993	1774	11	19260	4.93492	1	0.635854	0.634036
GOTERM_MF_DIRECT	GO:0004497~monooxygenase activity	35	1.60183	0.0145187	836464, 823989, 835831, 830580, 816850, 836003, 826841, 829779, 819163, 833607, 830414, 825276, 817315, 834273, 822506, 843404, 843405, 843669, 819159, 818885, 817157, 830693, 830011, 830925, 830408, 818042, 824479, 823986, 843751, 829324, 830926, 829325, 824011, 827663, 821461	1774	251	19260	1.5139	1	0.635854	0.634036
GOTERM_MF_DIRECT	GO:0015293~symporter activity	13	0.594966	0.0145477	840139, 836273, 817210, 830882, 834078, 831199, 837763, 835025, 828154, 820565, 838917, 824353, 843321	1774	65	19260	2.17136	1	0.635854	0.634036
GOTERM_BP_DIRECT	GO:0001666~response to hypoxia	18	0.823799	0.0161718	837551, 835032, 816900, 817155, 827519, 836547, 817830, 832582, 837302, 831748, 830977, 832825, 822184, 819384, 816070, 843192, 843565, 844047	1994	110	22569	1.85211	1	0.569124	0.561349
GOTERM_BP_DIRECT	GO:0055075~potassium ion homeostasis	5	0.228833	0.0168384	821052, 840139, 828764, 827760, 835640	1994	12	22569	4.71602	1	0.581403	0.57346
GOTERM_BP_DIRECT	GO:0072330~monocarboxylic acid biosynthetic process	10	0.457666	0.0177048	839358, 821958, 820612, 827130, 831322, 842561, 827928, 844079, 831199, 818035	1994	46	22569	2.46053	1	0.599997	0.591801
GOTERM_MF_DIRECT	GO:0005516~calmodulin binding	37	1.69336	0.0179382	843716, 838766, 831393, 818436, 835393, 820897, 818476, 839394, 831599, 836543, 839555, 837675, 828229, 825513, 834913, 816070, 827130, 842450, 828685, 821519, 837387, 839920, 816864, 816826, 817372, 829918, 832473, 817158, 835862, 828018, 828837, 835815, 831339, 829442, 829365, 827184, 817708	1774	273	19260	1.47144	1	0.714301	0.712259
GOTERM_BP_DIRECT	GO:0015833~peptide transport	4	0.183066	0.0183425	836562, 828887, 837525, 826672	1994	7	22569	6.46769	1	0.610305	0.601968
GOTERM_MF_DIRECT	GO:0016887~ATPase activity	29	1.32723	0.0187909	838324, 818558, 820876, 831377, 817400, 844294, 823950, 825513, 843201, 829134, 843642, 822488, 828520, 835341, 817259, 816826, 842716, 832213, 829918, 832253, 824632, 835815, 823281, 833998, 821105, 829142, 843032, 842620, 828599	1774	202	19260	1.55865	1	0.714301	0.712259
GOTERM_MF_DIRECT	GO:0046872~metal ion binding	236	10.8009	0.0188853	821806, 836747, 832267, 818994, 839574, 821808, 832145, 829536, 829539, 823316, 821135, 841422, 823551, 820043, 818407, 834550, 837144, 837384, 819614, 826490, 831049, 839440, 832253, 843609, 837028, 830500, 835519, 835081, 828670, 838907, 828433, 841793, 819948, 839319, 821907, 824861, 820261, 823536, 825030, 820388, 823650, 828091, 839666, 820924, 818746, 819951, 837248, 819397, 836279, 834771,…	1774	2257	19260	1.13523	1	0.714301	0.712259
GOTERM_MF_DIRECT	GO:0008061~chitin binding	7	0.320366	0.0190662	821717, 820429, 827725, 817923, 819632, 824608, 816909	1774	24	19260	3.16657	1	0.714301	0.712259
GOTERM_BP_DIRECT	GO:0009694~jasmonic acid metabolic process	7	0.320366	0.0192567	836464, 824208, 822677, 839178, 838551, 816893, 824011	1994	25	22569	3.16917	1	0.629281	0.620684
GOTERM_BP_DIRECT	GO:0009644~response to high light intensity	10	0.457666	0.0202332	835919, 825146, 839666, 824654, 842446, 844087, 822391, 823942, 823901, 815058	1994	47	22569	2.40818	1	0.649593	0.640719
GOTERM_MF_DIRECT	GO:0003700~transcription factor activity, sequence-specific DNA binding	177	8.10069	0.0207508	816733, 843716, 816579, 842745, 817948, 843832, 841418, 819565, 817265, 832146, 828839, 818199, 827479, 843161, 825217, 828849, 825855, 829935, 828968, 821138, 827990, 830915, 827631, 828685, 819738, 839568, 816864, 818007, 834270, 817155, 818883, 838870, 831284, 843292, 825047, 819173, 827503, 831436, 839040, 843212, 827184, 844423, 843213, 826375, 844023, 814775, 821629, 821904, 818618, 821902,…	1774	1655	19260	1.16112	1	0.750606	0.748459
GOTERM_CC_DIRECT	GO:0009538~photosystem I reaction center	4	0.183066	0.021737	820859, 816545, 840021, 841653	2106	8	26014	6.17616	0.999351	0.242005	0.22534
GOTERM_BP_DIRECT	GO:0009773~photosynthetic electron transport in photosystem I	6	0.2746	0.0217407	814688, 819295, 842016, 824572, 828388, 838455	1994	19	22569	3.57425	1	0.671253	0.662083
GOTERM_BP_DIRECT	GO:1901957~regulation of cutin biosynthetic process	3	0.1373	0.0220083	821209, 818435, 831383	1994	3	22569	11.3185	1	0.671253	0.662083
GOTERM_BP_DIRECT	GO:0008202~steroid metabolic process	3	0.1373	0.0220083	821519, 828523, 835129	1994	3	22569	11.3185	1	0.671253	0.662083
GOTERM_BP_DIRECT	GO:0006508~proteolysis	23	1.05263	0.0232741	837740, 843737, 816832, 816831, 839318, 839538, 820876, 838606, 817287, 831377, 824659, 836844, 836688, 838510, 828228, 827104, 833618, 841182, 816828, 820399, 829688, 841981, 822055	1994	159	22569	1.63726	1	0.698224	0.688685
GOTERM_BP_DIRECT	GO:0006979~response to oxidative stress	56	2.56293	0.0248336	837551, 821723, 836547, 832145, 830561, 844174, 827514, 840493, 821135, 843006, 820163, 822462, 843968, 834396, 817830, 831560, 819331, 837028, 831562, 823942, 818280, 837531, 834220, 814696, 837252, 817967, 834305, 834223, 831199, 817365, 830416, 832638, 825513, 824469, 821071, 835825, 828704, 816070, 814729, 829479, 839666, 840115, 843865, 818746, 843703, 832672, 832111, 827489, 829623, 818140,…	1994	476	22569	1.33158	1	0.732991	0.722977
GOTERM_BP_DIRECT	GO:0009642~response to light intensity	30	1.373	0.0266134	843737, 837552, 816958, 5008216, 818899, 836824, 826914, 827928, 817467, 819101, 828228, 828207, 821070, 831469, 842075, 842471, 839844, 821517, 818205, 820349, 815558, 821657, 818861, 830036, 838035, 832252, 837323, 832474, 835318, 824012	1994	226	22569	1.50245	1	0.738571	0.728481
GOTERM_BP_DIRECT	GO:0016102~diterpenoid biosynthetic process	8	0.366133	0.0267449	822175, 842405, 828182, 827376, 832461, 820672, 822177, 827377	1994	34	22569	2.66317	1	0.738571	0.728481
GOTERM_BP_DIRECT	GO:0000272~polysaccharide catabolic process	6	0.2746	0.0269329	820429, 827725, 823737, 824608, 837455, 832474	1994	20	22569	3.39554	1	0.738571	0.728481
GOTERM_MF_DIRECT	GO:0019900~kinase binding	11	0.503432	0.0270208	820393, 836298, 840158, 819075, 820314, 836628, 826409, 818787, 828764, 834752, 820032	1774	55	19260	2.17136	1	0.936852	0.934173
GOTERM_BP_DIRECT	GO:0019288~isopentenyl diphosphate biosynthetic process, methylerythritol 4-phosphate pathway	4	0.183066	0.0274442	814779, 836181, 836400, 817234	1994	8	22569	5.65923	1	0.738571	0.728481
GOTERM_BP_DIRECT	GO:0051289~protein homotetramerization	4	0.183066	0.0274442	827104, 840158, 841252, 842774	1994	8	22569	5.65923	1	0.738571	0.728481
GOTERM_BP_DIRECT	GO:0010258~NADH dehydrogenase complex (plastoquinone) assembly	4	0.183066	0.0274442	843827, 832218, 835355, 825893	1994	8	22569	5.65923	1	0.738571	0.728481
GOTERM_MF_DIRECT	GO:0004190~aspartic-type endopeptidase activity	14	0.640732	0.0276858	837740, 842526, 838517, 833732, 837504, 830872, 839499, 838532, 830944, 824336, 837094, 821379, 827356, 824298	1774	79	19260	1.92399	1	0.936852	0.934173
GOTERM_MF_DIRECT	GO:0004553~hydrolase activity, hydrolyzing O-glycosyl compounds	18	0.823799	0.0294096	837596, 842304, 842479, 819829, 840109, 823737, 827051, 818212, 832220, 830021, 831044, 832474, 835860, 829526, 844141, 824426, 829006, 828720	1774	113	19260	1.72941	1	0.964082	0.961325
GOTERM_MF_DIRECT	GO:0042626~ATPase activity, coupled to transmembrane movement of substances	19	0.869565	0.0304204	836200, 839920, 836195, 821679, 843527, 830541, 818312, 839353, 838363, 817544, 835825, 840064, 829483, 827530, 825186, 820496, 822463, 843013, 828850	1774	122	19260	1.69082	1	0.967	0.964234
GOTERM_BP_DIRECT	GO:0008643~carbohydrate transport	15	0.686499	0.0307827	820705, 818925, 838744, 835151, 839340, 834652, 830294, 832431, 824035, 837816, 829684, 827184, 821114, 842477, 5008177	1994	92	22569	1.8454	1	0.798108	0.787205
GOTERM_BP_DIRECT	GO:1901605~alpha-amino acid metabolic process	13	0.594966	0.0308815	838846, 834305, 823934, 832066, 832473, 831199, 844370, 834827, 821070, 2745712, 816070, 827151, 844079	1994	75	22569	1.96187	1	0.798108	0.787205
GOTERM_BP_DIRECT	GO:0070588~calcium ion transmembrane transport	8	0.366133	0.0309649	841755, 825513, 816826, 835815, 824349, 831339, 817372, 829918	1994	35	22569	2.58708	1	0.798108	0.787205
GOTERM_BP_DIRECT	GO:0042542~response to hydrogen peroxide	12	0.549199	0.0319295	841789, 827039, 841843, 836451, 837252, 840064, 817155, 814729, 834313, 826870, 839488, 844047	1994	67	22569	2.02719	1	0.804284	0.793296
GOTERM_BP_DIRECT	GO:0002237~response to molecule of bacterial origin	17	0.778032	0.032114	838236, 818849, 841830, 827916, 830012, 832299, 834178, 822098, 824257, 823862, 834836, 831644, 839160, 844423, 843006, 829820, 822540	1994	110	22569	1.74922	1	0.804284	0.793296
GOTERM_BP_DIRECT	GO:2000652~regulation of secondary cell wall biogenesis	9	0.411899	0.0325229	840158, 835043, 835628, 840976, 822339, 828968, 835028, 819289, 837202	1994	43	22569	2.36898	1	0.804284	0.793296
GOTERM_MF_DIRECT	GO:0042910~xenobiotic transporter activity	11	0.503432	0.0337985	843518, 841557, 828402, 821723, 814938, 819995, 814946, 841162, 828378, 842203, 835321	1774	57	19260	2.09518	1	1	0.998092
GOTERM_CC_DIRECT	GO:0010319~stromule	8	0.366133	0.0349917	840895, 830517, 825489, 829949, 818558, 821134, 824572, 837455	2106	39	26014	2.53381	0.999993	0.367028	0.341754
GOTERM_CC_DIRECT	GO:0009515~granal stacked thylakoid	3	0.1373	0.0351644	819295, 830699, 828181	2106	4	26014	9.26425	0.999994	0.367028	0.341754
GOTERM_MF_DIRECT	GO:0000976~transcription regulatory region sequence-specific DNA binding	84	3.84439	0.0352052	818319, 816579, 836142, 843832, 841418, 832146, 835337, 830444, 818199, 836543, 833672, 830318, 824205, 828849, 825855, 829935, 828968, 823316, 823756, 827990, 830915, 828200, 843244, 836099, 816864, 834270, 839802, 843249, 817155, 831124, 818883, 824703, 838870, 831284, 825047, 819173, 819093, 829847, 834867, 844423, 821687, 844023, 821902, 843733, 838504, 822318, 819103, 836646, 839396, 830586,…	1774	742	19260	1.22907	1	1	0.998092
GOTERM_MF_DIRECT	GO:0042802~identical protein binding	29	1.32723	0.0366715	815963, 837531, 843834, 816394, 834204, 838144, 827479, 829933, 840630, 827510, 840078, 828388, 821055, 821717, 839568, 841665, 820767, 817197, 834676, 819633, 834892, 824257, 835618, 829847, 829541, 823721, 843258, 842268, 830609	1774	214	19260	1.47125	1	1	0.998092
GOTERM_BP_DIRECT	GO:0043436~oxoacid metabolic process	34	1.55606	0.0369596	842548, 814696, 827190, 840368, 843415, 818515, 835810, 830883, 835852, 831593, 828228, 827654, 825513, 829738, 823657, 821433, 841481, 827870, 839325, 836398, 838636, 818724, 821217, 843427, 843747, 818861, 835721, 835321, 815210, 820291, 818140, 824336, 828159, 842367	1994	271	22569	1.42003	1	0.901815	0.889495
GOTERM_BP_DIRECT	GO:0009624~response to nematode	14	0.640732	0.0382648	817559, 818409, 831346, 817830, 835321, 827546, 835815, 824349, 825186, 842786, 842203, 842477, 842267, 843321	1994	86	22569	1.84254	1	0.915221	0.902718
GOTERM_BP_DIRECT	GO:0030104~water homeostasis	4	0.183066	0.0385093	822391, 824539, 827760, 815058	1994	9	22569	5.03042	1	0.915221	0.902718
GOTERM_CC_DIRECT	GO:0009654~photosystem II oxygen evolving complex	6	0.2746	0.040159	824246, 824699, 825866, 824832, 818532, 821143	2106	24	26014	3.08808	0.999999	0.406458	0.378468
GOTERM_BP_DIRECT	GO:0009723~response to ethylene	22	1.00686	0.0407493	842953, 819707, 841313, 840115, 815945, 824318, 831003, 819632, 835721, 832523, 819359, 839474, 831748, 828569, 832638, 831615, 834629, 835507, 835725, 841891, 838729, 828993	1994	159	22569	1.56608	1	0.956042	0.942981
GOTERM_BP_DIRECT	GO:0046244~salicylic acid catabolic process	3	0.1373	0.0414478	826642, 832524, 818280	1994	4	22569	8.48884	1	0.96012	0.947003
GOTERM_BP_DIRECT	GO:0009744~response to sucrose	12	0.549199	0.0423127	831748, 829922, 840895, 834629, 821826, 843806, 825414, 843564, 832149, 842477, 834752, 844047	1994	70	22569	1.94031	1	0.965287	0.9521
GOTERM_MF_DIRECT	GO:0042277~peptide binding	5	0.228833	0.0428383	837531, 835028, 844348, 834952, 822011	1774	15	19260	3.61894	1	1	0.998092
GOTERM_MF_DIRECT	GO:0016705~oxidoreductase activity, acting on paired donors, with incorporation or reduction of molecular oxygen	32	1.46453	0.0432037	836464, 823989, 835831, 830580, 816850, 836003, 826841, 829779, 819163, 833607, 835806, 825276, 817315, 834273, 822506, 843669, 819159, 818885, 817157, 830693, 830925, 830408, 818042, 824479, 823986, 843751, 829324, 830926, 829325, 824011, 827663, 821461	1774	245	19260	1.41803	1	1	0.998092
GOTERM_CC_DIRECT	GO:0005622~intracellular	15	0.686499	0.0436097	832590, 820429, 821902, 835054, 821924, 818602, 825847, 832693, 825146, 822041, 819093, 834768, 827184, 844397, 828531	2106	105	26014	1.76462	1	0.428401	0.3989
GOTERM_BP_DIRECT	GO:0006629~lipid metabolic process	26	1.18993	0.0440193	842526, 834305, 830025, 836349, 836665, 831374, 835628, 821135, 824360, 821870, 837740, 842118, 818227, 843923, 817197, 835006, 831268, 834298, 835919, 820291, 824336, 823942, 831713, 820372, 843475, 827388	1994	198	22569	1.48626	1	0.965287	0.9521
GOTERM_BP_DIRECT	GO:0009411~response to UV	7	0.320366	0.0443383	824257, 836451, 842814, 821678, 835613, 820441, 830693	1994	30	22569	2.64097	1	0.965287	0.9521
GOTERM_MF_DIRECT	GO:0010277~chlorophyllide a oxygenase [overall] activity	3	0.1373	0.0448034	841029, 823622, 828670	1774	4	19260	8.14262	1	1	0.998092
GOTERM_BP_DIRECT	GO:0009867~jasmonic acid mediated signaling pathway	19	0.869565	0.0450795	842953, 840158, 821902, 840115, 838504, 831322, 816394, 830036, 827928, 838144, 838551, 831615, 824697, 816070, 825648, 828441, 820364, 844079, 821055	1994	133	22569	1.61692	1	0.965287	0.9521
GOTERM_MF_DIRECT	GO:0008266~poly(U) RNA binding	7	0.320366	0.04545	843507, 837243, 824246, 825489, 818238, 829949, 838251	1774	29	19260	2.62061	1	1	0.998092
GOTERM_MF_DIRECT	GO:0047372~acylglycerol lipase activity	6	0.2746	0.0460462	840335, 831469, 818527, 817197, 829861, 827587	1774	22	19260	2.96095	1	1	0.998092
GOTERM_BP_DIRECT	GO:0042631~cellular response to water deprivation	8	0.366133	0.0462217	844174, 837075, 824528, 839681, 838420, 842774, 837455, 832474	1994	38	22569	2.38283	1	0.965287	0.9521
GOTERM_BP_DIRECT	GO:0010196~nonphotochemical quenching	5	0.228833	0.0466574	827996, 820827, 834607, 830699, 838151	1994	16	22569	3.53702	1	0.965287	0.9521
GOTERM_BP_DIRECT	GO:0009688~abscisic acid biosynthetic process	5	0.228833	0.0466574	841665, 836838, 843028, 817257, 839488	1994	16	22569	3.53702	1	0.965287	0.9521
GOTERM_BP_DIRECT	GO:0009645~response to low light intensity stimulus	6	0.2746	0.0469457	820859, 824654, 842446, 822391, 823901, 815058	1994	23	22569	2.95264	1	0.965287	0.9521
GOTERM_BP_DIRECT	GO:0023052~signaling	6	0.2746	0.0469457	828228, 834072, 828194, 838846, 827519, 839499	1994	23	22569	2.95264	1	0.965287	0.9521
GOTERM_BP_DIRECT	GO:0006833~water transport	6	0.2746	0.0469457	818293, 824510, 844415, 828051, 827760, 822143	1994	23	22569	2.95264	1	0.965287	0.9521
GOTERM_MF_DIRECT	GO:0000166~nucleotide binding	11	0.503432	0.0507336	827449, 830635, 828792, 835006, 839286, 837504, 818010, 820441, 826553, 844047, 827333	1774	61	19260	1.95779	1	1	0.998092
GOTERM_MF_DIRECT	GO:0015171~amino acid transmembrane transporter activity	11	0.503432	0.0507336	839139, 824786, 818801, 827308, 831376, 818499, 831346, 827860, 834078, 841177, 835025	1774	61	19260	1.95779	1	1	0.998092
GOTERM_BP_DIRECT	GO:0009751~response to salicylic acid	40	1.83066	0.0509003	814775, 834022, 835351, 815945, 816958, 818931, 838846, 833974, 834646, 823989, 836547, 835852, 820819, 819222, 831693, 838147, 826642, 828402, 843361, 834836, 824205, 831644, 821135, 814903, 822540, 836398, 818849, 833662, 824807, 832299, 834178, 823862, 832524, 817491, 839160, 843192, 838728, 844423, 28719408, 825880	1994	337	22569	1.34344	1	1	0.986878
GOTERM_BP_DIRECT	GO:0009643~photosynthetic acclimation	4	0.183066	0.051481	842386, 834652, 842477, 841894	1994	10	22569	4.52738	1	1	0.986878
GOTERM_BP_DIRECT	GO:0006631~fatty acid metabolic process	14	0.640732	0.0523196	832163, 837581, 843703, 840977, 818477, 832369, 816272, 825905, 836003, 818042, 824060, 823720, 829022, 820630	1994	90	22569	1.76065	1	1	0.986878
GOTERM_BP_DIRECT	GO:0030154~cell differentiation	76	3.47826	0.0529551	838368, 842547, 817948, 834161, 831135, 833556, 832146, 835337, 817185, 839498, 830318, 824601, 824887, 2745712, 824568, 830712, 828044, 843169, 841102, 827631, 843244, 842118, 818925, 816787, 838315, 842953, 834072, 839802, 822569, 836659, 818246, 833500, 817951, 817830, 844062, 832529, 831913, 819173, 831436, 831677, 837617, 844303, 821828, 819948, 817446, 817523, 818856, 814898, 836329, 830025…	1994	705	22569	1.22015	1	1	0.986878
GOTERM_CC_DIRECT	GO:0009986~cell surface	4	0.183066	0.0533659	818458, 843432, 823721, 818457	2106	11	26014	4.49176	1	0.509263	0.474194
GOTERM_MF_DIRECT	GO:0016747~transferase activity, transferring acyl groups other than amino-acyl groups	16	0.732265	0.0535537	816832, 816831, 816836, 842857, 821249, 831751, 834106, 818586, 834951, 832462, 839366, 839058, 816828, 820399, 822201, 843661	1774	104	19260	1.67028	1	1	0.998092
GOTERM_MF_DIRECT	GO:0004601~peroxidase activity	19	0.869565	0.0554502	834220, 842910, 838506, 818746, 817967, 843703, 834223, 837028, 832111, 830561, 814770, 830416, 827489, 844174, 830517, 835825, 828704, 821135, 829479	1774	131	19260	1.57465	1	1	0.998092
GOTERM_MF_DIRECT	GO:0097573~glutathione oxidoreductase activity	9	0.411899	0.0568122	818407, 827247, 831978, 825468, 5008019, 831226, 819400, 831256, 825470	1774	46	19260	2.12416	1	1	0.998092
GOTERM_BP_DIRECT	GO:0071702~organic substance transport	5	0.228833	0.0568871	839787, 818877, 818206, 830712, 817467	1994	17	22569	3.32896	1	1	0.986878
GOTERM_BP_DIRECT	GO:0002221~pattern recognition receptor signaling pathway	5	0.228833	0.0568871	836819, 841792, 814739, 820141, 832474	1994	17	22569	3.32896	1	1	0.986878
GOTERM_MF_DIRECT	GO:0102360~daphnetin 3-O-glucosyltransferase activity	4	0.183066	0.0571372	829559, 817523, 816040, 831568	1774	10	19260	4.34273	1	1	0.998092
GOTERM_MF_DIRECT	GO:0102425~myricetin 3-O-glucosyltransferase activity	4	0.183066	0.0571372	829559, 817523, 816040, 831568	1774	10	19260	4.34273	1	1	0.998092
GOTERM_BP_DIRECT	GO:0046686~response to cadmium ion	39	1.7849	0.0588509	835054, 820438, 820656, 818157, 831599, 836400, 827039, 844174, 827734, 828623, 836638, 830635, 829551, 824060, 825030, 821870, 828520, 840358, 842910, 837023, 842337, 840895, 820429, 843865, 826409, 817197, 831560, 830052, 826975, 844087, 824930, 820070, 829949, 820499, 821784, 821861, 827145, 844047, 828531	1994	331	22569	1.33359	1	1	0.986878
GOTERM_MF_DIRECT	GO:0005200~structural constituent of cytoskeleton	7	0.320366	0.0603008	836056, 841425, 839405, 830841, 835717, 827154, 820385	1774	31	19260	2.45154	1	1	0.998092
GOTERM_CC_DIRECT	GO:0000786~nucleosome	10	0.457666	0.0607287	837297, 841418, 823736, 836119, 823777, 836090, 837338, 817423, 824540, 837279	2106	62	26014	1.99231	1	0.563428	0.524629
GOTERM_MF_DIRECT	GO:0015297~antiporter activity	18	0.823799	0.0624285	843518, 841557, 821723, 819995, 831654, 834652, 830294, 835321, 828402, 837816, 814938, 814946, 841162, 821114, 828378, 842203, 842477, 5008177	1774	124	19260	1.57599	1	1	0.998092
GOTERM_BP_DIRECT	GO:0006468~protein phosphorylation	93	4.25629	0.0625587	837278, 841777, 843639, 816973, 837196, 841779, 830683, 830003, 832347, 834204, 835456, 817586, 837675, 836819, 843361, 834836, 830712, 821016, 843169, 838718, 821136, 843006, 829775, 822143, 843968, 817878, 837387, 821717, 816227, 838195, 833502, 834676, 834952, 833500, 831285, 837302, 827941, 822098, 834827, 823862, 828837, 833935, 831677, 841792, 828474, 837060, 844303, 843258, 822011, 836485,…	1994	889	22569	1.18405	1	1	0.986878
GOTERM_BP_DIRECT	GO:0015994~chlorophyll metabolic process	9	0.411899	0.0636472	833949, 820859, 819569, 821657, 840021, 830025, 817467, 832252, 815210	1994	49	22569	2.0789	1	1	0.986878
GOTERM_BP_DIRECT	GO:0006807~nitrogen compound metabolic process	6	0.2746	0.0641178	836878, 821577, 818010, 843076, 824581, 822396	1994	25	22569	2.71643	1	1	0.986878
GOTERM_MF_DIRECT	GO:0042937~tripeptide transporter activity	5	0.228833	0.0645342	824563, 818366, 834646, 831346, 824581	1774	17	19260	3.19318	1	1	0.998092
GOTERM_MF_DIRECT	GO:0001653~peptide receptor activity	5	0.228833	0.0645342	837531, 843639, 835028, 834952, 822011	1774	17	19260	3.19318	1	1	0.998092
GOTERM_BP_DIRECT	GO:0000056~ribosomal small subunit export from nucleus	3	0.1373	0.0650801	843564, 830452, 824161	1994	5	22569	6.79107	1	1	0.986878
GOTERM_BP_DIRECT	GO:0010623~programmed cell death involved in cell development	3	0.1373	0.0650801	834629, 835091, 829688	1994	5	22569	6.79107	1	1	0.986878
GOTERM_BP_DIRECT	GO:0009963~positive regulation of flavonoid biosynthetic process	3	0.1373	0.0650801	840158, 834951, 817157	1994	5	22569	6.79107	1	1	0.986878
GOTERM_BP_DIRECT	GO:0022603~regulation of anatomical structure morphogenesis	3	0.1373	0.0650801	841313, 831003, 833500	1994	5	22569	6.79107	1	1	0.986878
GOTERM_MF_DIRECT	GO:0046982~protein heterodimerization activity	20	0.915332	0.0660904	837068, 837297, 823736, 822767, 836119, 837338, 817423, 836136, 837279, 834818, 843141, 839370, 824019, 828044, 824270, 823777, 843875, 836090, 843244, 824540	1774	143	19260	1.51844	1	1	0.998092
GOTERM_BP_DIRECT	GO:0009625~response to insect	7	0.320366	0.0661587	838236, 836628, 819038, 827728, 838365, 824807, 827377	1994	33	22569	2.40088	1	1	0.986878
GOTERM_BP_DIRECT	GO:0010205~photoinhibition	4	0.183066	0.0662653	824246, 844087, 843099, 820828	1994	11	22569	4.1158	1	1	0.986878
GOTERM_BP_DIRECT	GO:0048316~seed development	52	2.37986	0.0664235	839779, 818877, 843439, 816692, 830565, 835730, 839970, 816850, 818199, 831374, 839492, 827471, 843169, 826586, 821958, 837220, 828194, 831124, 836811, 835249, 830279, 6241133, 825523, 831713, 835318, 827308, 822697, 820592, 824870, 841793, 839358, 836200, 836320, 841710, 835472, 835032, 818536, 818856, 819026, 839394, 826914, 838145, 831623, 844039, 841162, 826882, 843946, 838779, 832478, 834454…	1994	466	22569	1.263	1	1	0.986878
GOTERM_MF_DIRECT	GO:0080043~quercetin 3-O-glucosyltransferase activity	11	0.503432	0.0666149	838841, 829559, 820307, 817523, 816040, 831568, 838846, 837075, 818988, 837503, 827046	1774	64	19260	1.86602	1	1	0.998092
GOTERM_BP_DIRECT	GO:0046777~protein autophosphorylation	25	1.14416	0.0698049	837278, 837531, 841777, 839937, 841779, 818476, 824318, 834204, 831748, 836819, 835947, 843389, 821054, 838236, 837387, 821717, 826409, 839324, 843390, 829541, 829365, 842065, 817708, 823721, 843079	1994	198	22569	1.4291	1	1	0.986878
GOTERM_BP_DIRECT	GO:0006357~regulation of transcription from RNA polymerase II promoter	42	1.9222	0.0698933	841418, 829031, 843614, 841978, 814898, 843879, 819565, 832146, 836543, 834818, 821151, 828644, 831749, 824601, 838818, 839929, 826586, 827631, 816908, 843244, 819738, 838238, 816787, 821517, 842838, 818007, 826391, 817155, 818883, 831124, 836899, 834555, 834610, 837600, 825047, 819173, 831436, 836629, 839040, 843553, 827184, 824890	1994	366	22569	1.29884	1	1	0.986878
GOTERM_MF_DIRECT	GO:0000285~1-phosphatidylinositol-3-phosphate 5-kinase activity	3	0.1373	0.0701691	820647, 823975, 843440	1774	5	19260	6.51409	1	1	0.998092
GOTERM_MF_DIRECT	GO:0050551~myrcene synthase activity	3	0.1373	0.0701691	822175, 822177, 827377	1774	5	19260	6.51409	1	1	0.998092
GOTERM_MF_DIRECT	GO:0034768~(E)-beta-ocimene synthase activity	3	0.1373	0.0701691	822175, 822177, 827377	1774	5	19260	6.51409	1	1	0.998092
GOTERM_BP_DIRECT	GO:1990961~drug transmembrane export	9	0.411899	0.0701769	843518, 828402, 821723, 814938, 814946, 841162, 828378, 842203, 835321	1994	50	22569	2.03732	1	1	0.986878
GOTERM_MF_DIRECT	GO:0042803~protein homodimerization activity	30	1.373	0.0726268	836100, 841418, 817923, 835613, 817265, 816394, 838363, 838144, 818199, 834836, 831108, 828044, 821138, 827510, 826761, 827058, 837322, 821717, 814784, 831162, 822767, 829623, 825523, 827308, 820136, 827384, 824890, 831919, 844047, 828850	1774	238	19260	1.36851	1	1	0.998092
GOTERM_BP_DIRECT	GO:0006813~potassium ion transport	10	0.457666	0.0729327	821052, 818649, 826623, 834163, 815847, 835393, 824539, 831654, 824371, 832354	1994	59	22569	1.91838	1	1	0.986878
GOTERM_BP_DIRECT	GO:0042128~nitrate assimilation	8	0.366133	0.0729835	831308, 823707, 828502, 817210, 840630, 824012, 843321, 837763	1994	42	22569	2.1559	1	1	0.986878
GOTERM_MF_DIRECT	GO:0047893~flavonol 3-O-glucosyltransferase activity	4	0.183066	0.0733423	829559, 817523, 816040, 831568	1774	11	19260	3.94793	1	1	0.998092
GOTERM_MF_DIRECT	GO:0016836~hydro-lyase activity	4	0.183066	0.0733423	834273, 821977, 824438, 829918	1774	11	19260	3.94793	1	1	0.998092
GOTERM_BP_DIRECT	GO:0009738~abscisic acid-activated signaling pathway	32	1.46453	0.0734105	822619, 814873, 820314, 824318, 817544, 832088, 836367, 818199, 834818, 829935, 816291, 837529, 827510, 836452, 816227, 840158, 843527, 835306, 836811, 835204, 843609, 839324, 824852, 844142, 829547, 841095, 827526, 838390, 829541, 843258, 843032, 841971	1994	268	22569	1.35146	1	1	0.986878
GOTERM_CC_DIRECT	GO:0019898~extrinsic component of membrane	8	0.366133	0.0749789	824699, 825866, 824832, 827328, 818856, 832543, 818532, 821143	2106	46	26014	2.14823	1	0.676837	0.630228
GOTERM_MF_DIRECT	GO:0035673~oligopeptide transmembrane transporter activity	5	0.228833	0.0771601	836562, 828887, 837525, 826672, 842884	1774	18	19260	3.01578	1	1	0.998092
GOTERM_MF_DIRECT	GO:0019829~cation-transporting ATPase activity	5	0.228833	0.0771601	825513, 816826, 835815, 829918, 832253	1774	18	19260	3.01578	1	1	0.998092
GOTERM_MF_DIRECT	GO:0071916~dipeptide transmembrane transporter activity	5	0.228833	0.0771601	824563, 818366, 834646, 831346, 824581	1774	18	19260	3.01578	1	1	0.998092
GOTERM_MF_DIRECT	GO:0004197~cysteine-type endopeptidase activity	11	0.503432	0.0787869	834629, 839538, 837517, 817287, 824659, 835091, 839561, 820364, 829688, 841981, 834321	1774	66	19260	1.80947	1	1	0.998092
GOTERM_CC_DIRECT	GO:0008278~cohesin complex	3	0.1373	0.0788502	824632, 817259, 830432	2106	6	26014	6.17616	1	0.693052	0.645327
GOTERM_MF_DIRECT	GO:0050660~flavin adenine dinucleotide binding	15	0.686499	0.0791309	842559, 841313, 816814, 839474, 816994, 834466, 819289, 832638, 827679, 829932, 838508, 823668, 820951, 823541, 828993	1774	101	19260	1.6124	1	1	0.998092
GOTERM_BP_DIRECT	GO:0010588~cotyledon vascular tissue pattern formation	5	0.228833	0.080606	828569, 832093, 840064, 838363, 828850	1994	19	22569	2.97854	1	1	0.986878
GOTERM_BP_DIRECT	GO:0010431~seed maturation	8	0.366133	0.0808509	835919, 824035, 831615, 833998, 823942, 816291, 821870, 832431	1994	43	22569	2.10576	1	1	0.986878
GOTERM_BP_DIRECT	GO:0010230~alternative respiration	4	0.183066	0.0827409	821806, 825844, 823668, 836542	1994	12	22569	3.77282	1	1	0.986878
GOTERM_CC_DIRECT	GO:0009705~plant-type vacuole membrane	17	0.778032	0.0833342	828091, 838138, 834591, 838209, 818934, 833502, 834730, 834794, 817266, 831308, 827522, 824349, 835825, 834703, 828764, 828398, 827510	2106	136	26014	1.54404	1	0.706412	0.657767
GOTERM_BP_DIRECT	GO:0010214~seed coat development	7	0.320366	0.0836335	836871, 839040, 837480, 824060, 828187, 822697, 826586	1994	35	22569	2.26369	1	1	0.986878
GOTERM_BP_DIRECT	GO:0009695~jasmonic acid biosynthetic process	6	0.2746	0.0843522	825864, 834273, 841944, 829022, 838551, 823650	1994	27	22569	2.51521	1	1	0.986878
GOTERM_BP_DIRECT	GO:0010167~response to nitrate	6	0.2746	0.0843522	827247, 840139, 825468, 828502, 825470, 837763	1994	27	22569	2.51521	1	1	0.986878
GOTERM_BP_DIRECT	GO:0009056~catabolic process	9	0.411899	0.0844178	832062, 821828, 838756, 843854, 834072, 825205, 818724, 838729, 842884	1994	52	22569	1.95896	1	1	0.986878
GOTERM_CC_DIRECT	GO:0016602~CCAAT-binding factor complex	5	0.228833	0.0846003	819738, 834818, 843614, 824019, 831124	2106	21	26014	2.94103	1	0.706412	0.657767
GOTERM_MF_DIRECT	GO:0004674~protein serine/threonine kinase activity	83	3.79863	0.0863149	837278, 817746, 841777, 843639, 837196, 839937, 841779, 830683, 824318, 830003, 832347, 834204, 837675, 836819, 843361, 834836, 830712, 821016, 843169, 838718, 821136, 843006, 829775, 821054, 822143, 843968, 838236, 817878, 837387, 836012, 821717, 816227, 819614, 826409, 838195, 833502, 834952, 833500, 831285, 837302, 839324, 834827, 828837, 829365, 843258, 822011, 837531, 836485, 832680, 815147,…	1774	768	19260	1.17333	1	1	0.998092
GOTERM_MF_DIRECT	GO:0000287~magnesium ion binding	20	0.915332	0.0864164	842405, 838324, 828182, 818157, 817793, 835466, 832461, 822175, 826468, 824930, 835618, 843201, 829142, 822124, 827376, 821870, 820672, 842465, 822177, 827377	1774	148	19260	1.46714	1	1	0.998092
GOTERM_BP_DIRECT	GO:0010224~response to UV-B	11	0.503432	0.0868412	829779, 843716, 834629, 818280, 824528, 830696, 819359, 834993, 841564, 840410, 824287	1994	70	22569	1.77861	1	1	0.986878
GOTERM_MF_DIRECT	GO:0050136~NADH dehydrogenase (quinone) activity	4	0.183066	0.0913273	825844, 835538, 837229, 828234	1774	12	19260	3.61894	1	1	0.998092
GOTERM_MF_DIRECT	GO:0008271~secondary active sulfate transmembrane transporter activity	4	0.183066	0.0913273	830882, 838917, 831199, 824353	1774	12	19260	3.61894	1	1	0.998092
GOTERM_MF_DIRECT	GO:0016151~nickel cation binding	4	0.183066	0.0913273	838632, 825414, 818010, 843076	1774	12	19260	3.61894	1	1	0.998092
GOTERM_BP_DIRECT	GO:0010222~stem vascular tissue pattern formation	3	0.1373	0.092014	840064, 838363, 828850	1994	6	22569	5.65923	1	1	0.986878
GOTERM_BP_DIRECT	GO:0042149~cellular response to glucose starvation	3	0.1373	0.092014	828855, 835456, 838102	1994	6	22569	5.65923	1	1	0.986878
GOTERM_BP_DIRECT	GO:0042791~5S class rRNA transcription from RNA polymerase III type 1 promoter	3	0.1373	0.092014	842239, 842231, 842224	1994	6	22569	5.65923	1	1	0.986878
GOTERM_BP_DIRECT	GO:0090391~granum assembly	3	0.1373	0.092014	819295, 830699, 828181	1994	6	22569	5.65923	1	1	0.986878
GOTERM_BP_DIRECT	GO:0034440~lipid oxidation	3	0.1373	0.092014	841944, 821808, 823650	1994	6	22569	5.65923	1	1	0.986878
GOTERM_BP_DIRECT	GO:0080168~abscisic acid transport	3	0.1373	0.092014	843527, 817544, 843321	1994	6	22569	5.65923	1	1	0.986878
GOTERM_BP_DIRECT	GO:0015713~phosphoglycerate transport	3	0.1373	0.092014	821114, 834652, 842477	1994	6	22569	5.65923	1	1	0.986878
GOTERM_BP_DIRECT	GO:0080187~floral organ senescence	3	0.1373	0.092014	834629, 824807, 828971	1994	6	22569	5.65923	1	1	0.986878
GOTERM_BP_DIRECT	GO:0008356~asymmetric cell division	5	0.228833	0.0940243	824589, 814739, 839396, 844348, 831919	1994	20	22569	2.82961	1	1	0.986878
GOTERM_BP_DIRECT	GO:1900057~positive regulation of leaf senescence	5	0.228833	0.0940243	839568, 820388, 839324, 838510, 827542	1994	20	22569	2.82961	1	1	0.986878
GOTERM_BP_DIRECT	GO:0009862~systemic acquired resistance, salicylic acid mediated signaling pathway	5	0.228833	0.0940243	815864, 836181, 830586, 824807, 829510	1994	20	22569	2.82961	1	1	0.986878
GOTERM_MF_DIRECT	GO:0030234~enzyme regulator activity	6	0.2746	0.0968424	838434, 840117, 825797, 818558, 822147, 834244	1774	27	19260	2.41263	1	1	0.998092
GOTERM_BP_DIRECT	GO:1901701~cellular response to oxygen-containing compound	45	2.0595	0.0974178	834022, 837551, 814696, 827190, 818739, 838846, 841779, 833974, 817561, 836547, 819222, 818430, 831693, 828229, 822184, 827514, 828843, 842076, 822147, 822540, 827411, 843968, 817878, 836398, 816624, 814864, 828194, 818206, 818527, 821733, 838195, 6241019, 830036, 818461, 836752, 837302, 830925, 823862, 831931, 824437, 843390, 843192, 28719408, 842267, 827388	1994	408	22569	1.24836	1	1	0.986878
GOTERM_BP_DIRECT	GO:0008219~cell death	8	0.366133	0.0979901	822184, 824257, 839735, 814657, 820730, 817197, 821135, 823622	1994	45	22569	2.01217	1	1	0.986878

## Sheet: C2 vs B2
Table S4. GO enrichment result file of differentially expressed genes between sample C2 and sample B2
Category	Term	Count	%	PValue	Genes	List Total	Pop Hits	Pop Total	Fold Enrichment	Bonferroni	Benjamini	FDR
GOTERM_CC_DIRECT	GO:0005886~plasma membrane	325	21.022	2.99779e-14	837278, 832381, 837276, 836183, 841779, 832267, 826815, 838363, 816334, 817423, 838122, 835412, 832145, 816574, 837279, 829779, 821130, 842193, 825857, 843280, 819281, 829650, 824082, 814828, 824083, 826384, 842076, 829891, 821134, 822463, 828322, 838236, 817559, 816227, 843727, 831040, 835085, 835889, 818520, 819732, 834676, 819733, 831285, 837029, 816103, 818880, 831044, 830077, 816342, 830988,…	1496	3803	26014	1.48605	7.85372e-12	7.85421e-12	7.49448e-12
GOTERM_CC_DIRECT	GO:0005773~vacuole	82	5.30401	1.20077e-08	838401, 820914, 831250, 839538, 816978, 818515, 837517, 817460, 817423, 832145, 816893, 837279, 834321, 821130, 818031, 823393, 841381, 837309, 827154, 828720, 828764, 828520, 839325, 816349, 837740, 821519, 836771, 832094, 820429, 823736, 837308, 837307, 817395, 819018, 838035, 831044, 827028, 824510, 825205, 834229, 836090, 820352, 825122, 842526, 835231, 841755, 842569, 837297, 816913, 836161,…	1496	732	26014	1.94795	3.14601e-06	1.57301e-06	1.50096e-06
GOTERM_BP_DIRECT	GO:0009737~response to abscisic acid	99	6.40362	1.21967e-06	835250, 838363, 838122, 831174, 824642, 828843, 841381, 828849, 819280, 829935, 824082, 843840, 821379, 828720, 824484, 840056, 838632, 816624, 819739, 818249, 841826, 832093, 821239, 841944, 826093, 835129, 818241, 819055, 819331, 834037, 839323, 839324, 819295, 824510, 826418, 824193, 828670, 831719, 828311, 820657, 819389, 834665, 830983, 818457, 824344, 818293, 822041, 832636, 837529, 839666,…	1408	966	22569	1.64274	0.00183392	0.00166493	0.00165497
GOTERM_MF_DIRECT	GO:0005506~iron ion binding	49	3.16947	1.29001e-06	844802, 823989, 830443, 816850, 829779, 819163, 837705, 829890, 829891, 841029, 830270, 834273, 835889, 818885, 839488, 829888, 818042, 824479, 823986, 843850, 829324, 828675, 829325, 842802, 830343, 833610, 826839, 835831, 830580, 836003, 826841, 833607, 825276, 824463, 819159, 837602, 817257, 830693, 830925, 820697, 822237, 820696, 828697, 830926, 822234, 820694, 824011, 820691, 821461	1261	354	19260	2.11414	0.00103535	0.00103717	0.00102298
GOTERM_CC_DIRECT	GO:0009505~plant-type cell wall	58	3.75162	1.97581e-06	818436, 831332, 832102, 836547, 818435, 837756, 838365, 835698, 837752, 824322, 827830, 827832, 818191, 837904, 824083, 814828, 827154, 821333, 828720, 839325, 836771, 840976, 832093, 838517, 832213, 816141, 817395, 816103, 834229, 844220, 843373, 837131, 839958, 818058, 832004, 815145, 834466, 831870, 830416, 840190, 820102, 820584, 835341, 836871, 835264, 842898, 816649, 837482, 843908, 838532,…	1496	517	26014	1.9508	0.000517528	0.000172554	0.00016465
GOTERM_BP_DIRECT	GO:0006952~defense response	84	5.43338	2.21401e-06	820914, 842226, 839538, 819889, 836824, 823824, 830443, 823826, 834367, 838365, 821808, 833508, 820321, 842399, 834919, 842234, 824320, 822143, 816624, 838314, 816227, 831162, 834273, 839606, 839607, 841944, 826093, 839561, 818489, 833662, 834078, 819893, 837302, 836851, 831634, 819093, 821400, 824030, 828830, 826770, 828599, 820670, 814775, 821902, 817446, 815945, 838506, 842208, 830023, 819105,…	1408	791	22569	1.70221	0.00332654	0.00166493	0.00165497
GOTERM_MF_DIRECT	GO:0043531~ADP binding	31	2.00517	4.9867e-06	814775, 842226, 819889, 842208, 836824, 823824, 823826, 823806, 834367, 833508, 828827, 841440, 842210, 842252, 842896, 842412, 834919, 842234, 824320, 820669, 839606, 839607, 834773, 833662, 826809, 827644, 831634, 828830, 829466, 841771, 820670	1261	188	19260	2.51852	0.00399632	0.00152822	0.00150731
GOTERM_MF_DIRECT	GO:0020037~heme binding	51	3.29884	5.70232e-06	823989, 816850, 829779, 819163, 841381, 837705, 829890, 829891, 836771, 834273, 818885, 816103, 829888, 818042, 824479, 823986, 843850, 829324, 829325, 842802, 819389, 830343, 833610, 826839, 835831, 830580, 836003, 826841, 830416, 833607, 835825, 840630, 825276, 824463, 835264, 838017, 843703, 819159, 832111, 830693, 827489, 830925, 820697, 822237, 820696, 830926, 822234, 820694, 824011, 820691,…	1261	395	19260	1.97203	0.00456851	0.00152822	0.00150731
GOTERM_MF_DIRECT	GO:0004497~monooxygenase activity	36	2.32859	1.83496e-05	842802, 823989, 833610, 826839, 835831, 830580, 816850, 836003, 826841, 829779, 819163, 833607, 830414, 837705, 825276, 824463, 834273, 819159, 818885, 830693, 830011, 830925, 829888, 818042, 824479, 823986, 843850, 820697, 820696, 829324, 830926, 829325, 820694, 824011, 820691, 821461	1261	251	19260	2.19063	0.0146268	0.00368827	0.00363781
GOTERM_MF_DIRECT	GO:0016705~oxidoreductase activity, acting on paired donors, with incorporation or reduction of molecular oxygen	35	2.26391	2.65715e-05	842802, 823989, 833610, 826839, 835831, 830580, 816850, 836003, 826841, 829779, 819163, 833607, 835806, 837705, 825276, 824463, 834273, 819159, 818885, 830693, 830925, 829888, 818042, 824479, 823986, 843850, 820697, 820696, 829324, 830926, 829325, 820694, 824011, 820691, 821461	1261	245	19260	2.18194	0.0211112	0.00427269	0.00421424
GOTERM_BP_DIRECT	GO:0009414~response to water deprivation	92	5.95084	3.56023e-05	842548, 816011, 830883, 832468, 818435, 817423, 816334, 838122, 831174, 837279, 824563, 824642, 828849, 819280, 829935, 824082, 821379, 843840, 828520, 840056, 816349, 838632, 819739, 816788, 816227, 823736, 826093, 817353, 833862, 819331, 817598, 834037, 6241133, 837302, 839488, 818200, 2745848, 824510, 832646, 826418, 821721, 824193, 828670, 836090, 835033, 842525, 821904, 818739, 837297, 83503…	1408	956	22569	1.54255	0.0521722	0.0178486	0.0177418
GOTERM_MF_DIRECT	GO:0000977~RNA polymerase II regulatory region sequence-specific DNA binding	16	1.03493	3.76255e-05	816787, 818883, 832146, 817021, 831224, 836212, 821151, 825047, 819173, 831436, 824601, 836629, 838818, 824890, 827631, 843244	1261	70	19260	3.49111	0.0297619	0.00504181	0.00497283
GOTERM_CC_DIRECT	GO:0005774~vacuolar membrane	55	3.55757	4.42283e-05	820914, 816978, 836747, 831376, 839494, 831654, 817423, 835698, 837279, 821130, 818031, 837309, 828764, 841586, 828520, 839325, 821519, 841269, 820429, 821679, 823736, 837308, 837307, 827028, 823468, 836090, 827145, 824395, 835231, 841755, 837297, 836161, 818499, 818255, 835157, 844197, 824149, 824349, 820621, 823777, 820102, 824540, 838138, 828051, 816603, 836119, 832597, 831417, 844087, 819395,…	1496	535	26014	1.78766	0.0115212	0.00289696	0.00276427
GOTERM_BP_DIRECT	GO:0031408~oxylipin biosynthetic process	10	0.646831	5.99731e-05	838314, 825864, 834273, 841944, 843703, 824208, 817197, 816893, 821808, 823650	1408	30	22569	5.34304	0.0863084	0.0225499	0.0224149
GOTERM_CC_DIRECT	GO:0005618~cell wall	62	4.01035	8.86075e-05	837596, 838606, 831332, 832102, 819765, 836547, 838365, 835698, 824918, 837752, 827830, 827832, 817184, 818191, 837904, 814828, 827154, 821333, 828720, 826861, 839325, 821955, 832093, 838517, 832213, 816141, 817395, 838078, 816103, 819130, 834229, 814838, 844220, 837131, 840109, 839958, 827051, 818058, 815145, 834466, 831870, 844194, 830416, 824426, 844357, 820102, 820584, 836871, 842898, 815950,…	1496	643	26014	1.6767	0.0229488	0.00464303	0.00443037
GOTERM_BP_DIRECT	GO:0071456~cellular response to hypoxia	32	2.06986	0.000121595	821826, 843998, 819923, 835537, 836547, 831075, 832145, 822041, 827734, 823393, 820163, 839666, 838017, 814644, 829383, 838517, 840977, 824208, 817197, 839265, 835587, 816103, 839883, 834752, 824807, 837302, 835860, 828855, 828516, 838508, 844047, 829444	1408	243	22569	2.11083	0.167242	0.0346881	0.0344805
GOTERM_CC_DIRECT	GO:0048046~apoplast	49	3.16947	0.000123303	837596, 835054, 818436, 838606, 819765, 836547, 838365, 835698, 827832, 831326, 818191, 821134, 828720, 821955, 832093, 817395, 831044, 825489, 827029, 827145, 844220, 843373, 840109, 827051, 832004, 830421, 830416, 824426, 840190, 820621, 820102, 820584, 836871, 816645, 842898, 815950, 843029, 837482, 842935, 830299, 817571, 834298, 835860, 826515, 824930, 821147, 822475, 826473, 829466	1496	477	26014	1.7863	0.031791	0.00538422	0.00513762
GOTERM_BP_DIRECT	GO:0009651~response to salt stress	58	3.75162	0.000156037	819126, 831332, 836547, 832468, 838363, 831174, 824642, 828843, 824082, 821138, 828520, 840056, 841789, 842317, 816624, 814962, 819739, 842953, 818249, 843725, 826093, 826409, 833502, 819331, 6241133, 824193, 828552, 816877, 842525, 821904, 816958, 841637, 819389, 819105, 818457, 831075, 839752, 839599, 837576, 825356, 831747, 837529, 832636, 824341, 818429, 839666, 838138, 840115, 821977, 835306…	1408	556	22569	1.6721	0.209314	0.0346881	0.0344805
GOTERM_BP_DIRECT	GO:0009620~response to fungus	38	2.45796	0.000161447	838401, 814775, 843854, 816958, 814879, 844306, 838846, 843439, 841779, 835810, 839970, 839794, 816232, 834101, 818271, 844351, 816070, 823650, 817878, 816624, 820848, 838314, 836792, 834273, 821239, 841966, 821678, 827916, 831322, 817330, 814662, 839345, 2745848, 819130, 842267, 824176, 820175, 824254	1408	315	22569	1.93367	0.215727	0.0346881	0.0344805
GOTERM_CC_DIRECT	GO:0016021~integral component of membrane	421	27.2316	0.000223286	834568, 819163, 842193, 837705, 825857, 843280, 843168, 838917, 820046, 822463, 822462, 814962, 835889, 834676, 832016, 819055, 832134, 830077, 820272, 819295, 824510, 824876, 836848, 824635, 823546, 814718, 821106, 819389, 834305, 835513, 818293, 824740, 823896, 817082, 823774, 819037, 819159, 834892, 844283, 819395, 834647, 843070, 821461, 834362, 816814, 839937, 824318, 824563, 821052, 825654,…	1496	6306	26014	1.16092	0.0568287	0.0074784	0.00713588
GOTERM_MF_DIRECT	GO:0035251~UDP-glucosyltransferase activity	9	0.582147	0.000237243	835484, 837058, 837068, 816040, 831568, 837075, 818988, 843725, 829560	1261	27	19260	5.0912	0.173478	0.024216	0.0238847
GOTERM_CC_DIRECT	GO:0009507~chloroplast	343	22.1863	0.000250669	821806, 818877, 844802, 834568, 830882, 830883, 818632, 817423, 815366, 818750, 837279, 827479, 828207, 829417, 819163, 814706, 828441, 824083, 843962, 838917, 843286, 821134, 820166, 822462, 828322, 814962, 834671, 834550, 839209, 837825, 818885, 819055, 837029, 834430, 819295, 829888, 824876, 819171, 814717, 814718, 829640, 820399, 828670, 828433, 828675, 844264, 820032, 829400, 843737, 839438,…	1496	5028	26014	1.18624	0.0635727	0.0074784	0.00713588
GOTERM_MF_DIRECT	GO:0015293~symporter activity	14	0.905563	0.000254267	838820, 830882, 834078, 834574, 837763, 835025, 824635, 821721, 828154, 820565, 840073, 838917, 824353, 843321	1261	65	19260	3.2897	0.184702	0.024216	0.0238847
GOTERM_CC_DIRECT	GO:0005576~extracellular region	234	15.1358	0.000276346	838005, 822339, 836747, 817423, 838365, 832145, 816574, 837279, 834321, 816573, 828207, 842193, 837705, 829650, 821379, 814828, 829891, 839325, 816349, 835525, 819732, 819055, 837029, 829526, 820272, 831713, 836848, 814838, 820399, 842526, 837131, 817760, 818058, 834305, 836844, 816430, 837804, 835191, 823777, 823774, 825276, 818749, 837243, 842898, 837482, 819037, 832597, 818620, 831268, 834892,…	1496	3279	26014	1.24094	0.069853	0.0074784	0.00713588
GOTERM_CC_DIRECT	GO:0099503~secretory vesicle	23	1.48771	0.000285435	837740, 836871, 842526, 820429, 818436, 836195, 838517, 837219, 819632, 824816, 816751, 838365, 835860, 834321, 834905, 844087, 834207, 820621, 820352, 844220, 827320, 826770, 828520	1496	169	26014	2.36656	0.072066	0.0074784	0.00713588
GOTERM_MF_DIRECT	GO:0008194~UDP-glycosyltransferase activity	20	1.29366	0.00028679	837058, 835484, 838843, 836681, 835032, 818249, 838846, 837075, 818988, 843725, 821733, 837503, 818271, 816040, 831568, 832700, 827229, 831129, 821730, 829560	1261	120	19260	2.5456	0.205725	0.024216	0.0238847
GOTERM_MF_DIRECT	GO:0000976~transcription regulatory region sequence-specific DNA binding	74	4.78655	0.00030989	818319, 837277, 841418, 828481, 832146, 831174, 824205, 828849, 819280, 829935, 823316, 823756, 829332, 816806, 827990, 830915, 841585, 843244, 837267, 814644, 836099, 816346, 818843, 839802, 843249, 834390, 818883, 838870, 839201, 831284, 836212, 825047, 819173, 819093, 823865, 844423, 842761, 829840, 827102, 821902, 838504, 816318, 842527, 839790, 832289, 835872, 824981, 825356, 844196, 843141,…	1261	742	19260	1.52324	0.220327	0.024216	0.0238847
GOTERM_MF_DIRECT	GO:0016491~oxidoreductase activity	56	3.62225	0.000331313	819647, 830443, 839411, 827830, 827832, 835806, 828441, 821696, 834273, 838272, 835129, 835889, 818885, 818241, 839883, 839488, 818042, 838271, 842362, 828675, 828433, 841712, 835078, 832162, 829195, 819228, 841715, 839958, 826914, 837219, 830421, 825905, 833610, 835799, 834466, 821272, 829953, 833607, 830414, 844193, 828065, 840630, 818749, 835141, 821932, 821931, 817571, 837602, 830493, 817257,…	1261	522	19260	1.63855	0.233629	0.024216	0.0238847
GOTERM_MF_DIRECT	GO:0016747~transferase activity, transferring acyl groups other than amino-acyl groups	18	1.16429	0.000401179	816831, 816836, 824190, 821249, 831751, 834106, 818586, 834951, 832462, 831241, 839058, 836851, 836850, 840185, 816828, 820399, 822201, 843661	1261	104	19260	2.64351	0.275455	0.026879	0.0265112
GOTERM_BP_DIRECT	GO:0009408~response to heat	28	1.81113	0.000416088	816578, 835054, 832267, 831332, 818457, 838122, 831075, 839752, 822041, 824566, 831644, 837904, 820102, 829853, 835341, 819738, 838632, 841789, 818429, 832093, 841966, 826728, 834610, 819331, 819232, 835860, 834207, 842203	1408	215	22569	2.08751	0.465457	0.0782245	0.0777564
GOTERM_CC_DIRECT	GO:0009506~plasmodesma	83	5.36869	0.000485383	843639, 839937, 5007789, 832466, 824318, 832267, 836547, 837756, 817423, 818033, 836389, 818111, 837279, 826863, 831408, 824566, 826864, 2745712, 837904, 837309, 827154, 820364, 826861, 828520, 839325, 837740, 841269, 819978, 823736, 839606, 838517, 818802, 837308, 817397, 837307, 816141, 819018, 816103, 825245, 827028, 824510, 827029, 828838, 823546, 836090, 844220, 828311, 835231, 841755, 83729…	1496	985	26014	1.46527	0.119444	0.0115609	0.0110314
GOTERM_CC_DIRECT	GO:0000786~nucleosome	12	0.776197	0.000736105	837297, 841418, 823736, 837409, 836119, 823777, 836090, 837338, 817423, 832829, 824540, 837279	1496	62	26014	3.36562	0.175461	0.0160716	0.0153355
GOTERM_BP_DIRECT	GO:0006633~fatty acid biosynthetic process	19	1.22898	0.000747946	834671, 838314, 817205, 834273, 836183, 841944, 843703, 840977, 830441, 815152, 828608, 821808, 827005, 825864, 818042, 829836, 824381, 823720, 823650	1408	125	22569	2.43643	0.675698	0.119255	0.118542
GOTERM_BP_DIRECT	GO:0009626~plant-type hypersensitive response	15	0.970246	0.000832039	843716, 820429, 828090, 840148, 819889, 832289, 817197, 835513, 826809, 823806, 834367, 822098, 824257, 826869, 838508	1408	86	22569	2.79578	0.714279	0.119255	0.118542
GOTERM_MF_DIRECT	GO:0071949~FAD binding	15	0.970246	0.000921393	821519, 818749, 839958, 833862, 835799, 817257, 834466, 839488, 830011, 827830, 818481, 827832, 839050, 830414, 840630	1261	83	19260	2.76029	0.522991	0.0569846	0.0562049
GOTERM_BP_DIRECT	GO:0009611~response to wounding	72	4.65718	0.000947048	838401, 837277, 843639, 838843, 843998, 818432, 834646, 836547, 838363, 835456, 834367, 832145, 829932, 831129, 814828, 820321, 842471, 840056, 838314, 816227, 831162, 817358, 834273, 6241094, 835085, 824190, 821678, 841944, 826409, 831322, 831241, 838870, 2745562, 837302, 836850, 834825, 821721, 840185, 844423, 843418, 814775, 816877, 843419, 815945, 838504, 828063, 841637, 832004, 840949, 81756…	1408	782	22569	1.47583	0.759728	0.119255	0.118542
GOTERM_BP_DIRECT	GO:0042742~defense response to bacterium	92	5.95084	0.000951504	834362, 843716, 818914, 828481, 841779, 834646, 836547, 835810, 826468, 843361, 831326, 831644, 837904, 843168, 821134, 816624, 821717, 841269, 28719399, 820669, 839606, 821239, 839607, 841944, 818802, 831322, 834676, 826809, 819055, 833662, 832299, 839125, 834430, 822098, 2745848, 823862, 838508, 844423, 826770, 842367, 816877, 815147, 818739, 835351, 816958, 814658, 838504, 835391, 835677, 8187…	1408	1053	22569	1.40045	0.761335	0.119255	0.118542
GOTERM_CC_DIRECT	GO:0005829~cytosol	228	14.7477	0.00147859	816578, 818877, 832267, 817423, 818750, 837279, 834321, 827479, 828207, 821130, 814706, 828441, 821134, 820163, 837267, 831040, 816103, 834312, 834430, 836850, 819295, 825842, 824876, 835519, 819171, 821248, 823668, 828670, 841312, 844264, 828552, 818739, 819707, 836161, 826914, 823777, 820385, 820141, 820263, 823650, 841689, 828090, 819037, 819038, 835504, 817774, 827328, 828417, 824050, 843076,…	1496	3281	26014	1.20838	0.321368	0.0297992	0.0284344
GOTERM_BP_DIRECT	GO:0010200~response to chitin	43	2.78137	0.00182707	818319, 835033, 834362, 821904, 818739, 840109, 838504, 816958, 828481, 816318, 842527, 816658, 836547, 839599, 825356, 824943, 829539, 843583, 821472, 817878, 837267, 818429, 814962, 839666, 821717, 836099, 820924, 28719399, 821239, 843725, 816286, 831322, 823911, 830012, 838078, 824807, 839125, 832299, 837302, 2745848, 819093, 844423, 28719408	1408	421	22569	1.63718	0.936216	0.211378	0.210113
GOTERM_BP_DIRECT	GO:0009751~response to salicylic acid	36	2.32859	0.00217609	837058, 816877, 834362, 814775, 834022, 835351, 815945, 814658, 816958, 828481, 838846, 835391, 834646, 823989, 836547, 834586, 838122, 831174, 834367, 816430, 834101, 843361, 824205, 831644, 840056, 821239, 833662, 824807, 843709, 839125, 832299, 823862, 817491, 838728, 844423, 28719408	1408	337	22569	1.71231	0.962318	0.233774	0.232375
GOTERM_CC_DIRECT	GO:0000325~plant-type vacuole	60	3.88098	0.00229081	838401, 820914, 839538, 816978, 818515, 837517, 817460, 835698, 832145, 837279, 821130, 818031, 828764, 828520, 839325, 837740, 821519, 841269, 820429, 821679, 837307, 838035, 831044, 827028, 824510, 825205, 827145, 820352, 824395, 829688, 842526, 835231, 841755, 836161, 826838, 826914, 818499, 837219, 838387, 839599, 836003, 818255, 835157, 844197, 824149, 820621, 820102, 840630, 838138, 842935,…	1496	702	26014	1.48624	0.451672	0.0428709	0.0409074
GOTERM_MF_DIRECT	GO:0046982~protein heterodimerization activity	20	1.29366	0.00249274	837068, 837297, 823736, 836119, 837338, 817423, 836136, 837279, 834818, 843141, 839370, 837409, 824019, 828044, 823777, 843875, 836090, 832829, 843244, 824540	1261	143	19260	2.13617	0.865228	0.126996	0.125258
GOTERM_MF_DIRECT	GO:0034768~(E)-beta-ocimene synthase activity	4	0.258732	0.00252728	822175, 822173, 822177, 827377	1261	5	19260	12.2189	0.868923	0.126996	0.125258
GOTERM_MF_DIRECT	GO:0050551~myrcene synthase activity	4	0.258732	0.00252728	822175, 822173, 822177, 827377	1261	5	19260	12.2189	0.868923	0.126996	0.125258
GOTERM_CC_DIRECT	GO:0048471~perinuclear region of cytoplasm	8	0.517464	0.00279108	835341, 837058, 836161, 837309, 837308, 837307, 835698, 828520	1496	34	26014	4.09154	0.519191	0.0487508	0.0465179
GOTERM_BP_DIRECT	GO:0046686~response to cadmium ion	35	2.26391	0.00299563	835054, 836161, 831599, 837752, 824465, 827734, 828623, 820083, 837904, 837309, 841263, 843027, 820102, 828520, 840358, 842910, 820429, 842959, 818767, 818802, 823955, 826409, 837308, 837307, 817197, 834430, 826975, 844087, 824930, 831798, 834207, 821784, 821147, 827145, 844047	1408	331	22569	1.69492	0.989059	0.300362	0.298565
GOTERM_MF_DIRECT	GO:0004197~cysteine-type endopeptidase activity	12	0.776197	0.0034717	830548, 842569, 839538, 837517, 817287, 824659, 839561, 824096, 820364, 829688, 841981, 834321	1261	66	19260	2.77702	0.93874	0.164191	0.161945
GOTERM_BP_DIRECT	GO:0080027~response to herbivore	6	0.388098	0.00404251	815945, 819038, 819632, 832461, 827377, 823650	1408	18	22569	5.34304	0.997749	0.370895	0.368676
GOTERM_BP_DIRECT	GO:0034440~lipid oxidation	4	0.258732	0.0041923	838314, 841944, 821808, 823650	1408	6	22569	10.6861	0.998205	0.370895	0.368676
GOTERM_BP_DIRECT	GO:0045893~positive regulation of transcription, DNA-templated	33	2.13454	0.00480273	828481, 830320, 832289, 831174, 839752, 834818, 824981, 822041, 816370, 824205, 828849, 819280, 837904, 821138, 820145, 843244, 822000, 819738, 837267, 819739, 831040, 818843, 826093, 816286, 835866, 835402, 831224, 842938, 825489, 829827, 824019, 843875, 828971	1408	316	22569	1.67393	0.999287	0.396375	0.394003
GOTERM_BP_DIRECT	GO:0048440~carpel development	6	0.388098	0.00520821	818094, 825047, 843249, 835969, 818883, 827631	1408	19	22569	5.06183	0.999614	0.396375	0.394003
GOTERM_BP_DIRECT	GO:0009646~response to absence of light	9	0.582147	0.0053039	827229, 826093, 838739, 843027, 837403, 842203, 834367, 832145, 819146	1408	44	22569	3.27868	0.999666	0.396375	0.394003
GOTERM_CC_DIRECT	GO:0005764~lysosome	8	0.517464	0.00536115	837740, 839538, 837517, 817287, 824659, 824096, 829688, 834321	1496	38	26014	3.66085	0.755466	0.0877888	0.0837679
GOTERM_BP_DIRECT	GO:0006955~immune response	7	0.452781	0.0055345	836222, 822098, 843639, 823862, 825317, 824050, 837675	1408	27	22569	4.1557	0.999764	0.396375	0.394003
GOTERM_MF_DIRECT	GO:0005524~ATP binding	193	12.4838	0.00555476	837278, 832381, 841779, 832267, 834204, 838363, 835411, 838122, 835412, 822463, 838236, 816227, 818888, 819614, 820700, 818520, 834676, 831285, 826809, 839324, 824632, 832009, 823668, 824193, 839319, 816430, 841440, 842412, 820385, 840475, 823774, 820141, 844715, 834773, 834892, 825026, 828417, 821105, 830609, 843079, 819889, 820876, 839937, 824318, 818312, 835698, 834367, 837752, 843361, 831644,…	1261	2473	19260	1.19199	0.988586	0.248113	0.244718
GOTERM_BP_DIRECT	GO:0044264~cellular polysaccharide metabolic process	5	0.323415	0.00682457	826841, 843419, 828063, 839828, 824174	1408	13	22569	6.16505	0.999967	0.466296	0.463506
GOTERM_BP_DIRECT	GO:0006874~cellular calcium ion homeostasis	8	0.517464	0.00713086	830988, 841755, 827984, 817459, 817458, 824349, 831339, 817460	1408	37	22569	3.46576	0.999979	0.466296	0.463506
GOTERM_MF_DIRECT	GO:0000978~RNA polymerase II core promoter proximal region sequence-specific DNA binding	29	1.87581	0.00775133	819565, 832146, 817021, 821151, 824601, 838818, 818829, 829853, 827631, 816908, 843244, 819738, 816787, 818007, 818767, 826093, 818883, 834610, 831224, 816961, 836630, 836212, 843292, 825047, 819173, 831436, 836629, 824890, 829840	1261	263	19260	1.68416	0.998067	0.309589	0.305353
GOTERM_MF_DIRECT	GO:0080030~methyl indole-3-acetate esterase activity	8	0.517464	0.00789037	838502, 814884, 831465, 824208, 822677, 824030, 816893, 841155	1261	36	19260	3.39413	0.998273	0.309589	0.305353
GOTERM_BP_DIRECT	GO:0009753~response to jasmonic acid	44	2.84605	0.00801805	843418, 837277, 843419, 843639, 819707, 818739, 815945, 814658, 832004, 834305, 817561, 834646, 836547, 838122, 831174, 831495, 828228, 829932, 844351, 833802, 831644, 831129, 843840, 823650, 840056, 827377, 838314, 831162, 817358, 834273, 841944, 831784, 830012, 818489, 831241, 2745562, 824807, 836851, 836850, 825648, 822237, 824050, 826870, 824254	1408	471	22569	1.49741	0.999995	0.502465	0.499458
GOTERM_MF_DIRECT	GO:0016702~oxidoreductase activity, acting on single donors with incorporation of molecular oxygen, incorporation of two atoms of oxygen	5	0.323415	0.00808627	829417, 838314, 841944, 821808, 823650	1261	13	19260	5.87446	0.998526	0.309589	0.305353
GOTERM_BP_DIRECT	GO:0009867~jasmonic acid mediated signaling pathway	17	1.09961	0.00869474	842953, 821902, 840115, 838504, 824190, 818626, 826728, 818432, 831322, 827928, 830548, 831615, 816070, 825648, 828441, 820364, 843583	1408	133	22569	2.04883	0.999998	0.523076	0.519946
GOTERM_BP_DIRECT	GO:0044248~cellular catabolic process	41	2.65201	0.00916177	816877, 816578, 835032, 840109, 814879, 838846, 816978, 835391, 839494, 834305, 818477, 826914, 837219, 836547, 828228, 828207, 837609, 825513, 831644, 2745712, 835190, 826881, 821530, 828720, 841585, 817358, 842959, 821932, 821217, 843725, 816781, 830012, 832111, 815210, 827229, 834306, 838728, 820697, 843159, 824030, 830926	1408	435	22569	1.51079	0.999999	0.527311	0.524156
GOTERM_BP_DIRECT	GO:0009411~response to UV	7	0.452781	0.00946636	824257, 842814, 821678, 835613, 837403, 820441, 830693	1408	30	22569	3.74013	0.999999	0.527311	0.524156
GOTERM_MF_DIRECT	GO:0008324~cation transmembrane transporter activity	6	0.388098	0.0100204	841755, 819395, 824349, 831654, 835513, 841586	1261	21	19260	4.36388	0.999692	0.366199	0.361189
GOTERM_BP_DIRECT	GO:0042594~response to starvation	6	0.388098	0.0100968	821826, 819075, 6241094, 841826, 836628, 834752	1408	22	22569	4.37158	1	0.537439	0.534222
GOTERM_BP_DIRECT	GO:0006508~proteolysis	19	1.22898	0.0103628	837740, 842317, 843737, 816831, 837451, 839538, 820876, 838606, 817287, 824659, 830299, 836844, 836688, 828228, 816828, 820399, 824096, 829688, 841981	1408	159	22569	1.91543	1	0.537439	0.534222
GOTERM_MF_DIRECT	GO:0000981~RNA polymerase II transcription factor activity, sequence-specific DNA binding	32	2.06986	0.0105794	819565, 832146, 817021, 834818, 821151, 816370, 824601, 819280, 829935, 821138, 838818, 818829, 827631, 816908, 843244, 819738, 816787, 818007, 826093, 818883, 831224, 816961, 836630, 836212, 843292, 825047, 819173, 831436, 829827, 836629, 824890, 829840	1261	306	19260	1.59724	0.999805	0.36982	0.364761
GOTERM_BP_DIRECT	GO:1901957~regulation of cutin biosynthetic process	3	0.194049	0.0111682	821209, 818435, 831383	1408	3	22569	16.0291	1	0.559901	0.556551
GOTERM_MF_DIRECT	GO:0003700~transcription factor activity, sequence-specific DNA binding	132	8.53816	0.0118862	837277, 843716, 817948, 841418, 819565, 832146, 817021, 843719, 831174, 827479, 828849, 819280, 829935, 821138, 827990, 830915, 827631, 828685, 819738, 837267, 816346, 818007, 818767, 834390, 818883, 835402, 832099, 838870, 839201, 831284, 836212, 843292, 825047, 819173, 827503, 831436, 843212, 844423, 826375, 842761, 827102, 814775, 821904, 821902, 838504, 816318, 842527, 839790, 817362, 835872,…	1261	1655	19260	1.2182	0.999932	0.383031	0.377791
GOTERM_MF_DIRECT	GO:0016709~oxidoreductase activity, acting on paired donors, with incorporation or reduction of molecular oxygen, NAD(P)H as one donor, and incorporation of one atom of oxygen	13	0.84088	0.0119102	842802, 830343, 833610, 835831, 830580, 830693, 833607, 829888, 822237, 829890, 829891, 822234, 825276	1261	88	19260	2.25633	0.999934	0.383031	0.377791
GOTERM_BP_DIRECT	GO:0046777~protein autophosphorylation	22	1.42303	0.0121638	839853, 838236, 837278, 821717, 839937, 841779, 818476, 826409, 824318, 832466, 831123, 834204, 839324, 831748, 832009, 824193, 829365, 817708, 842065, 823774, 821054, 843079	1408	198	22569	1.78101	1	0.562274	0.558909
GOTERM_BP_DIRECT	GO:0006833~water transport	6	0.388098	0.0122524	818293, 824510, 828051, 827760, 822143, 818255	1408	23	22569	4.18151	1	0.562274	0.558909
GOTERM_BP_DIRECT	GO:0009617~response to bacterium	24	1.55239	0.0123371	820914, 843716, 835032, 815945, 828481, 814879, 843439, 818538, 833656, 817372, 824807, 837302, 836851, 839411, 816232, 824257, 819130, 817184, 831734, 842471, 820141, 827114, 824484, 823650	1408	223	22569	1.72511	1	0.562274	0.558909
GOTERM_MF_DIRECT	GO:0005516~calmodulin binding	29	1.87581	0.0125229	843716, 818436, 820897, 818476, 839394, 831599, 835513, 816430, 837675, 818031, 825513, 816070, 842450, 827891, 828685, 820848, 821519, 823956, 831123, 817372, 829918, 835862, 819232, 828018, 828837, 828838, 831339, 829365, 817708	1261	273	19260	1.62247	0.99996	0.387247	0.381949
GOTERM_MF_DIRECT	GO:0022857~transmembrane transporter activity	32	2.06986	0.0130954	832084, 834022, 842866, 823707, 838209, 840949, 834646, 830883, 823927, 836389, 823896, 820565, 826384, 824581, 843362, 843321, 818506, 840237, 837460, 836591, 841649, 814645, 818323, 839340, 816201, 837763, 827346, 825400, 834806, 821721, 842203, 842267	1261	311	19260	1.57156	0.999975	0.389951	0.384616
GOTERM_BP_DIRECT	GO:0045087~innate immune response	15	0.970246	0.0141509	835341, 820848, 821717, 843639, 817923, 841779, 826728, 826409, 830452, 836514, 824721, 843840, 827891, 844348, 816909	1408	117	22569	2.05502	1	0.604982	0.601362
GOTERM_BP_DIRECT	GO:0042128~nitrate assimilation	8	0.517464	0.0142688	823707, 828502, 835085, 842935, 821721, 840630, 843321, 837763	1408	42	22569	3.05317	1	0.604982	0.601362
GOTERM_BP_DIRECT	GO:0051707~response to other organism	6	0.388098	0.0146995	816040, 838508, 829560, 820321, 834367, 823650	1408	24	22569	4.00728	1	0.604982	0.601362
GOTERM_BP_DIRECT	GO:0009625~response to insect	7	0.452781	0.0150674	838236, 837277, 836628, 819038, 838365, 824807, 827377	1408	33	22569	3.40012	1	0.604982	0.601362
GOTERM_BP_DIRECT	GO:0010344~seed oilbody biogenesis	4	0.258732	0.0152854	831507, 837053, 836183, 821106	1408	9	22569	7.12405	1	0.604982	0.601362
GOTERM_CC_DIRECT	GO:0016020~membrane	74	4.78655	0.0155778	837278, 839974, 837597, 818436, 818476, 831654, 818435, 827909, 844294, 824322, 825654, 818031, 829890, 829891, 840014, 828764, 842311, 821330, 817559, 838632, 821519, 814688, 817358, 839967, 841748, 821679, 835889, 834951, 817197, 834676, 829918, 837029, 822098, 819295, 827546, 829888, 814838, 823468, 844348, 842203, 840143, 841755, 839438, 839716, 818416, 842802, 819389, 830343, 835513, 835831,…	1496	985	26014	1.30638	0.98365	0.23215	0.221517
GOTERM_MF_DIRECT	GO:0043565~sequence-specific DNA binding	43	2.78137	0.0156732	843716, 828481, 816318, 842527, 817362, 839752, 834818, 824589, 816370, 828849, 819280, 837529, 823756, 821138, 829853, 841585, 828685, 3767658, 837267, 818429, 839666, 842953, 836099, 816787, 839802, 843249, 826093, 834610, 831224, 832099, 835862, 824807, 835266, 836212, 831615, 827503, 829827, 843212, 844423, 843875, 826375, 842268, 828971	1261	455	19260	1.44344	0.999997	0.450044	0.443887
GOTERM_CC_DIRECT	GO:0005783~endoplasmic reticulum	74	4.78655	0.0159492	816814, 836183, 816978, 837517, 827706, 819122, 838365, 834321, 829779, 826863, 825654, 829932, 818031, 826864, 824568, 829539, 824082, 821379, 829891, 843362, 826861, 841981, 842035, 828520, 816349, 821519, 832094, 817953, 819614, 818009, 834799, 829918, 837503, 831241, 818200, 830077, 827984, 818481, 829888, 818042, 831515, 822375, 829400, 829521, 821826, 838744, 819228, 818416, 819389, 832289,…	1496	987	26014	1.30374	0.985189	0.23215	0.221517
GOTERM_MF_DIRECT	GO:0051213~dioxygenase activity	14	0.905563	0.0167772	841217, 841712, 832162, 837384, 841715, 843703, 830443, 818241, 839883, 839345, 827868, 830765, 821696, 828433	1261	103	19260	2.07602	0.999999	0.465134	0.45877
GOTERM_CC_DIRECT	GO:0009579~thylakoid	23	1.48771	0.0177218	837243, 835054, 834273, 837297, 843029, 844802, 823736, 815152, 836119, 817423, 839871, 816751, 815058, 837279, 819295, 825489, 824654, 814937, 823777, 836090, 821134, 824395, 824540	1496	236	26014	1.69469	0.990765	0.244375	0.233182
GOTERM_BP_DIRECT	GO:0009733~response to auxin	31	2.00517	0.0184327	816658, 835537, 836724, 832523, 818033, 827336, 829417, 824205, 819281, 839828, 820145, 825473, 840056, 814648, 834390, 839827, 817353, 819633, 834610, 831241, 837403, 835860, 830693, 829827, 829629, 832205, 830765, 825648, 843894, 842268, 827102	1408	322	22569	1.54318	1	0.661879	0.657919
GOTERM_BP_DIRECT	GO:0055085~transmembrane transport	31	2.00517	0.0192187	832084, 823707, 838209, 821106, 834646, 831654, 830883, 838363, 839353, 838122, 823927, 818255, 828702, 818293, 818031, 844197, 823896, 838917, 841586, 822463, 843321, 840237, 836195, 821679, 814645, 839340, 816201, 825400, 824510, 831515, 842267	1408	323	22569	1.5384	1	0.661879	0.657919
GOTERM_BP_DIRECT	GO:0006468~protein phosphorylation	72	4.65718	0.0192802	837278, 839853, 832381, 843639, 841779, 834204, 835456, 837675, 843361, 822143, 817878, 821717, 816227, 841269, 818888, 820700, 838195, 831123, 833502, 834676, 834952, 831285, 819893, 837302, 839125, 827941, 822098, 823862, 828837, 833935, 828838, 823864, 824193, 828474, 842483, 816877, 815147, 817446, 844306, 817923, 828619, 835677, 825509, 838420, 816430, 817442, 824469, 824943, 827891, 840475,…	1408	889	22569	1.2982	1	0.661879	0.657919
GOTERM_BP_DIRECT	GO:0070588~calcium ion transmembrane transport	7	0.452781	0.0198738	841755, 827984, 825513, 824349, 831339, 817372, 829918	1408	35	22569	3.20582	1	0.661879	0.657919
GOTERM_MF_DIRECT	GO:0004674~protein serine/threonine kinase activity	66	4.26908	0.0198976	837278, 839853, 832381, 843639, 839937, 841779, 832466, 824318, 834204, 837675, 843361, 821054, 822143, 838236, 817878, 821717, 816227, 819614, 818888, 820700, 826409, 838195, 833502, 834952, 831285, 819893, 837302, 839125, 839324, 828837, 828838, 823864, 832009, 824193, 829365, 842483, 816877, 815147, 844306, 834622, 838420, 816430, 817442, 831748, 824469, 824943, 827891, 840475, 823774, 827893,…	1261	768	19260	1.31257	1	0.52474	0.51756
GOTERM_MF_DIRECT	GO:0005515~protein binding	318	20.5692	0.0202325	837278, 843716, 841418, 836183, 832146, 835537, 834204, 838363, 843719, 838122, 832145, 834321, 827479, 829779, 819280, 821138, 827114, 838236, 837267, 814962, 831162, 816346, 837384, 818767, 818888, 819614, 821239, 820700, 818883, 834676, 835402, 839561, 831285, 826809, 834312, 839323, 839324, 843292, 824871, 825047, 819173, 819295, 825842, 824876, 835519, 830502, 821248, 824193, 828552, 829521,…	1261	4386	19260	1.10739	1	0.52474	0.51756
GOTERM_BP_DIRECT	GO:0019915~lipid storage	6	0.388098	0.020528	831507, 837053, 836183, 821106, 821388, 827587	1408	26	22569	3.69903	1	0.661879	0.657919
GOTERM_BP_DIRECT	GO:0031667~response to nutrient levels	4	0.258732	0.0208377	837278, 838820, 829383, 819923	1408	10	22569	6.41165	1	0.661879	0.657919
GOTERM_BP_DIRECT	GO:0009723~response to ethylene	18	1.16429	0.0209181	842953, 819707, 840115, 815945, 824318, 819632, 835721, 832523, 838122, 832099, 831174, 839599, 831748, 831615, 835507, 835725, 842193, 828993	1408	159	22569	1.81462	1	0.661879	0.657919
GOTERM_BP_DIRECT	GO:0048363~mucilage pectin metabolic process	3	0.194049	0.0214144	839475, 816908, 829840	1408	4	22569	12.0218	1	0.661879	0.657919
GOTERM_BP_DIRECT	GO:0043693~monoterpene biosynthetic process	3	0.194049	0.0214144	829834, 822173, 842465	1408	4	22569	12.0218	1	0.661879	0.657919
GOTERM_BP_DIRECT	GO:0019748~secondary metabolic process	33	2.13454	0.0214706	816578, 816831, 832162, 843854, 838846, 822339, 818432, 830365, 833656, 819105, 835810, 825513, 844356, 835190, 816828, 843661, 836692, 818249, 821217, 836713, 824803, 818780, 834803, 828572, 820697, 827361, 824050, 824030, 820696, 820399, 842367, 842267, 824254	1408	352	22569	1.50273	1	0.661879	0.657919
GOTERM_BP_DIRECT	GO:0006357~regulation of transcription from RNA polymerase II promoter	34	2.19922	0.0215639	841418, 841978, 819565, 832146, 817021, 839332, 827336, 834818, 821151, 824601, 838818, 818829, 829853, 827631, 816908, 843244, 819738, 816787, 818007, 818767, 826093, 818883, 836899, 834610, 831224, 816961, 836630, 836212, 825047, 819173, 831436, 836629, 824890, 829840	1408	366	22569	1.48904	1	0.661879	0.657919
GOTERM_MF_DIRECT	GO:0030247~polysaccharide binding	12	0.776197	0.0224225	837596, 815950, 840109, 844306, 821955, 827051, 835391, 838195, 838420, 839125, 833808, 835860	1261	85	19260	2.15627	1	0.555964	0.548357
GOTERM_MF_DIRECT	GO:0080043~quercetin 3-O-glucosyltransferase activity	10	0.646831	0.0228194	837058, 838843, 816040, 831568, 827229, 838846, 837075, 818988, 843725, 837503	1261	64	19260	2.3865	1	0.555964	0.548357
GOTERM_MF_DIRECT	GO:0016464~chloroplast protein-transporting ATPase activity	4	0.258732	0.02368	844294, 820876, 844715, 1466248	1261	10	19260	6.10944	1	0.559963	0.552302
GOTERM_BP_DIRECT	GO:0006631~fatty acid metabolic process	12	0.776197	0.0240458	838644, 832163, 818042, 843703, 840977, 818477, 843962, 823720, 816272, 825905, 831495, 836003	1408	90	22569	2.13722	1	0.723296	0.718968
GOTERM_BP_DIRECT	GO:0009644~response to high light intensity	8	0.517464	0.0254454	825146, 839666, 838314, 824654, 844087, 830320, 815058, 837246	1408	47	22569	2.72836	1	0.742605	0.738162
GOTERM_BP_DIRECT	GO:0009642~response to light intensity	23	1.48771	0.0256752	843737, 843957, 838523, 820349, 816958, 6241094, 818861, 836824, 831684, 826914, 832039, 827928, 835367, 838035, 832474, 828228, 828207, 831469, 825923, 819171, 821721, 842471, 820584	1408	226	22569	1.63128	1	0.742605	0.738162
GOTERM_MF_DIRECT	GO:0042626~ATPase activity, coupled to transmembrane movement of substances	15	0.970246	0.0283853	836195, 821679, 818520, 830541, 818312, 839353, 838363, 838122, 823927, 821130, 828702, 818031, 835825, 822463, 843013	1261	122	19260	1.8779	1	0.65205	0.643129
GOTERM_BP_DIRECT	GO:0009744~response to sucrose	10	0.646831	0.029325	831748, 821826, 6241094, 825414, 841826, 838739, 843027, 837403, 834752, 844047	1408	70	22569	2.28987	1	0.832167	0.827187
GOTERM_CC_DIRECT	GO:0043229~intracellular organelle	3	0.194049	0.0293777	839070, 827706, 842203	1496	5	26014	10.4334	0.999595	0.384848	0.367222
GOTERM_BP_DIRECT	GO:0009409~response to cold	38	2.45796	0.0307452	821806, 821904, 817205, 838504, 818877, 836724, 818457, 838122, 824786, 844197, 824566, 821134, 824341, 828520, 838236, 838632, 818429, 839666, 835144, 843029, 837482, 821855, 826409, 835306, 839341, 837403, 819331, 815058, 832474, 835860, 816342, 825146, 824654, 824193, 841372, 28719408, 828552, 844047	1408	431	22569	1.41324	1	0.844524	0.83947
GOTERM_MF_DIRECT	GO:0016836~hydro-lyase activity	4	0.258732	0.0310052	834273, 821977, 829918, 837326	1261	11	19260	5.55403	1	0.673734	0.664516
GOTERM_MF_DIRECT	GO:0047893~flavonol 3-O-glucosyltransferase activity	4	0.258732	0.0310052	816040, 831568, 843725, 829560	1261	11	19260	5.55403	1	0.673734	0.664516
GOTERM_BP_DIRECT	GO:0098542~defense response to other organism	56	3.62225	0.0312094	838401, 814879, 838846, 843439, 841779, 816011, 838085, 832466, 830365, 826815, 839970, 818111, 831129, 823316, 842471, 817878, 831040, 837460, 824190, 831684, 836339, 838078, 2745562, 830944, 834825, 823864, 840185, 823546, 829324, 843373, 829325, 843418, 819948, 835032, 840148, 843854, 815945, 828063, 842802, 818538, 834665, 827928, 816751, 823806, 825356, 844351, 816070, 826881, 822124, 821472…	1408	683	22569	1.31425	1	0.844524	0.83947
GOTERM_BP_DIRECT	GO:0016117~carotenoid biosynthetic process	6	0.388098	0.0317916	829834, 835806, 824479, 819647, 819424, 831587	1408	29	22569	3.31637	1	0.844524	0.83947
GOTERM_BP_DIRECT	GO:0051603~proteolysis involved in cellular protein catabolic process	9	0.582147	0.0320065	842569, 832828, 839538, 837517, 817287, 824659, 824096, 829688, 834321	1408	60	22569	2.40437	1	0.844524	0.83947
GOTERM_MF_DIRECT	GO:0015301~anion:anion antiporter activity	5	0.323415	0.0320725	825400, 838820, 830882, 838917, 824353	1261	19	19260	4.01937	1	0.678588	0.669303
GOTERM_MF_DIRECT	GO:0004553~hydrolase activity, hydrolyzing O-glycosyl compounds	14	0.905563	0.0332281	837596, 815950, 842304, 840109, 821955, 827051, 819055, 831044, 832474, 835860, 829526, 824426, 844286, 828720	1261	113	19260	1.8923	1	0.68501	0.675638
GOTERM_BP_DIRECT	GO:0010025~wax biosynthetic process	6	0.388098	0.0362566	831751, 835889, 824082, 837602, 825221, 829521	1408	30	22569	3.20582	1	0.940172	0.934546
GOTERM_MF_DIRECT	GO:0004737~pyruvate decarboxylase activity	3	0.194049	0.0374482	824015, 835587, 829444	1261	5	19260	9.16416	1	0.73435	0.724303
GOTERM_MF_DIRECT	GO:0033897~ribonuclease T2 activity	3	0.194049	0.0374482	814828, 837983, 839225	1261	5	19260	9.16416	1	0.73435	0.724303
GOTERM_BP_DIRECT	GO:0048481~plant ovule development	8	0.517464	0.0378554	821151, 825047, 831436, 818191, 824426, 836329, 818883, 830609	1408	51	22569	2.51437	1	0.964993	0.959218
GOTERM_CC_DIRECT	GO:0005887~integral component of plasma membrane	12	0.776197	0.0388594	828091, 824035, 837596, 838820, 838744, 825513, 835151, 830882, 838917, 829918, 841981, 824353	1496	105	26014	1.98732	0.999969	0.484212	0.462034
GOTERM_MF_DIRECT	GO:0008271~secondary active sulfate transmembrane transporter activity	4	0.258732	0.0393734	838820, 830882, 838917, 824353	1261	12	19260	5.0912	1	0.75372	0.743408
GOTERM_BP_DIRECT	GO:0045944~positive regulation of transcription from RNA polymerase II promoter	18	1.16429	0.0404291	816787, 836329, 818883, 832146, 817021, 831224, 836212, 821151, 825047, 819173, 831436, 824601, 836629, 839370, 838818, 824890, 827631, 843244	1408	172	22569	1.67747	1	1	0.994677
GOTERM_CC_DIRECT	GO:0005737~cytoplasm	315	20.3752	0.040659	838368, 814831, 816578, 818877, 818515, 832146, 832267, 818994, 834204, 835412, 821808, 843160, 824642, 836859, 843280, 819281, 821134, 841789, 840213, 818767, 818888, 824190, 821239, 820700, 817793, 835402, 831285, 816103, 831284, 839323, 836851, 836850, 824871, 829646, 830502, 824635, 828671, 823546, 824193, 828433, 829522, 841312, 831719, 840102, 827587, 820032, 819707, 816797, 837131, 836161,…	1496	5003	26014	1.09485	0.999981	0.484212	0.462034
GOTERM_BP_DIRECT	GO:0002237~response to molecule of bacterial origin	13	0.84088	0.0413413	838236, 841830, 835391, 827916, 830012, 819055, 832299, 816430, 822098, 824257, 823862, 831644, 844423	1408	110	22569	1.89435	1	1	0.994677
GOTERM_BP_DIRECT	GO:0016042~lipid catabolic process	18	1.16429	0.0423419	818507, 841689, 841830, 820657, 818802, 830277, 833315, 817197, 831268, 816992, 834101, 828207, 820291, 834606, 834636, 831713, 829861, 827587	1408	173	22569	1.66777	1	1	0.994677
GOTERM_BP_DIRECT	GO:0006970~response to osmotic stress	31	2.00517	0.0427865	814831, 816797, 835032, 820657, 819389, 830983, 818457, 828228, 824786, 844351, 824943, 838632, 818429, 814962, 840115, 821239, 826093, 826409, 831465, 824803, 835402, 833862, 819055, 824807, 817598, 839324, 825146, 838607, 828670, 842203, 844047	1408	346	22569	1.43613	1	1	0.994677
GOTERM_BP_DIRECT	GO:1901605~alpha-amino acid metabolic process	10	0.646831	0.0431113	816877, 838846, 2745712, 831129, 816070, 819281, 823911, 834305, 824050, 836850	1408	75	22569	2.13722	1	1	0.994677
GOTERM_BP_DIRECT	GO:0010345~suberin biosynthetic process	5	0.323415	0.044738	834106, 818312, 838363, 829521, 836003	1408	22	22569	3.64298	1	1	0.994677
GOTERM_BP_DIRECT	GO:0071230~cellular response to amino acid stimulus	5	0.323415	0.044738	830988, 817459, 817458, 817460, 820032	1408	22	22569	3.64298	1	1	0.994677
GOTERM_BP_DIRECT	GO:0009404~toxin metabolic process	8	0.517464	0.0453299	828228, 833802, 827229, 814879, 821239, 835391, 838728, 843168	1408	53	22569	2.41949	1	1	0.994677
GOTERM_CC_DIRECT	GO:0012505~endomembrane system	15	0.970246	0.045952	837597, 836222, 834163, 819889, 836824, 827706, 824539, 834676, 834730, 816342, 822098, 827522, 828154, 843840, 824050	1496	148	26014	1.7624	0.999996	0.523454	0.499479
GOTERM_MF_DIRECT	GO:0005507~copper ion binding	20	1.29366	0.0469936	838632, 843029, 821977, 842935, 835613, 826838, 815152, 817571, 830421, 834430, 827028, 825414, 825317, 837904, 820046, 823720, 829396, 824395, 829510, 820263	1261	192	19260	1.591	1	0.871171	0.859252
GOTERM_BP_DIRECT	GO:0031347~regulation of defense response	44	2.84605	0.0477825	843418, 816877, 834362, 818739, 835351, 843854, 814658, 838504, 816958, 828481, 838846, 841779, 826815, 823989, 836547, 834665, 834586, 816430, 839599, 828228, 833802, 835725, 831129, 822124, 816624, 831162, 821239, 827916, 831322, 831465, 823911, 830012, 836514, 824807, 843709, 835266, 839125, 832299, 837302, 823862, 844423, 824050, 28719408, 843373	1408	531	22569	1.32821	1	1	0.994677
GOTERM_MF_DIRECT	GO:0016207~4-coumarate-CoA ligase activity	4	0.258732	0.0487596	825864, 838636, 842814, 821678	1261	13	19260	4.69957	1	0.871171	0.859252
GOTERM_MF_DIRECT	GO:0016405~CoA-ligase activity	4	0.258732	0.0487596	825864, 838636, 842814, 821678	1261	13	19260	4.69957	1	0.871171	0.859252
GOTERM_BP_DIRECT	GO:0042791~5S class rRNA transcription from RNA polymerase III type 1 promoter	3	0.194049	0.0492417	842239, 842231, 842224	1408	6	22569	8.01456	1	1	0.994677
GOTERM_BP_DIRECT	GO:1901601~strigolactone biosynthetic process	3	0.194049	0.0492417	829417, 829799, 821696	1408	6	22569	8.01456	1	1	0.994677
GOTERM_BP_DIRECT	GO:0006809~nitric oxide biosynthetic process	3	0.194049	0.0492417	840115, 840630, 840056	1408	6	22569	8.01456	1	1	0.994677
GOTERM_MF_DIRECT	GO:0047372~acylglycerol lipase activity	5	0.323415	0.0518752	831469, 820657, 817197, 829861, 827587	1261	22	19260	3.47127	1	0.900612	0.88829
GOTERM_BP_DIRECT	GO:0080142~regulation of salicylic acid biosynthetic process	4	0.258732	0.0525029	843716, 835862, 820141, 828685	1408	14	22569	4.57975	1	1	0.994677
GOTERM_BP_DIRECT	GO:0009635~response to herbicide	4	0.258732	0.0525029	824015, 844802, 840630, 837763	1408	14	22569	4.57975	1	1	0.994677
GOTERM_BP_DIRECT	GO:0047484~regulation of response to osmotic stress	4	0.258732	0.0525029	814644, 836329, 835402, 824807	1408	14	22569	4.57975	1	1	0.994677
GOTERM_BP_DIRECT	GO:0043436~oxoacid metabolic process	25	1.61708	0.052775	842548, 838644, 843415, 818515, 819769, 818432, 835810, 830883, 831593, 828228, 825513, 829738, 844356, 839325, 817116, 838636, 821217, 818861, 831784, 836713, 835721, 835367, 815210, 820291, 842367	1408	271	22569	1.4787	1	1	0.994677
GOTERM_CC_DIRECT	GO:0005615~extracellular space	17	1.09961	0.0533228	814654, 815945, 839538, 837517, 817287, 824659, 836844, 836547, 832474, 834101, 834321, 826647, 840190, 824096, 826473, 822475, 829688	1496	179	26014	1.65147	0.999999	0.582107	0.555445
GOTERM_MF_DIRECT	GO:0033836~flavonol 7-O-beta-glucosyltransferase activity	3	0.194049	0.0537679	818988, 843725, 829560	1261	6	19260	7.6368	1	0.900612	0.88829
GOTERM_MF_DIRECT	GO:0015204~urea transmembrane transporter activity	3	0.194049	0.0537679	828051, 834574, 818255	1261	6	19260	7.6368	1	0.900612	0.88829
GOTERM_BP_DIRECT	GO:0009741~response to brassinosteroid	7	0.452781	0.0540358	839937, 824318, 835129, 823774, 826473, 843908, 835860	1408	44	22569	2.55009	1	1	0.994677
GOTERM_BP_DIRECT	GO:0006749~glutathione metabolic process	9	0.582147	0.0559961	827734, 820083, 843799, 831798, 817491, 838289, 837576, 841793, 814770	1408	67	22569	2.15317	1	1	0.994677
GOTERM_BP_DIRECT	GO:0042430~indole-containing compound metabolic process	9	0.582147	0.0559961	844351, 821239, 841779, 830012, 831322, 816011, 840949, 826881, 836850	1408	67	22569	2.15317	1	1	0.994677
GOTERM_BP_DIRECT	GO:0080167~response to karrikin	14	0.905563	0.0562071	814644, 842304, 837075, 821855, 818586, 830443, 836389, 834078, 837576, 831568, 830765, 820333, 820102, 829891	1408	128	22569	1.75318	1	1	0.994677
GOTERM_CC_DIRECT	GO:0009941~chloroplast envelope	43	2.78137	0.0573078	843737, 841855, 820914, 838568, 835054, 818877, 819647, 820876, 830441, 826914, 839871, 818255, 844294, 831326, 835507, 823831, 822181, 844192, 820385, 821134, 823650, 834373, 841689, 834671, 838138, 834273, 843029, 818009, 842935, 844715, 815152, 828608, 1466248, 815058, 828515, 819295, 825489, 824654, 824479, 839140, 821147, 828670, 841894	1496	569	26014	1.31411	1	0.600585	0.573078
GOTERM_BP_DIRECT	GO:0071310~cellular response to organic substance	17	1.09961	0.0576795	840109, 28719399, 839606, 843725, 838195, 828619, 819055, 843709, 816430, 830925, 843361, 823862, 832646, 825923, 814717, 820697, 842252	1408	167	22569	1.63171	1	1	0.994677
GOTERM_BP_DIRECT	GO:0016102~diterpenoid biosynthetic process	6	0.388098	0.0578157	822175, 822173, 832461, 820672, 822177, 827377	1408	34	22569	2.82867	1	1	0.994677
GOTERM_BP_DIRECT	GO:0009873~ethylene-activated signaling pathway	20	1.29366	0.0590612	836310, 841689, 821902, 840115, 838504, 842527, 824318, 828908, 832099, 831174, 824807, 831748, 822041, 832205, 819093, 825648, 28719408, 830915, 825473, 841486	1408	207	22569	1.54871	1	1	0.994677
GOTERM_CC_DIRECT	GO:0009523~photosystem II	7	0.452781	0.0606227	827479, 824654, 821855, 844802, 839871, 815058, 815210	1496	49	26014	2.48415	1	0.60575	0.578006
GOTERM_MF_DIRECT	GO:0000287~magnesium ion binding	16	1.03493	0.0606417	817793, 835587, 832461, 822175, 824465, 824015, 822173, 826468, 824930, 843201, 822124, 820672, 842465, 822177, 829444, 827377	1261	148	19260	1.6512	1	0.987582	0.97407
GOTERM_MF_DIRECT	GO:0016762~xyloglucan:xyloglucosyl transferase activity	6	0.388098	0.0614168	837596, 815950, 840109, 821955, 827051, 835860	1261	33	19260	2.77702	1	0.987582	0.97407
GOTERM_CC_DIRECT	GO:0005777~peroxisome	28	1.81113	0.0624246	838644, 837297, 842926, 828063, 836724, 834346, 824816, 825905, 817423, 837279, 837904, 823777, 824540, 839787, 817358, 838636, 823736, 836119, 817197, 836655, 824179, 825864, 826515, 824876, 832009, 821248, 836090, 827145	1496	344	26014	1.41539	1	0.60575	0.578006
GOTERM_BP_DIRECT	GO:1901141~regulation of lignin biosynthetic process	4	0.258732	0.0626808	824723, 842938, 842455, 832145	1408	15	22569	4.27443	1	1	0.994677
GOTERM_BP_DIRECT	GO:0006002~fructose 6-phosphate metabolic process	4	0.258732	0.0626808	840953, 816781, 829043, 837752	1408	15	22569	4.27443	1	1	0.994677
GOTERM_BP_DIRECT	GO:0048235~pollen sperm cell differentiation	6	0.388098	0.0641394	842716, 819620, 835889, 830266, 824193, 816961	1408	35	22569	2.74785	1	1	0.994677
GOTERM_BP_DIRECT	GO:0006457~protein folding	16	1.03493	0.0657766	835341, 841789, 814654, 816578, 835054, 835613, 832213, 832267, 819232, 831075, 835698, 825245, 844087, 834207, 820102, 828520	1408	157	22569	1.63354	1	1	0.994677
GOTERM_MF_DIRECT	GO:0019900~kinase binding	8	0.517464	0.0661343	819075, 836628, 826409, 829463, 839265, 828764, 834752, 820032	1261	55	19260	2.22161	1	1	0.987547
GOTERM_MF_DIRECT	GO:0080044~quercetin 7-O-glucosyltransferase activity	8	0.517464	0.0661343	837058, 838843, 827229, 838846, 837075, 818988, 843725, 829560	1261	55	19260	2.22161	1	1	0.987547
GOTERM_BP_DIRECT	GO:0071323~cellular response to chitin	3	0.194049	0.0661394	821717, 817923, 816909	1408	7	22569	6.86962	1	1	0.994677
GOTERM_BP_DIRECT	GO:0015846~polyamine transport	3	0.194049	0.0661394	836195, 820565, 840073	1408	7	22569	6.86962	1	1	0.994677
GOTERM_BP_DIRECT	GO:0005513~detection of calcium ion	3	0.194049	0.0661394	833756, 828764, 827114	1408	7	22569	6.86962	1	1	0.994677
GOTERM_BP_DIRECT	GO:0071219~cellular response to molecule of bacterial origin	3	0.194049	0.0661394	843716, 821717, 816909	1408	7	22569	6.86962	1	1	0.994677
GOTERM_MF_DIRECT	GO:0008061~chitin binding	5	0.323415	0.068041	821717, 820429, 817923, 819632, 816909	1261	24	19260	3.182	1	1	0.987547
GOTERM_MF_DIRECT	GO:0019904~protein domain specific binding	9	0.582147	0.070117	819295, 824654, 831684, 819126, 824050, 839871, 841564, 815058, 815210	1261	67	19260	2.05168	1	1	0.987547
GOTERM_MF_DIRECT	GO:0005249~voltage-gated potassium channel activity	4	0.258732	0.0704341	821052, 817372, 829400, 828311	1261	15	19260	4.07296	1	1	0.987547
GOTERM_BP_DIRECT	GO:0009734~auxin-activated signaling pathway	21	1.35834	0.0725827	837960, 814648, 816913, 820612, 834390, 839827, 826728, 819633, 837763, 825356, 827328, 824568, 837838, 831515, 825648, 819281, 839828, 825473, 842268, 828552, 827102	1408	226	22569	1.48943	1	1	0.994677
GOTERM_CC_DIRECT	GO:0000813~ESCRT I complex	3	0.194049	0.0733467	838600, 825842, 835414	1496	8	26014	6.52089	1	0.66265	0.632299
GOTERM_CC_DIRECT	GO:0019897~extrinsic component of plasma membrane	3	0.194049	0.0733467	822098, 832205, 819889	1496	8	26014	6.52089	1	0.66265	0.632299
GOTERM_BP_DIRECT	GO:0009083~branched-chain amino acid catabolic process	4	0.258732	0.0736935	830789, 823668, 838739, 836724	1408	16	22569	4.00728	1	1	0.994677
GOTERM_BP_DIRECT	GO:0002239~response to oomycetes	5	0.323415	0.0752807	818506, 818058, 834367, 832145, 830011	1408	26	22569	3.08252	1	1	0.994677
GOTERM_BP_DIRECT	GO:0010582~floral meristem determinacy	5	0.323415	0.0752807	816787, 843249, 836629, 843244, 836630	1408	26	22569	3.08252	1	1	0.994677
GOTERM_MF_DIRECT	GO:0010333~terpene synthase activity	6	0.388098	0.0755915	822175, 832461, 820672, 842465, 822177, 827377	1261	35	19260	2.61833	1	1	0.987547
GOTERM_CC_DIRECT	GO:0046658~anchored component of plasma membrane	16	1.03493	0.0766131	836882, 822339, 832213, 835468, 818111, 832145, 831417, 828952, 837508, 836848, 832702, 823546, 822697, 844286, 827320, 822022	1496	174	26014	1.59899	1	0.668686	0.63806
GOTERM_BP_DIRECT	GO:0010118~stomatal movement	6	0.388098	0.0778985	827522, 828502, 824318, 826838, 837403, 834730	1408	37	22569	2.59932	1	1	0.994677
GOTERM_CC_DIRECT	GO:0009535~chloroplast thylakoid membrane	34	2.19922	0.0791194	843737, 844802, 826914, 819126, 839871, 827479, 844294, 831326, 823831, 829738, 821134, 841564, 842278, 823650, 817559, 841029, 814688, 837243, 834273, 843029, 821855, 818009, 839805, 831225, 836678, 815058, 815210, 819295, 824654, 814718, 824050, 820058, 824395, 841894	1496	444	26014	1.33159	1	0.668686	0.63806
GOTERM_BP_DIRECT	GO:0009686~gibberellin biosynthetic process	5	0.323415	0.0842103	831748, 841217, 827868, 818241, 839883	1408	27	22569	2.96836	1	1	0.994677
GOTERM_BP_DIRECT	GO:0009695~jasmonic acid biosynthetic process	5	0.323415	0.0842103	838314, 825864, 834273, 841944, 823650	1408	27	22569	2.96836	1	1	0.994677
GOTERM_CC_DIRECT	GO:0000137~Golgi cis cisterna	6	0.388098	0.084315	834829, 823986, 839805, 843960, 818620, 841673	1496	41	26014	2.54474	1	0.690112	0.658504
GOTERM_BP_DIRECT	GO:2000038~regulation of stomatal complex development	3	0.194049	0.0846257	838606, 835402, 839324	1408	8	22569	6.01092	1	1	0.994677
GOTERM_BP_DIRECT	GO:1990641~response to iron ion starvation	4	0.258732	0.0854959	836264, 833656, 830421, 844220	1408	17	22569	3.77156	1	1	0.994677
GOTERM_CC_DIRECT	GO:0005789~endoplasmic reticulum membrane	37	2.39327	0.0871806	838744, 819228, 836183, 819389, 819122, 821709, 831748, 825654, 824568, 829836, 843982, 824082, 841981, 843627, 832094, 840213, 837485, 819614, 835889, 819896, 835303, 829918, 837602, 835420, 830693, 828899, 844283, 818481, 834729, 818042, 827328, 831515, 843070, 841132, 824271, 824011, 828311	1496	495	26014	1.29979	1	0.690112	0.658504
GOTERM_BP_DIRECT	GO:0048364~root development	39	2.52264	0.0872355	843957, 819948, 815664, 817446, 838846, 843954, 820897, 819769, 816275, 824318, 834305, 831794, 828619, 830580, 821808, 844194, 824589, 824568, 830915, 816645, 821977, 841944, 839064, 836339, 817571, 834610, 816201, 822175, 825400, 828513, 843850, 827361, 843894, 821784, 824174, 829721, 828753, 822177, 824176	1408	485	22569	1.28894	1	1	0.994677
GOTERM_BP_DIRECT	GO:0019752~carboxylic acid metabolic process	23	1.48771	0.0875338	843418, 843419, 838502, 838843, 818877, 820897, 824190, 843725, 816781, 818148, 836547, 840958, 837503, 835414, 816751, 818880, 831495, 832646, 828441, 830926, 820584, 820694, 828720	1408	259	22569	1.42344	1	1	0.994677
GOTERM_BP_DIRECT	GO:0006778~porphyrin-containing compound metabolic process	9	0.582147	0.0891117	828207, 829219, 829888, 821932, 819389, 816011, 838917, 820694, 828720	1408	74	22569	1.94949	1	1	0.994677
GOTERM_MF_DIRECT	GO:0046872~metal ion binding	164	10.608	0.089126	821806, 837277, 818914, 837276, 817948, 835250, 836747, 832267, 818477, 818994, 830125, 816334, 821808, 832145, 829417, 832657, 841381, 828728, 829539, 823316, 829134, 820321, 840971, 814962, 832094, 834550, 837384, 841826, 828392, 819614, 840977, 818802, 841944, 826093, 829918, 817951, 818241, 816103, 819331, 834430, 827984, 827868, 835519, 834306, 826418, 828670, 828433, 841793, 841712, 819948,…	1261	2257	19260	1.10982	1	1	0.987547
GOTERM_BP_DIRECT	GO:0009809~lignin biosynthetic process	7	0.452781	0.0893092	830416, 829779, 836771, 829953, 828728, 835504, 834951	1408	50	22569	2.24408	1	1	0.994677
GOTERM_BP_DIRECT	GO:0071555~cell wall organization	26	1.68176	0.0904614	818436, 840109, 827051, 816318, 837756, 827434, 844193, 844357, 826560, 828500, 822462, 842035, 838930, 815950, 821955, 840976, 834951, 843709, 834496, 835860, 834829, 836848, 831734, 828474, 827683, 827760	1408	302	22569	1.37999	1	1	0.994677
GOTERM_CC_DIRECT	GO:0016363~nuclear matrix	3	0.194049	0.0908036	817259, 840115, 820102	1496	9	26014	5.79635	1	0.690112	0.658504
GOTERM_CC_DIRECT	GO:0009705~plant-type vacuole membrane	13	0.84088	0.0921905	828091, 838138, 838209, 833502, 831241, 834730, 821709, 818255, 827522, 824349, 835825, 837804, 828764	1496	136	26014	1.66219	1	0.690112	0.658504
GOTERM_BP_DIRECT	GO:0042335~cuticle development	5	0.323415	0.0936308	833315, 828608, 838363, 837602, 818435	1408	28	22569	2.86234	1	1	0.994677
GOTERM_MF_DIRECT	GO:0015116~sulfate transmembrane transporter activity	4	0.258732	0.0956531	838820, 830882, 838917, 824353	1261	17	19260	3.59379	1	1	0.987547
GOTERM_BP_DIRECT	GO:0034605~cellular response to heat	8	0.517464	0.0962156	818429, 835341, 832828, 834805, 825414, 821855, 834610, 835698	1408	63	22569	2.03544	1	1	0.994677
GOTERM_MF_DIRECT	GO:0005385~zinc ion transmembrane transporter activity	5	0.323415	0.0965297	817559, 836071, 829134, 837029, 840014	1261	27	19260	2.82844	1	1	0.987547
GOTERM_BP_DIRECT	GO:0010048~vernalization response	4	0.258732	0.0980393	836629, 828044, 821432, 836630	1408	18	22569	3.56203	1	1	0.994677
GOTERM_BP_DIRECT	GO:0051555~flavonol biosynthetic process	4	0.258732	0.0980393	844193, 835504, 829560, 834993	1408	18	22569	3.56203	1	1	0.994677

## Sheet: C3 vs B3
Table S4. GO enrichment result file of differentially expressed genes between sample C3 and sample B3
Category	Term	Count	%	PValue	Genes	List Total	Pop Hits	Pop Total	Fold Enrichment	Bonferroni	Benjamini	FDR
GOTERM_CC_DIRECT	GO:0005886~plasma membrane	127	21.5986	4.80748e-07	837278, 838249, 823707, 818476, 817544, 832660, 835412, 816574, 837675, 828688, 824082, 820565, 829650, 824083, 842076, 823710, 840294, 821519, 842910, 831040, 838517, 826409, 818520, 819732, 834676, 829918, 831285, 816103, 831562, 837302, 831044, 816342, 824510, 829365, 822697, 828552, 832084, 835231, 842525, 841557, 834022, 818739, 843854, 814931, 820897, 823806, 816430, 836201, 818293, 828143,…	565	3803	26014	1.53757	7.30711e-05	7.30737e-05	7.16315e-05
GOTERM_CC_DIRECT	GO:0009505~plant-type cell wall	27	4.59184	7.27608e-05	839318, 818058, 832102, 836547, 838365, 834466, 827832, 827834, 835091, 824083, 827154, 821333, 821630, 827356, 835341, 839844, 818746, 838517, 832213, 817395, 837701, 816103, 837028, 843908, 838532, 827725, 844220	565	517	26014	2.40454	0.0109991	0.00552982	0.00542068
GOTERM_BP_DIRECT	GO:0071456~cellular response to hypoxia	16	2.72109	0.000619997	821826, 843998, 838517, 824208, 836547, 816103, 839883, 838981, 834752, 839223, 837302, 828855, 827734, 827834, 828516, 838508	527	243	22569	2.81978	0.406785	0.281244	0.281244
GOTERM_BP_DIRECT	GO:0009651~response to salt stress	27	4.59184	0.000668832	842525, 819126, 836547, 829807, 826917, 838981, 839752, 818199, 814671, 826623, 832636, 824082, 840493, 824341, 828520, 836431, 841789, 816624, 814962, 840115, 818249, 826409, 833502, 819331, 827725, 832703, 828552	527	556	22569	2.07965	0.430698	0.281244	0.281244
GOTERM_CC_DIRECT	GO:0000325~plant-type vacuole	30	5.10204	0.000773049	842526, 835231, 820914, 839538, 818515, 837517, 818499, 817460, 835528, 835091, 820621, 828764, 843385, 843122, 828520, 821519, 820429, 821679, 842935, 832597, 834536, 837701, 835321, 831044, 824510, 844087, 825527, 825186, 824395, 828057	565	702	26014	1.96763	0.110903	0.0391678	0.0383948
GOTERM_MF_DIRECT	GO:0020037~heme binding	22	3.7415	0.0013387	818746, 823989, 833610, 838550, 835831, 826839, 816103, 837028, 816850, 832111, 830561, 826841, 830408, 833607, 823986, 829277, 822237, 829324, 822234, 829325, 840264, 825276	493	395	19260	2.17588	0.427231	0.291574	0.290874
GOTERM_MF_DIRECT	GO:0016705~oxidoreductase activity, acting on paired donors, with incorporation or reduction of molecular oxygen	16	2.72109	0.00165786	823989, 833610, 838550, 835831, 826839, 816850, 826841, 830408, 833607, 835806, 823986, 829277, 829324, 829325, 840264, 825276	493	245	19260	2.55131	0.498545	0.291574	0.290874
GOTERM_MF_DIRECT	GO:0004497~monooxygenase activity	16	2.72109	0.00209765	823989, 833610, 838550, 835831, 826839, 816850, 830011, 826841, 830408, 833607, 823986, 829277, 829324, 829325, 840264, 825276	493	251	19260	2.49032	0.582529	0.291574	0.290874
GOTERM_CC_DIRECT	GO:0005774~vacuolar membrane	23	3.91156	0.00342341	835231, 820914, 821519, 820429, 821679, 816603, 834536, 818499, 832597, 837701, 835321, 819395, 844087, 835528, 825527, 820621, 823468, 825186, 824395, 828764, 828057, 843122, 828520	565	535	26014	1.9794	0.406222	0.11947	0.117112
GOTERM_CC_DIRECT	GO:0099503~secretory vesicle	11	1.87075	0.00392993	842526, 820429, 844087, 827725, 838517, 820621, 844220, 838365, 826770, 828520, 834321	565	169	26014	2.99685	0.450379	0.11947	0.117112
GOTERM_MF_DIRECT	GO:0005506~iron ion binding	19	3.23129	0.00452544	823989, 833610, 838550, 835831, 826839, 817257, 816850, 839488, 826841, 830408, 833607, 823986, 829277, 822237, 829324, 822234, 829325, 840264, 825276	493	354	19260	2.09681	0.848452	0.368597	0.367714
GOTERM_MF_DIRECT	GO:0071949~FAD binding	8	1.36054	0.00531352	821519, 827832, 839050, 827834, 817257, 834466, 839488, 830011	493	83	19260	3.76549	0.89099	0.368597	0.367714
GOTERM_MF_DIRECT	GO:0034768~(E)-beta-ocimene synthase activity	3	0.510204	0.00618749	822175, 822173, 822177	493	5	19260	23.4402	0.924377	0.368597	0.367714
GOTERM_MF_DIRECT	GO:0050551~myrcene synthase activity	3	0.510204	0.00618749	822175, 822173, 822177	493	5	19260	23.4402	0.924377	0.368597	0.367714
GOTERM_MF_DIRECT	GO:0016709~oxidoreductase activity, acting on paired donors, with incorporation or reduction of molecular oxygen, NAD(P)H as one donor, and incorporation of one atom of oxygen	8	1.36054	0.00729161	830408, 833607, 829277, 822237, 833610, 835831, 822234, 825276	493	88	19260	3.55154	0.952376	0.380075	0.379163
GOTERM_MF_DIRECT	GO:0043531~ADP binding	12	2.04082	0.00913953	842226, 831634, 828827, 834536, 823826, 842412, 833662, 834773, 828830, 823806, 842234, 841771	493	188	19260	2.49363	0.978062	0.423465	0.422449
GOTERM_CC_DIRECT	GO:0005773~vacuole	27	4.59184	0.00996518	842526, 835231, 820914, 838249, 839538, 818515, 837517, 817460, 816893, 834321, 820621, 827154, 827893, 828764, 843385, 828520, 821519, 820429, 838957, 842935, 817395, 819990, 837028, 831044, 824510, 825527, 828057	565	732	26014	1.69829	0.781792	0.252451	0.247469
GOTERM_BP_DIRECT	GO:0010200~response to chitin	19	3.23129	0.0102072	814962, 818739, 816318, 816658, 830012, 816286, 829807, 836547, 838078, 832660, 838981, 837302, 818199, 2745848, 830974, 824844, 831757, 829539, 820562	527	421	22569	1.93274	0.999823	1	1
GOTERM_MF_DIRECT	GO:0008194~UDP-glycosyltransferase activity	9	1.53061	0.0119379	818271, 835032, 836681, 818249, 831568, 838846, 837075, 818988, 820287	493	120	19260	2.93002	0.993235	0.496477	0.495286
GOTERM_BP_DIRECT	GO:0009696~salicylic acid metabolic process	4	0.680272	0.0122503	818988, 824208, 822677, 816893	527	21	22569	8.15722	0.999969	1	1
GOTERM_MF_DIRECT	GO:0042626~ATPase activity, coupled to transmembrane movement of substances	9	1.53061	0.0130965	821679, 818520, 817232, 830541, 818312, 817544, 827530, 825186, 843122	493	122	19260	2.88199	0.995848	0.496477	0.495286
GOTERM_CC_DIRECT	GO:0005618~cell wall	24	4.08163	0.014013	839844, 839318, 827051, 838517, 818058, 832213, 832102, 836547, 817395, 837701, 816103, 838078, 834466, 838365, 843908, 838532, 827832, 827725, 817184, 827154, 821630, 821333, 844220, 828024	565	643	26014	1.71854	0.882937	0.299602	0.293689
GOTERM_MF_DIRECT	GO:0022857~transmembrane transporter activity	16	2.72109	0.0143426	832084, 840139, 834022, 842866, 823707, 818536, 838209, 839340, 836389, 835321, 828402, 821721, 820565, 823710, 824581, 843122	493	311	19260	2.00987	0.997545	0.498405	0.49721
GOTERM_CC_DIRECT	GO:0016020~membrane	33	5.61224	0.0157685	837278, 814931, 818476, 835831, 844294, 828402, 831469, 837609, 843982, 828484, 835190, 828764, 821330, 825276, 843122, 821519, 841748, 821679, 834951, 834676, 837701, 829918, 835321, 828899, 830408, 819395, 827546, 822237, 823468, 822234, 825186, 842345, 840143	565	985	26014	1.54254	0.910714	0.299602	0.293689
GOTERM_BP_DIRECT	GO:0045893~positive regulation of transcription, DNA-templated	15	2.55102	0.0165441	831040, 835481, 816286, 835866, 830586, 836841, 839752, 818199, 834818, 824981, 828849, 824019, 824270, 828971, 822000	527	316	22569	2.03285	0.999999	1	1
GOTERM_MF_DIRECT	GO:0016747~transferase activity, transferring acyl groups other than amino-acyl groups	8	1.36054	0.0172915	827018, 821249, 834106, 816828, 834951, 832462, 822201, 828553	493	104	19260	3.00515	0.999294	0.529732	0.528462
GOTERM_MF_DIRECT	GO:0047372~acylglycerol lipase activity	4	0.680272	0.0177848	831469, 820657, 829861, 827587	493	22	19260	7.10308	0.999427	0.529732	0.528462
GOTERM_BP_DIRECT	GO:0009694~jasmonic acid metabolic process	4	0.680272	0.0197821	824208, 822677, 838551, 816893	527	25	22569	6.85207	1	1	1
GOTERM_BP_DIRECT	GO:0006807~nitrogen compound metabolic process	4	0.680272	0.0197821	836878, 821577, 843076, 824581	527	25	22569	6.85207	1	1	1
GOTERM_BP_DIRECT	GO:0042742~defense response to bacterium	36	6.12245	0.0229346	818739, 836547, 829807, 835810, 834586, 838981, 839752, 816430, 828402, 826468, 843361, 835190, 829277, 842131, 820562, 841322, 835341, 816624, 836792, 840115, 830012, 834536, 817330, 836514, 834676, 833662, 843709, 834892, 2745848, 825868, 838728, 838508, 820630, 826770, 842367, 824176	527	1053	22569	1.46412	1	1	1
GOTERM_MF_DIRECT	GO:0015293~symporter activity	6	1.02041	0.0251297	840139, 836273, 821721, 820565, 838917, 835025	493	65	19260	3.60618	0.999975	0.65344	0.651873
GOTERM_MF_DIRECT	GO:0043565~sequence-specific DNA binding	20	3.40136	0.0252039	839802, 835481, 816318, 814734, 834536, 830586, 834610, 836841, 839752, 818199, 835024, 814671, 834818, 831615, 828849, 823756, 843212, 820596, 826375, 828971	493	455	19260	1.71723	0.999976	0.65344	0.651873
GOTERM_MF_DIRECT	GO:0004197~cysteine-type endopeptidase activity	6	1.02041	0.026639	839538, 837517, 835091, 839561, 841981, 834321	493	66	19260	3.55154	0.999987	0.65344	0.651873
GOTERM_BP_DIRECT	GO:0009737~response to abscisic acid	33	5.61224	0.0300326	835032, 820657, 838846, 818856, 836547, 826917, 838981, 818199, 818430, 818293, 828849, 832636, 824082, 821379, 825194, 827893, 820562, 836431, 816624, 818249, 819995, 835204, 819331, 817774, 843908, 835024, 2745848, 831615, 824510, 822073, 827725, 838390, 832703	527	966	22569	1.46298	1	1	1
GOTERM_BP_DIRECT	GO:0055075~potassium ion homeostasis	3	0.510204	0.0306569	840139, 828764, 827760	527	12	22569	10.7064	1	1	1
GOTERM_BP_DIRECT	GO:0045490~pectin catabolic process	7	1.19048	0.0308657	817184, 832850, 824083, 837701, 817185, 838078, 821142	527	101	22569	2.9681	1	1	1
GOTERM_MF_DIRECT	GO:0045330~aspartyl esterase activity	6	1.02041	0.0315091	817184, 832850, 824083, 837701, 817185, 838078	493	69	19260	3.39712	0.999998	0.72996	0.728209
GOTERM_CC_DIRECT	GO:0048046~apoplast	18	3.06122	0.0323142	839844, 843029, 839318, 827051, 842935, 836547, 817395, 838365, 834298, 831044, 826909, 827832, 842184, 824930, 820621, 821630, 844220, 828024	565	477	26014	1.73745	0.993214	0.545751	0.53498
GOTERM_BP_DIRECT	GO:0009620~response to fungus	14	2.38095	0.0343116	816624, 820848, 836792, 843854, 838846, 821678, 817330, 835810, 839345, 2745848, 818271, 830974, 842131, 824176	527	315	22569	1.90335	1	1	1
GOTERM_MF_DIRECT	GO:0000287~magnesium ion binding	9	1.53061	0.0364657	822175, 822173, 826468, 824930, 817793, 828232, 5007670, 832461, 822177	493	148	19260	2.37569	1	0.800325	0.798406
GOTERM_BP_DIRECT	GO:0042545~cell wall modification	6	1.02041	0.0372518	817184, 832850, 824083, 837701, 817185, 838078	527	79	22569	3.25256	1	1	1
GOTERM_BP_DIRECT	GO:0009414~response to water deprivation	32	5.44218	0.0408945	842525, 818739, 835032, 820657, 830541, 826917, 838981, 839752, 818199, 816430, 834818, 818293, 830974, 828849, 824082, 821379, 828520, 816788, 839844, 841346, 840115, 817353, 819331, 817774, 839488, 837302, 818200, 2745848, 824510, 832703, 825527, 821721	527	956	22569	1.43349	1	1	1
GOTERM_BP_DIRECT	GO:0030154~cell differentiation	25	4.2517	0.0410258	819948, 818856, 842429, 839430, 817185, 826488, 824601, 830974, 842131, 820341, 820562, 827631, 836255, 818925, 839802, 843822, 836659, 835866, 817951, 817410, 822073, 831436, 838728, 836190, 843853	527	705	22569	1.51863	1	1	1
GOTERM_BP_DIRECT	GO:0016102~diterpenoid biosynthetic process	4	0.680272	0.0441735	822175, 822173, 832461, 822177	527	34	22569	5.03829	1	1	1
GOTERM_BP_DIRECT	GO:0035987~endodermal cell differentiation	2	0.340136	0.0460704	835866, 827760	527	2	22569	42.8254	1	1	1
GOTERM_CC_DIRECT	GO:0016021~integral component of membrane	155	26.3605	0.0476891	837278, 838523, 842866, 827190, 838249, 823707, 818877, 835810, 817544, 832660, 816850, 816574, 837675, 828688, 835806, 829539, 835528, 824082, 820565, 843960, 824083, 838917, 823710, 824360, 814962, 821519, 818520, 817793, 819732, 834676, 837701, 829918, 832134, 837302, 816342, 828952, 824510, 824876, 829365, 841673, 832084, 843737, 842525, 841557, 819948, 834022, 820657, 814931, 821624, 826917,…	565	6306	26014	1.13171	0.999405	0.675105	0.661781
GOTERM_BP_DIRECT	GO:0046686~response to cadmium ion	14	2.38095	0.0476998	837256, 842910, 820429, 818767, 838957, 826409, 826975, 827734, 828623, 844087, 824930, 843027, 843385, 828520	527	331	22569	1.81135	1	1	1
GOTERM_MF_DIRECT	GO:0016491~oxidoreductase activity	21	3.57143	0.0477834	837256, 832162, 838272, 833610, 838550, 817257, 839883, 834466, 830493, 831562, 839488, 839345, 830011, 828645, 833607, 835806, 827832, 827834, 838271, 828441, 842362	493	522	19260	1.57166	1	0.862117	0.860049
GOTERM_MF_DIRECT	GO:0005524~ATP binding	77	13.0952	0.0482259	837278, 823508, 842226, 838209, 820876, 835613, 818476, 824318, 818312, 836701, 823826, 817544, 835411, 835412, 817586, 837675, 844294, 843361, 828484, 821054, 842234, 843122, 828520, 816624, 838636, 821679, 821678, 820700, 826409, 818520, 832213, 817232, 833502, 834676, 829918, 831285, 837589, 837302, 820193, 829365, 828232, 827266, 828830, 828599, 840143, 830541, 823805, 838420, 823806, 816430,…	493	2473	19260	1.2164	1	0.862117	0.860049
GOTERM_MF_DIRECT	GO:0005516~calmodulin binding	13	2.21088	0.0486083	820848, 817932, 821519, 820897, 818476, 817372, 829918, 837643, 816430, 837675, 828018, 829365, 842450	493	273	19260	1.86033	1	0.862117	0.860049
GOTERM_CC_DIRECT	GO:0005764~lysosome	4	0.680272	0.0488563	839538, 837517, 835091, 834321	565	38	26014	4.84658	0.999506	0.675105	0.661781
GOTERM_MF_DIRECT	GO:0102313~1,8-cineole synthase activity	2	0.340136	0.0504391	822175, 822177	493	2	19260	39.0669	1	0.862117	0.860049
GOTERM_MF_DIRECT	GO:0015137~citrate transmembrane transporter activity	2	0.340136	0.0504391	841557, 819995	493	2	19260	39.0669	1	0.862117	0.860049
GOTERM_BP_DIRECT	GO:0009626~plant-type hypersensitive response	6	1.02041	0.0505727	820429, 826869, 838508, 835091, 830586, 823806	527	86	22569	2.98782	1	1	1
GOTERM_BP_DIRECT	GO:0051603~proteolysis involved in cellular protein catabolic process	5	0.85034	0.0511738	832828, 839538, 837517, 835091, 834321	527	60	22569	3.56879	1	1	1
GOTERM_MF_DIRECT	GO:0019900~kinase binding	5	0.85034	0.0516857	831757, 826409, 828764, 834752, 820032	493	55	19260	3.55154	1	0.862117	0.860049
GOTERM_BP_DIRECT	GO:0009688~abscisic acid biosynthetic process	3	0.510204	0.0524423	814962, 817257, 839488	527	16	22569	8.02977	1	1	1
GOTERM_MF_DIRECT	GO:0004252~serine-type endopeptidase activity	8	1.36054	0.0546381	843737, 832828, 839318, 826647, 829650, 843234, 820621, 836844	493	133	19260	2.34989	1	0.876311	0.87421
GOTERM_BP_DIRECT	GO:0009851~auxin biosynthetic process	4	0.680272	0.0582188	824270, 817257, 839488, 828993	527	38	22569	4.50794	1	1	1
GOTERM_BP_DIRECT	GO:0006631~fatty acid metabolic process	6	1.02041	0.0592876	832163, 841977, 828484, 818477, 820630, 831495	527	90	22569	2.85503	1	1	1
GOTERM_BP_DIRECT	GO:0016099~monoterpenoid biosynthetic process	2	0.340136	0.068305	822175, 822177	527	3	22569	28.5503	1	1	1
GOTERM_BP_DIRECT	GO:0042128~nitrate assimilation	4	0.680272	0.0740944	823707, 842935, 821721, 823710	527	42	22569	4.07861	1	1	1
GOTERM_MF_DIRECT	GO:0015112~nitrate transmembrane transporter activity	3	0.510204	0.076121	840139, 821721, 823710	493	18	19260	6.51116	1	1	1
GOTERM_MF_DIRECT	GO:0031625~ubiquitin protein ligase binding	5	0.85034	0.0772731	824510, 829365, 839010, 835411, 817257	493	63	19260	3.10055	1	1	1
GOTERM_BP_DIRECT	GO:0006952~defense response	26	4.42177	0.0773488	820914, 842226, 839538, 823826, 838365, 823806, 828827, 842450, 842412, 842234, 816624, 817932, 831162, 839561, 834773, 833662, 837643, 837302, 839345, 831634, 821400, 828830, 826770, 828599, 829861, 841771	527	791	22569	1.40766	1	1	1
GOTERM_BP_DIRECT	GO:0006508~proteolysis	8	1.36054	0.0792019	843737, 839318, 839538, 820876, 836844, 816828, 841981, 838510	527	159	22569	2.15474	1	1	1
GOTERM_MF_DIRECT	GO:0080032~methyl jasmonate esterase activity	3	0.510204	0.0836835	824208, 822677, 816893	493	19	19260	6.16846	1	1	1
GOTERM_MF_DIRECT	GO:0080031~methyl salicylate esterase activity	3	0.510204	0.0836835	824208, 822677, 816893	493	19	19260	6.16846	1	1	1
GOTERM_MF_DIRECT	GO:0030599~pectinesterase activity	6	1.02041	0.0897523	817184, 832850, 824083, 837701, 817185, 838078	493	93	19260	2.52045	1	1	1
GOTERM_MF_DIRECT	GO:0046910~pectinesterase inhibitor activity	6	1.02041	0.0897523	817184, 832850, 824083, 837701, 817185, 838078	493	93	19260	2.52045	1	1	1
GOTERM_BP_DIRECT	GO:0006722~triterpenoid metabolic process	2	0.340136	0.0900222	833607, 833610	527	4	22569	21.4127	1	1	1
GOTERM_BP_DIRECT	GO:0050790~regulation of catalytic activity	3	0.510204	0.0922144	828855, 839538, 835456	527	22	22569	5.83983	1	1	1
GOTERM_BP_DIRECT	GO:0071230~cellular response to amino acid stimulus	3	0.510204	0.0922144	817458, 817460, 820032	527	22	22569	5.83983	1	1	1
GOTERM_BP_DIRECT	GO:1901701~cellular response to oxygen-containing compound	15	2.55102	0.0957859	816624, 834022, 814864, 827190, 818739, 838846, 817561, 829807, 836547, 843709, 818430, 837302, 816430, 842076, 820562	527	408	22569	1.57446	1	1	1
GOTERM_BP_DIRECT	GO:0006833~water transport	3	0.510204	0.0994956	818293, 824510, 827760	527	23	22569	5.58593	1	1	1

## Sheet: A1 vs A2
Table S4. GO enrichment result file of differentially expressed genes between sample A1 and sample A2
Category	Term	Count	%	PValue	Genes	List Total	Pop Hits	Pop Total	Fold Enrichment	Bonferroni	Benjamini	FDR
GOTERM_BP_DIRECT	GO:0010200~response to chitin	29	7.30479	3.54556e-10	818319, 823706, 830062, 818876, 835193, 838981, 817763, 839599, 833727, 824844, 841481, 821892, 843968, 836398, 839666, 816947, 28719399, 843725, 823911, 824528, 833860, 839125, 824410, 818140, 831854, 835859, 824855, 844423, 844102	368	421	22569	4.22455	2.22307e-07	2.21952e-07	2.20534e-07
GOTERM_BP_DIRECT	GO:0071456~cellular response to hypoxia	17	4.28212	2.61344e-06	839666, 838017, 843998, 824208, 835537, 839143, 839265, 834842, 838981, 834210, 827435, 829559, 831854, 824855, 828836, 821302, 828511	368	243	22569	4.29049	0.00163729	0.000818007	0.00081278
GOTERM_CC_DIRECT	GO:0005886~plasma membrane	82	20.6549	0.000134744	838401, 817427, 843639, 837276, 818436, 843998, 822735, 830563, 834842, 817460, 837558, 833992, 838122, 832463, 818071, 824083, 843169, 814828, 829699, 820441, 834919, 841981, 842712, 816947, 840976, 819378, 838195, 831049, 819733, 834950, 815850, 839125, 833782, 827028, 828836, 820235, 842884, 822497, 829688, 843254, 839435, 835231, 834022, 815147, 838668, 843976, 818538, 823806, 823807, 818211,…	374	3803	26014	1.49976	0.01272	0.0063961	0.00605947
GOTERM_CC_DIRECT	GO:0009505~plant-type cell wall	20	5.03778	0.000193228	835264, 832185, 818436, 821768, 837482, 839958, 840976, 827949, 818058, 832213, 832102, 836578, 834950, 838365, 836124, 814828, 838608, 824083, 826473, 827320	374	517	26014	2.69076	0.018191	0.0063961	0.00605947
GOTERM_CC_DIRECT	GO:0048046~apoplast	19	4.78589	0.000201982	832185, 818436, 843029, 837482, 821955, 818978, 830299, 836578, 834883, 838365, 836124, 831887, 835859, 824426, 820621, 844078, 829006, 826473, 842784	374	477	26014	2.77058	0.0190073	0.0063961	0.00605947
GOTERM_BP_DIRECT	GO:0009611~response to wounding	28	7.0529	0.000213946	838401, 843639, 838843, 823706, 818876, 843832, 843998, 834842, 838981, 817763, 818211, 828822, 831129, 814828, 841481, 843968, 839666, 838314, 817315, 824528, 839265, 834825, 831854, 824855, 818280, 829925, 844423, 824011	368	782	22569	2.19592	0.125549	0.0398599	0.0396052
GOTERM_BP_DIRECT	GO:0006952~defense response	28	7.0529	0.000254696	843617, 814873, 823824, 830443, 834842, 838365, 823806, 828822, 829757, 829559, 819184, 828827, 841440, 821892, 842399, 834919, 838314, 839507, 839607, 818489, 837305, 815850, 839345, 824410, 816040, 818280, 842784, 841771	368	791	22569	2.17093	0.147613	0.0398599	0.0396052
GOTERM_MF_DIRECT	GO:0020037~heme binding	18	4.53401	0.000328387	835264, 838017, 817315, 843703, 816850, 826841, 833607, 841381, 833833, 823986, 820697, 822236, 830926, 822234, 829325, 840630, 824011, 827663	319	395	19260	2.75132	0.0941311	0.0991728	0.0991728
GOTERM_CC_DIRECT	GO:0005618~cell wall	22	5.54156	0.000443865	832185, 821768, 837482, 821955, 837030, 839958, 827949, 818058, 832213, 832102, 836578, 838365, 835859, 824426, 844202, 814828, 838608, 844078, 829006, 826473, 827320, 842784	374	643	26014	2.37984	0.0412995	0.0105418	0.00998696
GOTERM_CC_DIRECT	GO:0099503~secretory vesicle	10	2.51889	0.000777562	842526, 832185, 844087, 818436, 821768, 833833, 820621, 819632, 838365, 827320	374	169	26014	4.11575	0.0712328	0.0143141	0.0135607
GOTERM_MF_DIRECT	GO:0005506~iron ion binding	16	4.03023	0.000857071	817315, 830443, 837602, 816850, 838334, 826841, 833607, 833833, 823986, 820697, 822236, 830926, 822234, 829325, 824011, 827663	319	354	19260	2.72887	0.227474	0.129418	0.129418
GOTERM_CC_DIRECT	GO:0005773~vacuole	23	5.79345	0.000973323	838401, 842526, 835231, 842569, 821768, 831135, 837649, 819378, 819632, 817460, 817103, 818255, 839599, 827028, 825522, 834806, 841381, 834913, 835538, 844202, 820621, 844078, 840630	374	732	26014	2.18551	0.0883606	0.0143141	0.0135607
GOTERM_CC_DIRECT	GO:0005576~extracellular region	69	17.3804	0.00105472	832185, 837870, 818436, 821768, 837030, 831135, 827949, 833315, 830563, 816895, 838365, 816850, 817861, 816573, 831887, 841381, 814828, 842399, 817315, 821955, 840976, 838195, 836578, 834950, 839125, 825522, 833618, 839917, 841355, 829006, 829688, 839435, 842526, 839958, 837293, 818058, 830142, 836124, 828822, 829757, 833607, 816073, 820621, 844078, 835264, 838017, 842930, 836591, 837482, 843703,…	374	3279	26014	1.46367	0.09539	0.0143141	0.0135607
GOTERM_BP_DIRECT	GO:0048363~mucilage pectin metabolic process	3	0.755668	0.0015484	839475, 816908, 829840	368	4	22569	45.9966	0.621522	0.189287	0.188078
GOTERM_BP_DIRECT	GO:0009753~response to jasmonic acid	18	4.53401	0.00196055	838314, 843639, 816947, 824528, 818489, 837305, 838793, 838122, 833860, 838981, 831174, 817861, 819184, 822184, 818140, 833802, 824855, 831129	368	471	22569	2.34378	0.707845	0.189287	0.188078
GOTERM_BP_DIRECT	GO:0006979~response to oxidative stress	18	4.53401	0.0022072	837894, 843968, 835264, 839666, 838017, 823706, 843703, 831560, 817103, 838981, 817763, 839599, 819184, 818140, 841381, 835538, 818280, 822462	368	476	22569	2.31916	0.749787	0.189287	0.188078
GOTERM_BP_DIRECT	GO:0007165~signal transduction	29	7.30479	0.00241901	838401, 843617, 823706, 818058, 817763, 817586, 819184, 822184, 820145, 841481, 820441, 834919, 842930, 814647, 816947, 28719399, 839507, 843725, 839607, 823911, 838195, 819733, 826809, 839125, 828974, 831854, 835859, 828236, 842884	368	967	22569	1.83923	0.780972	0.189287	0.188078
GOTERM_BP_DIRECT	GO:0010223~secondary shoot formation	4	1.00756	0.00340575	842007, 820621, 821386, 838334	368	19	22569	12.9113	0.882233	0.236889	0.235375
GOTERM_MF_DIRECT	GO:0000976~transcription regulatory region sequence-specific DNA binding	23	5.79345	0.00605946	818319, 839666, 830062, 835274, 843832, 818843, 835193, 834390, 839143, 833962, 839265, 838793, 831174, 835277, 836212, 830318, 824205, 823865, 844423, 843875, 821386, 828651, 829840	319	742	19260	1.8715	0.839498	0.341702	0.341702
GOTERM_BP_DIRECT	GO:0009414~response to water deprivation	27	6.80101	0.00760161	835032, 818876, 838122, 817103, 838981, 831174, 817763, 839599, 844356, 841481, 824262, 843968, 836398, 839666, 835144, 817353, 824528, 833862, 837602, 837305, 833860, 818462, 6241133, 824410, 824855, 843179, 828653	368	956	22569	1.73209	0.991641	0.475861	0.47282
GOTERM_MF_DIRECT	GO:0016705~oxidoreductase activity, acting on paired donors, with incorporation or reduction of molecular oxygen	11	2.77078	0.00776131	826841, 817315, 833607, 833833, 823986, 820697, 830926, 829325, 816850, 824011, 827663	319	245	19260	2.71077	0.904178	0.341702	0.341702
GOTERM_BP_DIRECT	GO:0009737~response to abscisic acid	27	6.80101	0.0086255	835032, 818876, 821768, 818856, 838122, 838981, 831174, 839599, 821052, 818096, 841381, 837805, 831129, 841481, 824262, 843968, 836398, 839666, 835144, 819995, 837305, 818241, 834454, 6241133, 838390, 820697, 829545	368	966	22569	1.71416	0.995624	0.490869	0.487733
GOTERM_MF_DIRECT	GO:0004497~monooxygenase activity	11	2.77078	0.00913071	826841, 817315, 833607, 833833, 823986, 820697, 830926, 829325, 816850, 824011, 827663	319	251	19260	2.64597	0.93677	0.341702	0.341702
GOTERM_MF_DIRECT	GO:0003700~transcription factor activity, sequence-specific DNA binding	41	10.3275	0.0096175	818319, 842007, 835274, 830062, 843832, 820732, 835193, 833556, 831174, 835277, 819300, 827435, 821196, 824205, 824844, 838818, 816908, 832590, 842955, 839666, 835164, 818404, 834390, 824528, 839143, 833962, 839265, 838793, 831383, 836212, 824157, 827503, 818262, 844423, 843875, 828653, 821386, 820793, 828651, 827542, 829840	319	1655	19260	1.49572	0.945463	0.341702	0.341702
GOTERM_MF_DIRECT	GO:0102425~myricetin 3-O-glucosyltransferase activity	3	0.755668	0.011204	829559, 816040, 843725	319	10	19260	18.1129	0.96634	0.341702	0.341702
GOTERM_MF_DIRECT	GO:0102360~daphnetin 3-O-glucosyltransferase activity	3	0.755668	0.011204	829559, 816040, 843725	319	10	19260	18.1129	0.96634	0.341702	0.341702
GOTERM_BP_DIRECT	GO:0050832~defense response to fungus	27	6.80101	0.0129162	818876, 818058, 834842, 838981, 823806, 835277, 839599, 822184, 833802, 841481, 842399, 843968, 836398, 28719399, 819632, 837602, 836578, 831141, 839125, 818140, 831854, 835859, 824855, 844423, 827320, 827663, 824210	368	999	22569	1.65754	0.999712	0.66678	0.662519
GOTERM_MF_DIRECT	GO:0043531~ADP binding	9	2.267	0.0130838	843617, 828827, 839607, 841440, 823824, 826809, 823806, 834919, 841771	319	188	19260	2.89035	0.981017	0.341702	0.341702
GOTERM_MF_DIRECT	GO:0030247~polysaccharide binding	6	1.51134	0.0133212	835859, 821955, 838195, 829006, 839125, 833808	319	85	19260	4.26185	0.982343	0.341702	0.341702
GOTERM_CC_DIRECT	GO:0000325~plant-type vacuole	19	4.78589	0.0133857	838401, 842526, 835231, 821768, 831135, 819378, 832597, 817460, 818255, 839599, 827028, 844087, 834913, 835538, 843454, 820621, 829688, 827320, 840630	374	702	26014	1.88257	0.722028	0.158956	0.15059
GOTERM_MF_DIRECT	GO:0047893~flavonol 3-O-glucosyltransferase activity	3	0.755668	0.0135456	829559, 816040, 843725	319	11	19260	16.4662	0.983512	0.341702	0.341702
GOTERM_MF_DIRECT	GO:0005509~calcium ion binding	11	2.77078	0.0136224	838401, 838434, 843998, 828836, 820235, 833963, 835008, 838195, 835537, 834842, 841961	319	267	19260	2.48741	0.983893	0.341702	0.341702
GOTERM_BP_DIRECT	GO:0031347~regulation of defense response	17	4.28212	0.0138469	836398, 843968, 823911, 833860, 838981, 817763, 839125, 839599, 818376, 819184, 822184, 818140, 833802, 824855, 831129, 844423, 841481	368	531	22569	1.96345	0.99984	0.66678	0.662519
GOTERM_MF_DIRECT	GO:0008194~UDP-glycosyltransferase activity	7	1.76322	0.014709	829559, 838843, 835032, 836681, 816040, 843725, 831129	319	120	19260	3.52194	0.988441	0.341702	0.341702
GOTERM_CC_DIRECT	GO:0016021~integral component of membrane	110	27.7078	0.0151734	817427, 822735, 834842, 838122, 816850, 818111, 831447, 818071, 824083, 843169, 824360, 829896, 843563, 822462, 817315, 840976, 838195, 819733, 832016, 834950, 843454, 821882, 842884, 824353, 843617, 834022, 843976, 821106, 835875, 818211, 819267, 821196, 833607, 837805, 824581, 840475, 841322, 818506, 837640, 829181, 842930, 837363, 841967, 823911, 833963, 824179, 829469, 834806, 828417, 833833,…	374	6306	26014	1.21332	0.766021	0.160164	0.151734
GOTERM_BP_DIRECT	GO:0071310~cellular response to organic substance	8	2.01511	0.019722	830318, 831854, 28719399, 839507, 843725, 820697, 838195, 828236	368	167	22569	2.93791	0.999996	0.881857	0.876222
GOTERM_CC_DIRECT	GO:0000326~protein storage vacuole	3	0.755668	0.024192	842569, 841355, 818255	374	17	26014	12.2746	0.902363	0.229824	0.217728
GOTERM_BP_DIRECT	GO:0009409~response to cold	14	3.52645	0.0248942	839666, 835144, 832185, 814873, 823706, 843029, 837482, 824528, 838122, 838981, 824855, 843179, 828653, 828651	368	431	22569	1.99212	1	1	0.9952
GOTERM_MF_DIRECT	GO:0016491~oxidoreductase activity	16	4.03023	0.0277273	839958, 816307, 835149, 830443, 837602, 831560, 818241, 816895, 830142, 839345, 832463, 836124, 833607, 831887, 840630, 827663	319	522	19260	1.85061	0.999789	0.598118	0.598118
GOTERM_BP_DIRECT	GO:0046274~lignin catabolic process	3	0.755668	0.0339832	831887, 818280, 836124	368	18	22569	10.2215	1	1	0.9952
GOTERM_BP_DIRECT	GO:0010565~regulation of cellular ketone metabolic process	3	0.755668	0.0375805	816947, 838981, 839599	368	19	22569	9.6835	1	1	0.9952
GOTERM_BP_DIRECT	GO:0042742~defense response to bacterium	26	6.54912	0.0383765	815147, 818876, 830563, 838981, 818376, 839599, 822184, 833802, 841322, 843968, 836398, 820646, 28719399, 839607, 819632, 817330, 837602, 826809, 839125, 818140, 831854, 835859, 828417, 824855, 844423, 842367	368	1053	22569	1.51429	1	1	0.9952
GOTERM_BP_DIRECT	GO:0009733~response to auxin	11	2.77078	0.0387545	815985, 829629, 824205, 835538, 828836, 834390, 839827, 817353, 835537, 820145, 820793	368	322	22569	2.09508	1	1	0.9952
GOTERM_MF_DIRECT	GO:0004553~hydrolase activity, hydrolyzing O-glycosyl compounds	6	1.51134	0.0394816	839435, 835859, 821955, 824426, 836578, 829006	319	113	19260	3.20581	0.999995	0.750443	0.750443
GOTERM_MF_DIRECT	GO:0043565~sequence-specific DNA binding	14	3.52645	0.0397585	839666, 842007, 818404, 820732, 819300, 836212, 827435, 824157, 827503, 827603, 844423, 843875, 821386, 827542	319	455	19260	1.85773	0.999995	0.750443	0.750443
GOTERM_BP_DIRECT	GO:0010150~leaf senescence	8	2.01511	0.0402509	838401, 822184, 838668, 825238, 820732, 843703, 820621, 817103	368	194	22569	2.52902	1	1	0.9952
GOTERM_BP_DIRECT	GO:0002376~immune system process	9	2.267	0.0464435	836398, 843968, 818876, 831854, 824855, 841322, 838981, 839125, 818376	368	243	22569	2.27144	1	1	0.9952
GOTERM_BP_DIRECT	GO:0071497~cellular response to freezing	2	0.503778	0.0479968	838793, 831174	368	3	22569	40.8859	1	1	0.9952
GOTERM_BP_DIRECT	GO:0009626~plant-type hypersensitive response	5	1.25945	0.0517299	823706, 826869, 826809, 823806, 824210	368	86	22569	3.56563	1	1	0.9952
GOTERM_BP_DIRECT	GO:0080167~response to karrikin	6	1.51134	0.0582348	830062, 818280, 828836, 830443, 828511, 824440	368	128	22569	2.87479	1	1	0.9952
GOTERM_BP_DIRECT	GO:0071555~cell wall organization	10	2.51889	0.0603901	827434, 829469, 818436, 835859, 821955, 840976, 829006, 834950, 817861, 822462	368	302	22569	2.03076	1	1	0.9952
GOTERM_BP_DIRECT	GO:0048532~anatomical structure arrangement	3	0.755668	0.0709027	842712, 817006, 843169	368	27	22569	6.81431	1	1	0.9952
GOTERM_BP_DIRECT	GO:0006813~potassium ion transport	4	1.00756	0.0712341	821052, 815847, 818071, 824539	368	59	22569	4.15789	1	1	0.9952
GOTERM_BP_DIRECT	GO:1901701~cellular response to oxygen-containing compound	12	3.02267	0.0717244	836398, 828822, 843968, 834022, 822184, 843725, 831129, 820697, 823911, 838195, 828236, 817763	368	408	22569	1.80379	1	1	0.9952
GOTERM_MF_DIRECT	GO:0035251~UDP-glucosyltransferase activity	3	0.755668	0.0727864	829559, 816040, 843725	319	27	19260	6.70846	1	1	1
GOTERM_MF_DIRECT	GO:0022857~transmembrane transporter activity	10	2.51889	0.0730916	818506, 817427, 834022, 834806, 836591, 843976, 822735, 843454, 824581, 833782	319	311	19260	1.94136	1	1	1
GOTERM_BP_DIRECT	GO:0009620~response to fungus	10	2.51889	0.0733477	820848, 838401, 838314, 821302, 817330, 837305, 833860, 839345, 818376, 824210	368	315	22569	1.94695	1	1	0.9952
GOTERM_MF_DIRECT	GO:0033897~ribonuclease T2 activity	2	0.503778	0.0798811	814828, 839225	319	5	19260	24.1505	1	1	1
GOTERM_BP_DIRECT	GO:0009631~cold acclimation	4	1.00756	0.0800419	818856, 828653, 824262, 828651	368	62	22569	3.9567	1	1	0.9952
GOTERM_BP_DIRECT	GO:0031408~oxylipin biosynthetic process	3	0.755668	0.0851579	838314, 843703, 824208	368	30	22569	6.13288	1	1	0.9952
GOTERM_CC_DIRECT	GO:0005774~vacuolar membrane	13	3.27456	0.0869491	835231, 819378, 832597, 818255, 833782, 827028, 834806, 844087, 835538, 843454, 820621, 823468, 827320	374	535	26014	1.69015	0.999823	0.750924	0.711402
GOTERM_MF_DIRECT	GO:0008080~N-acetyltransferase activity	3	0.755668	0.0873815	816836, 818489, 817763	319	30	19260	6.03762	1	1	1
GOTERM_MF_DIRECT	GO:0080043~quercetin 3-O-glucosyltransferase activity	4	1.00756	0.0891767	829559, 838843, 816040, 843725	319	64	19260	3.77351	1	1	1
GOTERM_MF_DIRECT	GO:0051213~dioxygenase activity	5	1.25945	0.0911307	816307, 843703, 830443, 818241, 839345	319	103	19260	2.93088	1	1	1
GOTERM_BP_DIRECT	GO:0098542~defense response to other organism	17	4.28212	0.0933423	838401, 835032, 816947, 818538, 823911, 833667, 833860, 817763, 823806, 818111, 819184, 822184, 834825, 831129, 830926, 829325, 844102	368	683	22569	1.52649	1	1	0.9952
GOTERM_BP_DIRECT	GO:0009627~systemic acquired resistance	5	1.25945	0.0947031	822184, 28719399, 830452, 819632, 836578	368	106	22569	2.89287	1	1	0.9952
GOTERM_MF_DIRECT	GO:0004197~cysteine-type endopeptidase activity	4	1.00756	0.0956808	842569, 817287, 829688, 841981	319	66	19260	3.65916	1	1	1

## Sheet: A1 vs A3
Table S4. GO enrichment result file of differentially expressed genes between sample A1 and sample A3
Category	Term	Count	%	PValue	Genes	List Total	Pop Hits	Pop Total	Fold Enrichment	Bonferroni	Benjamini	FDR
GOTERM_CC_DIRECT	GO:0005886~plasma membrane	492	22.6833	8.24751e-31	831293, 832145, 833474, 842193, 819281, 825857, 843169, 814828, 822463, 822569, 837704, 835526, 834676, 831049, 835641, 831044, 822697, 824870, 832246, 824616, 826914, 834426, 835513, 830064, 831155, 824740, 819384, 831029, 835747, 823536, 823777, 822444, 820385, 823774, 820141, 819037, 832597, 835504, 834892, 820370, 843073, 820132, 844046, 834000, 838723, 824318, 835698, 824563, 826623, 822140,…	2073	3803	26014	1.62348	2.27631e-28	2.27631e-28	2.16085e-28
GOTERM_BP_DIRECT	GO:0010200~response to chitin	112	5.16367	2.28067e-26	834044, 842745, 823706, 818876, 831850, 818598, 818237, 832662, 836587, 819684, 831693, 827514, 834836, 829539, 6240745, 839609, 820562, 821892, 814962, 837267, 843968, 821239, 818762, 831322, 817274, 823815, 833860, 838078, 819057, 818083, 824874, 824115, 844423, 829880, 827464, 821904, 818739, 838504, 840109, 842527, 835193, 831037, 838981, 817763, 833727, 3766886, 828262, 843583, 821472, 83966…	2013	421	22569	2.98266	3.87258e-23	3.8703e-23	3.76083e-23
GOTERM_MF_DIRECT	GO:0000976~transcription regulatory region sequence-specific DNA binding	136	6.27017	1.82234e-15	837277, 816579, 843832, 816173, 834444, 831174, 828568, 825855, 827914, 819280, 829935, 823316, 827990, 820165, 830915, 828200, 837267, 816346, 837780, 834390, 836854, 838870, 839201, 817674, 836212, 824115, 821369, 844423, 825040, 829880, 827464, 844143, 844023, 820790, 827102, 834385, 821902, 838504, 843975, 822318, 842527, 835193, 818213, 830586, 825828, 819264, 835478, 835872, 824981, 827611,…	1749	742	19260	2.01837	1.64668e-12	1.69114e-12	1.65287e-12
GOTERM_BP_DIRECT	GO:0009611~response to wounding	138	6.36238	7.46061e-15	839578, 822619, 837277, 834044, 823706, 843832, 818876, 843834, 827194, 830520, 834842, 818237, 838363, 832142, 832145, 831693, 826147, 827514, 818471, 6240745, 843685, 839609, 814828, 820321, 842471, 824240, 843562, 823551, 843968, 817315, 834273, 824190, 841944, 818762, 831322, 817274, 838870, 817312, 819057, 817553, 836850, 825048, 844383, 822051, 822336, 844423, 825040, 843577, 844143, 838501…	2013	782	22569	1.97852	1.26306e-11	6.33033e-12	6.15128e-12
GOTERM_MF_DIRECT	GO:0003700~transcription factor activity, sequence-specific DNA binding	243	11.2033	1.12398e-14	837277, 843716, 816579, 842745, 843832, 831174, 834444, 843161, 828568, 825855, 827914, 819280, 831723, 821138, 820165, 825297, 837267, 816346, 818404, 835402, 836854, 839201, 817674, 819174, 819290, 830987, 821369, 825040, 829880, 826375, 827464, 844143, 844023, 844024, 827102, 821904, 836165, 816798, 821902, 843975, 822318, 835193, 842527, 836602, 826916, 825828, 819264, 831031, 836841, 835872,…	1749	1655	19260	1.61687	1.03947e-11	5.21526e-12	5.09724e-12
GOTERM_BP_DIRECT	GO:0042742~defense response to bacterium	168	7.7455	7.93093e-14	843716, 818914, 834044, 818876, 818598, 830520, 832662, 819684, 831693, 828569, 829659, 827514, 822184, 834836, 831326, 6240745, 843168, 820562, 821253, 830918, 823551, 843968, 816624, 841269, 820669, 821239, 820304, 839607, 841944, 818762, 831322, 817274, 834676, 819055, 826809, 817312, 834430, 819057, 838508, 840064, 844423, 842367, 826770, 815864, 838501, 818739, 835351, 814658, 838504, 818217…	2013	1053	22569	1.78875	1.346e-10	4.48626e-11	4.35937e-11
GOTERM_CC_DIRECT	GO:0009505~plant-type cell wall	88	4.05717	2.03612e-11	832185, 818436, 821768, 827949, 818553, 831013, 832102, 825409, 836547, 818435, 837756, 831252, 836501, 832220, 838365, 835698, 833828, 824322, 827830, 818471, 827832, 831402, 824083, 814828, 821333, 839844, 840976, 832093, 827260, 838517, 816141, 837504, 817395, 837701, 816103, 836578, 834950, 837028, 836213, 834229, 844220, 843373, 820870, 843693, 823740, 824870, 839318, 839958, 818058, 815145,…	2073	517	26014	2.13599	5.61968e-09	2.80984e-09	2.66731e-09
GOTERM_BP_DIRECT	GO:0071456~cellular response to hypoxia	57	2.62794	2.52151e-11	837551, 843833, 843998, 819923, 842428, 835537, 830520, 830003, 836547, 834842, 832145, 827435, 818194, 823393, 843685, 820165, 818605, 814644, 838517, 840977, 837428, 817197, 816103, 839883, 834752, 828559, 828516, 828836, 820752, 838508, 829167, 829563, 828511, 837252, 822119, 832202, 834225, 838981, 829559, 827896, 3766886, 821357, 842933, 839666, 838017, 818701, 829383, 824208, 839143, 839265…	2013	243	22569	2.62989	4.28153e-08	1.06975e-08	1.03949e-08
GOTERM_CC_DIRECT	GO:0005618~cell wall	100	4.61042	1.55728e-10	821768, 837030, 836501, 838365, 818471, 829936, 814828, 839844, 832093, 838517, 817395, 837701, 838078, 816103, 836578, 839443, 825322, 814838, 829006, 839318, 840109, 839958, 820776, 818058, 830736, 843185, 827612, 826646, 830578, 821630, 829599, 821233, 828940, 840476, 828024, 837482, 819318, 824608, 818341, 843908, 827725, 835859, 844202, 838608, 822038, 827683, 826473, 827320, 842784, 837596,…	2073	643	26014	1.95163	4.29809e-08	1.4327e-08	1.36002e-08
GOTERM_BP_DIRECT	GO:0009414~response to water deprivation	143	6.5929	7.09739e-10	836189, 822619, 837551, 818876, 827194, 817423, 838122, 831174, 837279, 824247, 816293, 819280, 816291, 6240745, 829935, 824082, 821379, 839609, 844410, 843968, 838632, 819739, 839844, 820667, 818762, 819731, 817274, 823815, 837305, 836854, 833860, 819331, 834037, 819057, 831166, 832646, 829760, 843179, 824193, 825040, 844143, 823541, 842525, 821904, 818739, 840345, 818458, 838504, 820657, 826914…	2013	956	22569	1.67705	1.20514e-06	2.40886e-07	2.34072e-07
GOTERM_MF_DIRECT	GO:0043565~sequence-specific DNA binding	83	3.82665	1.14783e-09	843716, 837353, 828481, 836307, 831895, 837316, 827435, 843161, 816370, 825415, 819280, 831723, 823756, 821138, 829853, 837267, 836099, 839801, 843524, 837780, 836690, 818404, 829282, 835327, 831365, 836218, 832099, 836377, 836212, 824157, 827503, 834867, 841110, 843532, 844423, 825040, 826375, 844143, 842007, 822318, 820732, 842527, 836646, 836602, 830586, 834347, 831031, 836841, 836685, 819300,…	1749	455	19260	2.00878	1.06404e-06	3.55064e-07	3.47029e-07
GOTERM_BP_DIRECT	GO:0031347~regulation of defense response	91	4.19548	1.94196e-09	834362, 837551, 839779, 828481, 843834, 821723, 818598, 836547, 818237, 832662, 822184, 824247, 834836, 824567, 6240745, 831129, 822420, 820562, 822540, 843562, 843968, 816624, 838315, 821239, 820304, 818762, 831322, 833860, 832299, 839125, 819057, 824874, 823862, 824437, 835319, 844423, 843577, 843010, 843373, 827388, 816877, 830060, 838501, 840345, 818739, 835351, 843854, 814658, 838504, 822517…	2013	531	22569	1.92139	3.29743e-06	5.4925e-07	5.33714e-07
GOTERM_CC_DIRECT	GO:0016021~integral component of membrane	613	28.2619	5.07431e-09	834568, 836621, 826819, 824765, 842193, 837705, 825857, 835528, 843168, 843169, 822463, 814708, 822462, 814962, 835647, 836856, 835526, 834676, 837701, 832016, 819055, 835883, 819057, 835641, 824876, 822336, 823546, 843054, 821106, 824616, 834305, 834426, 835875, 831037, 835513, 834664, 832002, 818171, 824740, 831029, 821237, 821357, 820387, 822444, 823774, 823639, 814944, 819037, 819159, 831262,…	2073	6306	26014	1.21987	1.40051e-06	3.50127e-07	3.32367e-07
GOTERM_CC_DIRECT	GO:0005576~extracellular region	348	16.0443	6.80171e-09	838005, 820714, 822339, 837030, 817423, 836501, 838365, 832145, 816574, 837279, 834321, 816573, 826147, 828688, 842193, 837705, 821379, 814828, 829891, 816228, 817315, 837023, 818762, 818884, 835526, 833587, 837701, 819055, 837029, 839443, 837028, 814838, 820399, 827585, 838908, 839435, 842526, 839318, 818058, 834305, 836844, 832248, 830064, 816430, 823892, 829757, 843185, 823536, 837490, 835191,…	2073	3279	26014	1.33182	1.87727e-06	3.75454e-07	3.5641e-07
GOTERM_CC_DIRECT	GO:0048046~apoplast	75	3.45781	2.34201e-08	837596, 832185, 818436, 838606, 816055, 817462, 819765, 836547, 836501, 834883, 832220, 838365, 835698, 833828, 827832, 831887, 831326, 841182, 829936, 820243, 816228, 839844, 840895, 821955, 844219, 832093, 827260, 837504, 817395, 835249, 839287, 836578, 831044, 827145, 844220, 843373, 829006, 839318, 840109, 818978, 839196, 831233, 830421, 818259, 837698, 836124, 817365, 823892, 830416, 841080,…	2073	477	26014	1.97311	6.46393e-06	1.07733e-06	1.02268e-06
GOTERM_BP_DIRECT	GO:0006355~regulation of transcription, DNA-templated	202	9.31305	5.95896e-08	837277, 843716, 842745, 843832, 834444, 835652, 843161, 828568, 827914, 819280, 823316, 825054, 820165, 828200, 837267, 816346, 818404, 835402, 836854, 839201, 819290, 831710, 830987, 821369, 825040, 829880, 826375, 827464, 844143, 844023, 844024, 827102, 816798, 821902, 819708, 843975, 835193, 836602, 826916, 819264, 836841, 835872, 824981, 821470, 828549, 825032, 832590, 839545, 834770, 830051,…	2013	1569	22569	1.44343	0.000101178	1.44462e-05	1.40376e-05
GOTERM_BP_DIRECT	GO:0080167~response to karrikin	32	1.47533	2.05732e-07	836562, 836583, 819405, 837075, 830443, 836501, 836389, 835256, 831568, 821237, 829891, 828186, 814644, 843806, 816923, 818586, 835447, 834078, 816167, 844164, 838291, 830765, 824678, 818280, 828836, 828132, 843378, 820333, 840024, 821189, 821661, 828511	2013	128	22569	2.80291	0.000349272	4.36409e-05	4.24065e-05
GOTERM_BP_DIRECT	GO:0071555~cell wall organization	56	2.58183	2.53431e-07	828080, 818436, 820039, 830683, 837756, 827434, 826301, 829936, 824240, 822462, 842035, 843524, 837780, 821955, 840976, 834951, 818285, 834950, 819057, 835641, 834829, 825048, 829006, 840109, 835558, 831233, 834426, 818259, 837698, 830736, 828501, 827018, 843185, 827612, 821435, 844357, 821312, 822444, 829599, 842775, 821233, 828940, 828500, 828024, 836595, 830056, 817295, 834496, 829469, 835859,…	2013	302	22569	2.07898	0.000430233	4.77857e-05	4.64341e-05
GOTERM_CC_DIRECT	GO:0005773~vacuole	99	4.56432	2.58067e-07	836583, 821768, 816978, 817423, 836501, 832145, 834321, 837279, 823393, 841381, 829257, 837023, 820429, 817395, 837667, 837028, 831044, 827864, 825444, 825205, 824870, 842526, 835231, 820816, 818458, 829908, 826914, 830064, 819384, 824349, 824900, 844159, 823777, 829473, 840476, 829479, 840630, 836395, 823636, 831026, 831262, 834496, 834806, 844202, 820914, 831250, 821723, 817109, 831135, 817460,…	2073	732	26014	1.6972	7.12239e-05	1.01752e-05	9.65908e-06
GOTERM_BP_DIRECT	GO:0006979~response to oxidative stress	77	3.55002	4.19599e-07	837551, 823706, 821723, 836547, 816333, 817103, 830362, 832662, 832145, 836663, 827514, 824566, 841381, 6240745, 840493, 820562, 822462, 843968, 827260, 818762, 831241, 831560, 819331, 837028, 834037, 831562, 824156, 826730, 818280, 820276, 837894, 837531, 829390, 840345, 814696, 837252, 822119, 821227, 829908, 834305, 843818, 838981, 817763, 839599, 817365, 830416, 832638, 819184, 834816, 825513…	2013	476	22569	1.81365	0.000712226	6.49341e-05	6.30974e-05
GOTERM_BP_DIRECT	GO:0009737~response to abscisic acid	133	6.13186	4.20905e-07	822619, 837551, 832261, 818876, 821768, 830003, 838363, 838122, 831174, 832662, 816293, 841381, 825855, 819280, 829935, 824082, 821379, 829494, 824240, 820562, 844410, 843968, 838632, 816624, 819739, 818249, 841826, 828151, 832093, 821239, 841944, 818762, 830354, 817274, 823815, 834435, 837305, 818241, 819055, 819331, 834037, 819057, 831166, 829760, 824193, 820276, 823541, 820816, 840345, 820657,…	2013	966	22569	1.54363	0.000714441	6.49341e-05	6.30974e-05
GOTERM_CC_DIRECT	GO:0099503~secretory vesicle	35	1.61365	4.26298e-07	842526, 832185, 818436, 821768, 815021, 837219, 838365, 834321, 830736, 818150, 833406, 820621, 820243, 840792, 836871, 820429, 815558, 838517, 819935, 837504, 835667, 835641, 834905, 844087, 827725, 834207, 833833, 814816, 820352, 844220, 826770, 823740, 827320, 824891, 822594	2073	169	26014	2.5989	0.000117651	1.47073e-05	1.39613e-05
GOTERM_BP_DIRECT	GO:0009751~response to salicylic acid	59	2.72015	8.4772e-07	834362, 834044, 838723, 828481, 842428, 830520, 836547, 838122, 831174, 832662, 831693, 843361, 834836, 824205, 831644, 814903, 822540, 821239, 818762, 830354, 838793, 833662, 832299, 839125, 819057, 823862, 829924, 844423, 843010, 816877, 834022, 835351, 815945, 814658, 822517, 818931, 831070, 835391, 836884, 819222, 816430, 820620, 829599, 825077, 820648, 834294, 818348, 839748, 826708, 836437,…	2013	337	22569	1.96287	0.00143839	0.000119882	0.000116491
GOTERM_BP_DIRECT	GO:0030154~cell differentiation	101	4.65652	2.10518e-06	843957, 817948, 819327, 834280, 837316, 816333, 835497, 824247, 843169, 829494, 820562, 822569, 820304, 836218, 819057, 836212, 819174, 831436, 831677, 822336, 843979, 817523, 819789, 814898, 818856, 829908, 839275, 837537, 839430, 838462, 825828, 830580, 835873, 835596, 826885, 822282, 827174, 844159, 826881, 843583, 840078, 814944, 817659, 835866, 839540, 842938, 816201, 835500, 817410, 821061,…	2013	705	22569	1.6062	0.00356822	0.000274807	0.000267034
GOTERM_MF_DIRECT	GO:0016491~oxidoreductase activity	81	3.73444	2.16949e-06	829093, 819327, 816055, 817462, 830443, 816895, 826819, 837830, 839411, 835256, 832463, 827830, 824763, 827832, 828645, 831887, 815160, 830635, 843881, 834273, 816307, 838272, 825519, 838550, 831560, 818241, 839883, 831562, 839488, 831913, 830869, 833937, 818042, 825844, 838271, 835081, 821047, 823541, 827663, 841712, 832162, 819228, 816759, 841715, 839958, 818135, 826914, 837219, 830421, 832248,…	1749	522	19260	1.70876	0.0020091	0.000503322	0.000491932
GOTERM_BP_DIRECT	GO:0009834~plant-type secondary cell wall biogenesis	28	1.29092	2.33855e-06	820657, 840949, 815021, 834426, 815145, 816574, 827612, 814908, 828024, 831062, 818625, 840976, 823636, 836856, 818285, 834950, 817378, 818386, 837488, 831417, 829788, 829469, 824059, 831914, 819290, 824415, 828593, 843054	2013	115	22569	2.72979	0.003963	0.000283466	0.000275448
GOTERM_BP_DIRECT	GO:0050832~defense response to fungus	133	6.13186	2.5121e-06	822619, 818876, 818598, 834842, 832142, 832662, 831693, 827514, 822184, 818471, 834836, 6240745, 843168, 843968, 838632, 836692, 820429, 834273, 820669, 818762, 835526, 817274, 837701, 819055, 836578, 817312, 819057, 817553, 822175, 831833, 838508, 844423, 826770, 822177, 818739, 840345, 835351, 814658, 838504, 818058, 829908, 834305, 834426, 836602, 831037, 816279, 838981, 823806, 816430, 830977…	2013	999	22569	1.49264	0.00425647	0.000284202	0.000276164
GOTERM_BP_DIRECT	GO:0006952~defense response	110	5.07146	2.91073e-06	839732, 843834, 816330, 823824, 834842, 823826, 834444, 838365, 821808, 824763, 820321, 821892, 816624, 834273, 839846, 822569, 839607, 841944, 837428, 818489, 839561, 837305, 818640, 843577, 821400, 827464, 828830, 826770, 820670, 821902, 838506, 826916, 823806, 831155, 829757, 828822, 828827, 835747, 841440, 842412, 843583, 834770, 820924, 819315, 824608, 832871, 836311, 816040, 822038, 842784,…	2013	791	22569	1.55914	0.00493024	0.00030872	0.000299987
GOTERM_BP_DIRECT	GO:0009753~response to jasmonic acid	73	3.36561	4.23085e-06	837277, 822619, 843639, 843834, 821723, 842428, 836547, 818237, 838122, 832142, 816333, 831174, 831495, 826147, 822184, 831644, 831129, 841026, 838314, 834273, 816947, 817517, 827260, 841944, 835647, 818489, 837305, 838793, 831241, 833860, 836653, 819057, 818640, 836850, 825048, 826730, 825648, 822336, 843577, 820790, 821828, 838501, 818739, 814696, 815945, 814658, 839759, 834305, 833810, 831037,…	2013	471	22569	1.73768	0.00715826	0.000404789	0.000393339
GOTERM_BP_DIRECT	GO:0009626~plant-type hypersensitive response	23	1.0604	4.45349e-06	843716, 820429, 823706, 839846, 819889, 817197, 830586, 835513, 824608, 826809, 823806, 836311, 829955, 822098, 824257, 829954, 829949, 842281, 826869, 838508, 839808, 825077, 824210	2013	86	22569	2.99846	0.00753352	0.000404789	0.000393339
GOTERM_BP_DIRECT	GO:0002376~immune system process	45	2.07469	4.53211e-06	834186, 816877, 834362, 818876, 822517, 818217, 821723, 836547, 818038, 838981, 819222, 832662, 818376, 828228, 843361, 834836, 825513, 6240745, 827836, 823316, 829599, 841322, 825077, 822540, 843968, 827260, 821239, 827916, 826708, 817274, 817295, 819055, 839125, 824156, 830967, 819274, 823862, 831854, 824855, 824437, 843390, 843192, 838728, 843010, 827388	2013	243	22569	2.07623	0.007666	0.000404789	0.000393339
GOTERM_BP_DIRECT	GO:0009873~ethylene-activated signaling pathway	40	1.84417	5.86168e-06	839732, 820816, 842745, 821902, 838504, 843832, 842527, 835193, 824318, 834444, 831174, 831031, 835277, 839073, 843685, 830915, 824340, 841486, 832590, 836310, 834770, 842710, 817936, 818762, 828929, 828908, 819258, 839143, 838176, 836854, 838793, 832099, 824807, 832205, 819093, 834768, 825648, 820752, 827464, 844143	2013	207	22569	2.1665	0.00990379	0.000497363	0.000483295
GOTERM_BP_DIRECT	GO:0006970~response to osmotic stress	57	2.62794	8.98131e-06	839578, 836189, 832460, 823706, 839779, 842428, 830565, 831693, 828647, 826623, 834836, 816291, 840493, 829494, 824240, 838632, 814962, 817517, 821239, 843923, 820667, 835402, 834358, 819055, 830821, 844143, 821828, 834184, 816797, 835032, 820657, 826916, 831037, 816279, 830064, 828228, 827612, 824943, 841481, 842775, 841961, 840476, 818429, 838339, 818701, 839581, 835426, 824528, 824803, 824807,…	2013	346	22569	1.847	0.0151346	0.000725776	0.000705247
GOTERM_MF_DIRECT	GO:0004674~protein serine/threonine kinase activity	106	4.88704	1.31528e-05	837278, 823706, 816330, 830003, 830366, 834204, 837675, 843162, 834836, 835926, 843685, 843169, 843562, 843968, 837387, 828151, 835526, 833587, 834952, 834036, 822051, 828837, 828838, 832009, 828550, 824193, 842483, 837531, 844306, 820658, 832246, 836843, 835873, 831155, 816430, 822282, 835747, 840475, 823774, 820141, 823911, 838294, 837646, 843073, 828018, 844164, 828417, 830849, 830609, 843079,…	1749	768	19260	1.51989	0.0121187	0.00225631	0.00220525
GOTERM_MF_DIRECT	GO:0003677~DNA binding	194	8.94421	1.46985e-05	837277, 842745, 832261, 843832, 832941, 817423, 831174, 834444, 837279, 828568, 831723, 821379, 827591, 821138, 825297, 842999, 819739, 816346, 839209, 835402, 836854, 843052, 826812, 819290, 831710, 830987, 821369, 827464, 844143, 844024, 821904, 836165, 821902, 816797, 843975, 822318, 821469, 826916, 825828, 819264, 831031, 836841, 824981, 827336, 821470, 823777, 832590, 820804, 839545, 834770,…	1749	1595	19260	1.33939	0.0135332	0.00225631	0.00220525
GOTERM_CC_DIRECT	GO:0005774~vacuolar membrane	72	3.3195	1.51614e-05	820914, 836341, 821723, 816978, 822536, 831376, 839494, 831654, 830520, 825409, 817423, 831252, 838200, 835698, 837279, 824247, 830635, 835528, 814708, 829257, 841269, 820429, 821679, 823736, 837701, 819414, 835321, 833782, 827028, 825444, 833937, 842281, 825083, 823468, 836090, 827145, 820870, 835231, 841755, 834184, 837297, 833896, 836884, 818255, 826885, 824349, 824900, 820621, 823777, 829473,…	2073	535	26014	1.68883	0.00417584	0.00046495	0.000441366
GOTERM_MF_DIRECT	GO:0030247~polysaccharide binding	22	1.01429	1.70196e-05	838446, 837596, 838723, 840109, 821955, 844306, 835391, 831233, 818259, 838420, 837698, 839125, 823808, 833803, 835859, 829936, 838718, 843010, 824383, 829006, 828024, 833808	1749	85	19260	2.85017	0.0156535	0.00225631	0.00220525
GOTERM_CC_DIRECT	GO:0000786~nucleosome	17	0.783771	1.98313e-05	836661, 837440, 837297, 823736, 837293, 836119, 838055, 817423, 837279, 831891, 830903, 837409, 823777, 822357, 836090, 830904, 824540	2073	62	26014	3.44084	0.00545855	0.000547345	0.000519581
GOTERM_BP_DIRECT	GO:0009651~response to salt stress	80	3.68834	2.26471e-05	822619, 814873, 842428, 819126, 836547, 838363, 831252, 831174, 836663, 835652, 826623, 816293, 824082, 840493, 843685, 821138, 839609, 814903, 822540, 841789, 816624, 814962, 819739, 818205, 818249, 828151, 816944, 818762, 817274, 836018, 819331, 6241133, 836213, 819057, 842281, 838073, 824193, 828276, 821323, 844143, 816877, 842525, 821904, 817206, 840345, 837252, 818458, 831037, 838981, 830064…	2013	556	22569	1.61318	0.0377252	0.00174692	0.00169751
GOTERM_BP_DIRECT	GO:0045893~positive regulation of transcription, DNA-templated	52	2.39742	2.37505e-05	816579, 828481, 830320, 831174, 824765, 816370, 824205, 825415, 819280, 831723, 843685, 821138, 837267, 842999, 819739, 843524, 818843, 835402, 838793, 817674, 817278, 824796, 819174, 819290, 824270, 827464, 828114, 830586, 836764, 831031, 836841, 836685, 824981, 820145, 822287, 834770, 840158, 842616, 836193, 835866, 819997, 819359, 842938, 830096, 819150, 829425, 829827, 834768, 842462, 843875,…	2013	316	22569	1.84495	0.0395264	0.00175237	0.00170281
GOTERM_CC_DIRECT	GO:0016020~membrane	115	5.30198	3.32941e-05	839974, 837278, 820316, 820039, 830366, 826819, 835497, 824245, 835926, 829890, 829891, 814708, 843563, 838632, 835364, 839967, 820304, 837704, 834676, 834951, 837701, 829918, 837029, 836578, 827864, 825444, 829888, 814838, 820816, 836562, 839438, 820776, 839716, 842802, 839395, 837416, 831037, 835513, 830580, 835079, 834939, 831946, 830578, 835190, 821237, 841162, 841961, 828389, 828940, 840476,…	2073	985	26014	1.46511	0.00914722	0.000835378	0.000793004
GOTERM_BP_DIRECT	GO:0009409~response to cold	65	2.99677	3.50879e-05	821806, 822619, 832185, 814873, 823706, 816815, 838165, 830565, 838122, 830362, 824566, 816293, 824765, 822540, 818605, 838632, 839844, 840895, 841346, 818205, 828151, 835567, 836018, 819331, 837028, 817674, 819174, 829847, 843179, 824193, 829563, 824031, 844143, 835991, 821904, 817205, 839878, 818458, 838504, 818213, 839395, 838981, 829758, 827419, 840476, 825077, 822287, 827773, 841921, 818429,…	2013	431	22569	1.69085	0.0578401	0.002481	0.00241083
GOTERM_BP_DIRECT	GO:0009620~response to fungus	51	2.35131	4.42348e-05	837551, 830683, 818271, 828647, 827514, 2745879, 815160, 843685, 824240, 817878, 816624, 838314, 834273, 843524, 828151, 821239, 821678, 831322, 837305, 836776, 833860, 817553, 824156, 822051, 842281, 825040, 821686, 825240, 843010, 829390, 843854, 844306, 833810, 818376, 816070, 837171, 820848, 820648, 841966, 827916, 817330, 838695, 839345, 831933, 843390, 821302, 820531, 842267, 824176, 824210…	2013	315	22569	1.81522	0.0723608	0.00300266	0.00291773
GOTERM_BP_DIRECT	GO:0098542~defense response to other organism	92	4.24159	6.75816e-05	836067, 837551, 832460, 827194, 838085, 830520, 818237, 816333, 839059, 818111, 819684, 818430, 822184, 824567, 825778, 831129, 827836, 823316, 839609, 839808, 821454, 842471, 824240, 817878, 816228, 816947, 837460, 824190, 816944, 819935, 833667, 831684, 836339, 816262, 836776, 838078, 833860, 830944, 825048, 824874, 824115, 829924, 835319, 829364, 823546, 843610, 825240, 829324, 843010, 843373,…	2013	683	22569	1.5102	0.108418	0.004411	0.00428623
GOTERM_BP_DIRECT	GO:0006468~protein phosphorylation	114	5.25588	7.12669e-05	837278, 823706, 816330, 830003, 830366, 834204, 832662, 837675, 834836, 835926, 843169, 843562, 830918, 843968, 837387, 841269, 828151, 833587, 834676, 834952, 834036, 828837, 828838, 831677, 828550, 824193, 842483, 840345, 835230, 844306, 820658, 832246, 835873, 816430, 822282, 835747, 840475, 820141, 842930, 818348, 830573, 823911, 838294, 823912, 834892, 843073, 828018, 844164, 828417, 830849,…	2013	889	22569	1.43771	0.11398	0.00447926	0.00435256
GOTERM_CC_DIRECT	GO:0009506~plasmodesma	113	5.20977	8.08752e-05	820039, 823702, 830520, 817423, 817544, 818111, 837279, 826301, 818409, 841269, 819978, 838517, 817397, 835526, 818522, 833741, 837667, 816103, 837028, 835641, 832375, 843052, 826812, 828838, 823546, 843693, 824870, 835231, 820816, 819264, 818171, 843185, 830578, 835747, 841440, 824060, 823777, 821630, 824581, 826881, 820385, 823774, 828940, 840476, 829479, 827298, 818506, 839789, 836395, 838339,…	2073	985	26014	1.43963	0.0220751	0.00186013	0.00176577
GOTERM_CC_DIRECT	GO:0000325~plant-type vacuole	85	3.91886	0.000116783	820914, 836341, 821768, 821723, 816978, 822536, 817109, 831135, 830520, 825409, 817460, 831252, 835698, 832145, 837279, 818150, 824247, 834913, 830635, 835528, 820243, 829257, 837023, 841269, 820429, 821679, 819935, 837701, 819414, 837667, 835321, 831044, 827028, 827864, 825444, 833937, 821161, 825205, 842281, 825083, 827145, 820352, 820870, 829688, 842526, 835231, 841755, 834184, 818458, 826914,…	2073	702	26014	1.51946	0.03172	0.00247939	0.00235363
GOTERM_MF_DIRECT	GO:0016747~transferase activity, transferring acyl groups other than amino-acyl groups	23	1.0604	0.000136142	816831, 834294, 816836, 838725, 824190, 821249, 831751, 834106, 818586, 834951, 831620, 831241, 839058, 839059, 836850, 830823, 825389, 831901, 827018, 833901, 839280, 820399, 822201	1749	104	19260	2.43535	0.118572	0.014516	0.0141875
GOTERM_MF_DIRECT	GO:0005515~protein binding	461	21.254	0.00014078	831293, 820039, 835537, 834204, 826819, 834444, 832145, 834321, 819280, 827914, 843169, 842198, 821138, 820165, 823551, 844377, 814962, 821239, 835526, 834676, 835402, 826809, 819057, 819174, 825842, 6241209, 819290, 842084, 824876, 835519, 822579, 822336, 844143, 844023, 844024, 820032, 822318, 818179, 826914, 834426, 836602, 835875, 825828, 836841, 831155, 831154, 824981, 843180, 821357, 822444…	1749	4386	19260	1.15744	0.122354	0.014516	0.0141875
GOTERM_BP_DIRECT	GO:0009733~response to auxin	50	2.30521	0.000151004	835537, 819886, 824205, 818390, 819281, 827397, 843524, 834390, 817353, 831241, 831913, 826730, 832205, 824678, 842281, 828836, 825648, 825240, 820793, 827102, 843893, 815985, 829390, 816798, 819107, 839990, 832204, 836884, 827336, 839073, 843025, 820145, 828262, 843985, 842772, 834770, 836790, 839826, 839827, 834610, 836437, 819359, 838573, 830693, 829827, 829629, 830765, 835538, 842268, 822596	2013	322	22569	1.74094	0.226186	0.0091519	0.00889303
GOTERM_BP_DIRECT	GO:0071695~anatomical structure maturation	22	1.01429	0.000167427	821828, 843957, 840109, 829140, 819415, 837460, 819769, 819935, 836659, 831013, 830025, 837537, 819057, 828822, 831901, 822282, 834606, 836639, 838728, 844159, 825040, 820562	2013	100	22569	2.46656	0.247471	0.00979738	0.00952026
GOTERM_MF_DIRECT	GO:0020037~heme binding	59	2.72015	0.000171988	816055, 816850, 837830, 829779, 841381, 837705, 829890, 829891, 817315, 834273, 837704, 818686, 838550, 816103, 837028, 817157, 830154, 829888, 818042, 823986, 825361, 829324, 829325, 840264, 827663, 842802, 829908, 833610, 835831, 830580, 836003, 830416, 834939, 833607, 829479, 840630, 825276, 835264, 838017, 829140, 818746, 843703, 820689, 819159, 817212, 832111, 830693, 827489, 829304, 830925,…	1749	395	19260	1.64483	0.147384	0.0159605	0.0155993
GOTERM_MF_DIRECT	GO:0005506~iron ion binding	54	2.48963	0.000197502	830443, 826819, 816850, 837830, 829779, 824763, 837705, 829890, 829891, 817315, 834273, 837704, 818686, 835567, 838550, 817157, 839488, 830154, 829888, 818042, 823986, 825361, 829324, 829325, 840264, 827663, 842802, 833610, 835831, 830580, 836003, 833607, 821357, 825276, 820689, 819159, 837602, 817257, 817212, 838014, 838334, 830693, 828732, 830925, 830408, 833833, 820697, 843751, 822478, 822236,…	1749	354	19260	1.6798	0.167317	0.016662	0.016285
GOTERM_BP_DIRECT	GO:0019748~secondary metabolic process	53	2.44352	0.000205722	816578, 822339, 821723, 816333, 835574, 826147, 828647, 833901, 829494, 822540, 821253, 836255, 836692, 818249, 836491, 839443, 817312, 830823, 820399, 842367, 827388, 839435, 821828, 816831, 814696, 832162, 843854, 829908, 816351, 833656, 816790, 817763, 819384, 825513, 841040, 844356, 835190, 834294, 817336, 814944, 817418, 820689, 839581, 824803, 839540, 819034, 831341, 834803, 829707, 830127,…	2013	352	22569	1.68811	0.294855	0.011637	0.0113078
GOTERM_BP_DIRECT	GO:0010150~leaf senescence	34	1.56754	0.000229575	815864, 832460, 840345, 838668, 828481, 820732, 831654, 839990, 817103, 832662, 828228, 818171, 827896, 822184, 2745879, 825238, 820620, 843685, 820621, 824240, 842950, 837068, 840139, 817659, 843703, 838272, 836218, 835246, 819055, 824807, 821061, 843192, 829760, 842268	2013	194	22569	1.96492	0.32285	0.0125674	0.0122119
GOTERM_MF_DIRECT	GO:0005516~calmodulin binding	44	2.02858	0.000253572	843716, 818436, 839637, 835393, 817748, 820897, 839394, 830366, 831599, 835513, 833498, 836884, 816299, 816430, 837675, 828229, 825513, 834913, 824900, 816070, 842450, 827891, 842433, 827773, 820848, 837387, 837683, 818701, 829282, 823956, 836437, 829918, 830675, 835862, 819232, 830275, 836377, 843073, 828018, 828837, 828838, 824855, 820235, 829442	1749	273	19260	1.77483	0.209501	0.0196095	0.0191658
GOTERM_BP_DIRECT	GO:0010345~suberin biosynthetic process	9	0.414938	0.000401676	839578, 820316, 834106, 838363, 831202, 842775, 820372, 829521, 836003	2013	22	22569	4.58657	0.494488	0.0213014	0.0206989
GOTERM_MF_DIRECT	GO:0035251~UDP-glucosyltransferase activity	10	0.461042	0.000422862	835484, 829559, 837068, 816040, 831568, 837075, 818988, 829560, 827220, 816041	1749	27	19260	4.07852	0.324347	0.0275815	0.0269574
GOTERM_MF_DIRECT	GO:0001653~peptide receptor activity	8	0.368834	0.000430167	837531, 843639, 835702, 835028, 834952, 840310, 843562, 822011	1749	17	19260	5.18212	0.328909	0.0275815	0.0269574
GOTERM_MF_DIRECT	GO:0008194~UDP-glycosyltransferase activity	24	1.1065	0.000445822	835484, 838843, 836681, 835032, 817523, 818249, 837075, 818988, 827194, 816790, 816041, 837503, 829559, 818271, 818250, 816040, 831568, 832700, 827229, 831129, 821730, 829560, 827220, 821795	1749	120	19260	2.2024	0.338582	0.0275815	0.0269574
GOTERM_BP_DIRECT	GO:0009624~response to nematode	19	0.87598	0.000496708	829390, 818409, 816815, 828580, 821832, 818213, 831346, 831202, 835321, 833782, 818640, 831219, 827546, 2745879, 824349, 818390, 827464, 842267, 843321	2013	86	22569	2.47699	0.56985	0.0255429	0.0248204
GOTERM_MF_DIRECT	GO:0015293~symporter activity	16	0.737667	0.000581574	840139, 820844, 836273, 817210, 830882, 837667, 834078, 837763, 835025, 844074, 818390, 821721, 820565, 843323, 824353, 843321	1749	65	19260	2.71065	0.416829	0.0337313	0.0329679
GOTERM_MF_DIRECT	GO:0004497~monooxygenase activity	40	1.84417	0.000629562	842802, 818135, 833610, 835831, 830580, 816850, 837830, 836003, 829779, 833607, 837705, 825276, 817315, 834273, 820689, 837704, 819159, 818686, 838550, 817157, 817212, 830154, 830693, 830925, 830408, 829888, 818042, 833833, 823986, 820697, 843751, 822235, 825361, 829324, 830926, 829325, 840264, 824011, 827663, 821461	1749	251	19260	1.7549	0.442219	0.0339501	0.0331818
GOTERM_MF_DIRECT	GO:0022857~transmembrane transporter activity	47	2.1669	0.000658515	832084, 817427, 834022, 823707, 818536, 822735, 838209, 821723, 840949, 833896, 823927, 836389, 836663, 826787, 831029, 820565, 843323, 826384, 841162, 824581, 843321, 818506, 840139, 836571, 821935, 814944, 837460, 836591, 841649, 821613, 814888, 817210, 818323, 831346, 816201, 834972, 835321, 837763, 833782, 827346, 825400, 831219, 834806, 827306, 821721, 828378, 842267	1749	311	19260	1.66419	0.456999	0.0339501	0.0331818
GOTERM_BP_DIRECT	GO:0009617~response to bacterium	36	1.65975	0.000713689	820914, 829390, 843716, 842547, 835032, 814873, 823706, 815945, 828481, 818538, 842428, 833656, 830520, 843818, 819221, 839411, 829955, 829954, 817184, 825778, 827836, 841481, 842471, 824240, 820141, 829282, 837701, 833860, 824608, 824807, 830154, 824156, 824257, 842281, 844024, 824891	2013	223	22569	1.80995	0.702481	0.0356215	0.0346139
GOTERM_MF_DIRECT	GO:0016705~oxidoreductase activity, acting on paired donors, with incorporation or reduction of molecular oxygen	39	1.79806	0.000759204	842802, 833610, 835831, 830580, 816850, 837830, 836003, 829779, 833607, 837705, 825276, 817315, 834273, 820689, 837704, 819159, 818686, 838550, 817157, 817212, 830154, 830693, 830925, 830408, 829888, 818042, 833833, 823986, 820697, 843751, 822235, 825361, 829324, 830926, 829325, 840264, 824011, 827663, 821461	1749	245	19260	1.75293	0.505422	0.0370811	0.036242
GOTERM_BP_DIRECT	GO:1901701~cellular response to oxygen-containing compound	57	2.62794	0.000783341	837551, 827190, 836547, 818237, 832662, 818430, 831693, 822184, 827514, 824247, 6240745, 831129, 824240, 820562, 822540, 843968, 817878, 816624, 819415, 836813, 6241019, 817312, 819057, 823862, 830821, 824437, 819808, 828236, 827388, 816877, 834022, 840345, 818739, 814696, 831070, 833810, 817763, 819222, 816430, 828822, 831901, 828229, 825077, 827411, 838810, 817739, 823911, 817295, 836752, 84416…	2013	408	22569	1.56633	0.735691	0.0379809	0.0369066
GOTERM_BP_DIRECT	GO:0010223~secondary shoot formation	8	0.368834	0.000852005	842007, 819107, 819554, 820621, 821386, 835478, 817157, 838334	2013	19	22569	4.72068	0.7648	0.0401625	0.0390265
GOTERM_BP_DIRECT	GO:0031408~oxylipin biosynthetic process	10	0.461042	0.000885542	838314, 825864, 834273, 815160, 841944, 843703, 824208, 817197, 838551, 821808	2013	30	22569	3.73721	0.777831	0.0406153	0.0394665
GOTERM_MF_DIRECT	GO:0042802~identical protein binding	35	1.61365	0.000914551	837531, 838501, 817206, 843834, 834426, 823847, 834204, 831895, 835926, 828549, 826364, 840630, 843562, 827510, 840078, 839964, 841269, 843524, 834390, 830573, 818686, 835702, 817197, 834676, 838573, 834892, 826730, 824257, 835618, 829847, 829541, 820870, 842268, 820793, 830609	1749	214	19260	1.80103	0.571805	0.0424352	0.0414749
GOTERM_BP_DIRECT	GO:0009809~lignin biosynthetic process	13	0.599355	0.00119925	818686, 835504, 834951, 838165, 818386, 836124, 829955, 830416, 829779, 829954, 831887, 819290, 829551	2013	50	22569	2.91502	0.869651	0.0535558	0.052041
GOTERM_BP_DIRECT	GO:0006633~fatty acid biosynthetic process	23	1.0604	0.00151128	840138, 839578, 834671, 838314, 817205, 837286, 834273, 836183, 841944, 843703, 840977, 837704, 830441, 839395, 838551, 821808, 825752, 825864, 818042, 815160, 829836, 842561, 828450	2013	125	22569	2.06294	0.923318	0.0657599	0.0638999
GOTERM_BP_DIRECT	GO:0042546~cell wall biogenesis	26	1.19871	0.00167024	837596, 837253, 840109, 829053, 831233, 818259, 834785, 837698, 829936, 828142, 829599, 840792, 828024, 842772, 820969, 838339, 821955, 834496, 831166, 830967, 820291, 829707, 835859, 822038, 829006, 827763	2013	150	22569	1.94335	0.941483	0.0697234	0.0677513
GOTERM_BP_DIRECT	GO:0019760~glucosinolate metabolic process	25	1.1526	0.00168454	835274, 816815, 6241205, 824616, 835557, 819264, 834444, 831174, 835277, 821333, 842471, 840792, 820969, 814944, 836491, 838294, 818861, 837646, 839388, 839488, 827680, 835081, 829880, 820531, 844023	2013	142	22569	1.97388	0.942889	0.0697234	0.0677513
GOTERM_MF_DIRECT	GO:0047893~flavonol 3-O-glucosyltransferase activity	6	0.276625	0.00177286	829559, 817523, 816040, 831568, 829560, 816041	1749	11	19260	6.00655	0.806968	0.0783434	0.0765705
GOTERM_BP_DIRECT	GO:0009686~gibberellin biosynthetic process	9	0.414938	0.00186308	841217, 843161, 828645, 827868, 839508, 828182, 818241, 839883, 835256	2013	27	22569	3.73721	0.957848	0.0752775	0.0731482
GOTERM_CC_DIRECT	GO:0009897~external side of plasma membrane	4	0.184417	0.00189808	838363, 839287, 836213, 823808	2073	4	26014	12.549	0.408071	0.0374193	0.0355212
GOTERM_MF_DIRECT	GO:0016760~cellulose synthase (UDP-forming) activity	9	0.414938	0.00208654	836595, 828501, 827612, 821148, 834426, 821233, 828499, 828500, 842035	1749	27	19260	3.67067	0.855755	0.0853107	0.0833802
GOTERM_MF_DIRECT	GO:0016762~xyloglucan:xyloglucosyl transferase activity	10	0.461042	0.00211438	837596, 840109, 835859, 821955, 829936, 831233, 818259, 829006, 828024, 837698	1749	33	19260	3.33697	0.859438	0.0853107	0.0833802
GOTERM_BP_DIRECT	GO:0014070~response to organic cyclic compound	32	1.47533	0.00216636	842547, 832460, 818931, 819886, 816279, 838981, 828228, 826885, 819184, 827514, 824247, 825513, 6240745, 3766886, 843968, 817878, 838315, 814767, 831322, 817330, 816262, 817274, 819055, 831262, 824156, 844163, 825226, 823862, 829924, 824437, 843390, 820053	2013	203	22569	1.76735	0.974839	0.0839001	0.081527
GOTERM_BP_DIRECT	GO:0048825~cotyledon development	11	0.507146	0.00217537	828569, 832968, 820658, 820732, 842281, 839073, 825828, 843693, 829311, 842311, 817211	2013	40	22569	3.0832	0.975222	0.0839001	0.081527
GOTERM_BP_DIRECT	GO:0045892~negative regulation of transcription, DNA-templated	33	1.52144	0.00224364	829390, 822619, 842602, 816798, 832085, 842527, 831256, 824418, 830586, 834444, 830361, 818094, 843161, 835948, 829853, 841486, 822287, 839666, 830051, 837043, 835866, 842938, 824807, 816365, 817278, 827247, 6241209, 832503, 817590, 820752, 844423, 842268, 827102	2013	212	22569	1.74521	0.97794	0.0846102	0.082217
GOTERM_MF_DIRECT	GO:0097573~glutathione oxidoreductase activity	12	0.55325	0.00225315	827247, 831978, 825468, 824874, 822517, 839505, 5008019, 839748, 842758, 835966, 819400, 831256	1749	46	19260	2.8727	0.876439	0.0868047	0.0848404
GOTERM_MF_DIRECT	GO:0046982~protein heterodimerization activity	25	1.1526	0.00233849	829390, 836661, 837297, 837293, 817423, 837279, 831891, 843141, 825415, 837409, 823777, 824540, 837068, 837440, 843524, 823736, 822767, 836119, 818167, 830903, 824270, 822357, 843875, 836090, 830904	1749	143	19260	1.92518	0.885859	0.0868047	0.0848404
GOTERM_BP_DIRECT	GO:0048364~root development	63	2.90456	0.00249298	817427, 843957, 817228, 839536, 816815, 843954, 819769, 824318, 821808, 835652, 824568, 842110, 830915, 822569, 841944, 832498, 836339, 817312, 834279, 822175, 831913, 825400, 842281, 831833, 828550, 825040, 829721, 843693, 828753, 822177, 819789, 820658, 820897, 834305, 818213, 831794, 830580, 822282, 832119, 843787, 841961, 843143, 825111, 840078, 843822, 817418, 837480, 839581, 839064, 837208,…	2013	485	22569	1.45636	0.985569	0.0919694	0.089368
GOTERM_CC_DIRECT	GO:0009705~plant-type vacuole membrane	22	1.01429	0.00254457	838138, 836198, 837363, 821613, 838209, 818411, 819414, 831241, 834730, 821709, 818255, 817123, 817266, 831219, 826787, 824678, 824349, 834703, 824900, 822336, 820870, 827510	2073	136	26014	2.02998	0.505	0.0468201	0.0444452
GOTERM_BP_DIRECT	GO:0071407~cellular response to organic cyclic compound	15	0.691563	0.00273838	840345, 818739, 831070, 818762, 823911, 817295, 817763, 819222, 832662, 819057, 831901, 822184, 823862, 820562, 822540	2013	69	22569	2.43731	0.990497	0.0988729	0.0960762
GOTERM_CC_DIRECT	GO:0046658~anchored component of plasma membrane	26	1.19871	0.0029077	820338, 822339, 815021, 830520, 843818, 832145, 818111, 823808, 826885, 818171, 829599, 827298, 842772, 827773, 817791, 817295, 835667, 836213, 835641, 831417, 814816, 823546, 822697, 827320, 842784, 824891	2073	174	26014	1.87513	0.552328	0.0501578	0.0476136
GOTERM_BP_DIRECT	GO:0045492~xylan biosynthetic process	10	0.461042	0.00291003	829469, 824765, 843645, 835558, 836856, 818412, 828593, 818285, 843054, 837488	2013	35	22569	3.20332	0.992905	0.102882	0.0999716
GOTERM_BP_DIRECT	GO:0055085~transmembrane transport	45	2.07469	0.0031016	832084, 817427, 841557, 836562, 823707, 838209, 821106, 837416, 831654, 838363, 833896, 817544, 838122, 836621, 823927, 818255, 817123, 828702, 826787, 827956, 831029, 843985, 827530, 841761, 822463, 824561, 843321, 835363, 836571, 821613, 821679, 817210, 816201, 828559, 825444, 825400, 831219, 831515, 842281, 843432, 825083, 820870, 843693, 844046, 842267	2013	323	22569	1.56199	0.994881	0.107417	0.104378
GOTERM_BP_DIRECT	GO:1902183~regulation of shoot apical meristem development	5	0.230521	0.00328644	829390, 827914, 817199, 834403, 819127	2013	8	22569	7.00727	0.996263	0.109355	0.106261
GOTERM_BP_DIRECT	GO:0045962~positive regulation of development, heterochronic	5	0.230521	0.00328644	821061, 827568, 820732, 817659, 836218	2013	8	22569	7.00727	0.996263	0.109355	0.106261
GOTERM_BP_DIRECT	GO:0009636~response to toxic substance	10	0.461042	0.00357803	821935, 844065, 825513, 827229, 831798, 821723, 822645, 835190, 827220, 816041	2013	36	22569	3.11434	0.997726	0.11674	0.113438
GOTERM_BP_DIRECT	GO:0071669~plant-type cell wall organization or biogenesis	23	1.0604	0.00370279	820969, 831062, 840109, 838339, 829053, 820039, 827260, 831794, 831027, 834785, 831166, 837543, 823892, 830967, 834803, 821190, 829936, 822038, 828142, 821233, 841982, 829721, 840792	2013	134	22569	1.92438	0.998162	0.11674	0.113438
GOTERM_MF_DIRECT	GO:0004672~protein kinase activity	87	4.01107	0.00371091	837278, 817746, 834000, 823706, 816176, 830683, 824318, 830366, 830003, 834204, 832662, 816299, 817586, 837675, 828404, 843361, 834836, 835926, 830918, 837387, 836012, 841269, 816947, 828151, 836491, 835526, 835600, 834676, 834952, 836018, 834036, 822051, 823862, 824952, 833935, 831677, 820235, 828550, 824193, 842483, 843010, 822011, 837531, 840345, 840268, 835230, 843777, 820658, 822119, 833810,…	1749	712	19260	1.34557	0.96814	0.132451	0.129454
GOTERM_BP_DIRECT	GO:0002237~response to molecule of bacterial origin	20	0.922084	0.00379869	837353, 821832, 835391, 827916, 817274, 819055, 832299, 832662, 816430, 834178, 822098, 824257, 823862, 834836, 831644, 842281, 844423, 825077, 822540, 820053	2013	110	22569	2.03848	0.998439	0.11674	0.113438
GOTERM_CC_DIRECT	GO:0005887~integral component of plasma membrane	18	0.829876	0.00381165	820705, 837596, 836562, 836595, 818409, 838744, 842710, 820844, 835151, 830882, 829918, 832431, 824035, 818371, 825513, 824900, 841981, 824353	2073	105	26014	2.15125	0.651468	0.0618833	0.0587443
GOTERM_BP_DIRECT	GO:2000652~regulation of secondary cell wall biogenesis	11	0.507146	0.00384954	842602, 840158, 835043, 840976, 822339, 836193, 835028, 819997, 842938, 834950, 835873	2013	43	22569	2.86809	0.998569	0.11674	0.113438
GOTERM_BP_DIRECT	GO:0016053~organic acid biosynthetic process	16	0.737667	0.00385235	842547, 28717234, 820714, 820897, 823911, 836665, 839443, 818364, 828822, 830857, 816070, 837171, 825040, 841982, 824571, 841155	2013	79	22569	2.27071	0.998575	0.11674	0.113438
GOTERM_MF_DIRECT	GO:0016759~cellulose synthase activity	10	0.461042	0.0040288	826301, 836595, 828501, 827612, 821148, 834426, 822444, 828499, 828500, 842035	1749	36	19260	3.05889	0.976299	0.138471	0.135338
GOTERM_MF_DIRECT	GO:0005546~phosphatidylinositol-4,5-bisphosphate binding	12	0.55325	0.00451006	836222, 820816, 820109, 830171, 828700, 839416, 836094, 818523, 839343, 827773, 833474, 831154	1749	50	19260	2.64288	0.984858	0.149476	0.146094
GOTERM_BP_DIRECT	GO:0009926~auxin polar transport	11	0.507146	0.00459122	838138, 819107, 820658, 842281, 831515, 818390, 843432, 831241, 843693, 844046, 817157	2013	44	22569	2.80291	0.999596	0.136689	0.132823
GOTERM_MF_DIRECT	GO:0016757~transferase activity, transferring glycosyl groups	67	3.08898	0.0047593	836343, 838843, 827190, 837152, 837075, 827194, 826301, 818271, 823393, 831568, 831129, 843168, 843960, 839609, 821730, 824240, 829896, 822462, 842035, 835484, 818249, 818762, 837503, 818285, 819331, 819057, 837026, 834829, 825048, 827229, 829924, 831833, 827220, 827585, 841232, 832163, 836681, 835032, 817523, 835558, 834426, 816790, 839475, 834664, 818376, 818250, 828501, 827612, 821190, 821312,…	1749	528	19260	1.39736	0.987995	0.152298	0.148851
GOTERM_MF_DIRECT	GO:0051213~dioxygenase activity	19	0.87598	0.00503773	835980, 841217, 841712, 832162, 841715, 816307, 839508, 843703, 830443, 818241, 839883, 839345, 835256, 824763, 828645, 827868, 830765, 828132, 827174	1749	103	19260	2.03134	0.990737	0.155834	0.152307
GOTERM_BP_DIRECT	GO:0090558~plant epidermis development	44	2.02858	0.00519702	830025, 837537, 836349, 816333, 819221, 826885, 824445, 826864, 2745712, 844159, 826881, 841102, 820562, 843583, 836255, 842712, 28717234, 838315, 835043, 829140, 819415, 814944, 843822, 829260, 819759, 835966, 816262, 835304, 839540, 816201, 834279, 819057, 831913, 827765, 837617, 838728, 822336, 825040, 822038, 820332, 824174, 829006, 822596, 827760	2013	323	22569	1.52728	0.999856	0.152058	0.147757
GOTERM_MF_DIRECT	GO:0016709~oxidoreductase activity, acting on paired donors, with incorporation or reduction of molecular oxygen, NAD(P)H as one donor, and incorporation of one atom of oxygen	17	0.783771	0.00535724	842802, 837704, 818686, 833610, 835831, 830580, 830154, 830693, 830408, 833607, 829888, 829890, 822236, 829891, 822235, 825276, 827663	1749	88	19260	2.12732	0.993123	0.160372	0.156743
GOTERM_BP_DIRECT	GO:0045165~cell fate commitment	5	0.230521	0.00549991	3766682, 827914, 817199, 819127, 826364	2013	9	22569	6.22868	0.999914	0.158192	0.153718
GOTERM_BP_DIRECT	GO:0042430~indole-containing compound metabolic process	14	0.645459	0.00569325	821239, 831322, 840949, 837646, 817763, 836653, 832662, 836850, 822184, 829364, 837171, 820531, 826881, 822540	2013	67	22569	2.34273	0.999938	0.159085	0.154585
GOTERM_BP_DIRECT	GO:0009627~systemic acquired resistance	19	0.87598	0.00571843	818429, 815864, 28719399, 818762, 830452, 837504, 817274, 826708, 819055, 836578, 817312, 834178, 822184, 834905, 834836, 842281, 843390, 838508, 821379	2013	106	22569	2.00963	0.999941	0.159085	0.154585
GOTERM_BP_DIRECT	GO:0009826~unidimensional cell growth	27	1.24481	0.00581334	838723, 820776, 835217, 818553, 830025, 832941, 837756, 838443, 835256, 826885, 828645, 824568, 828120, 823774, 828940, 843562, 816346, 831062, 838294, 835526, 818341, 843908, 814838, 821324, 838608, 820332, 823740	2013	173	22569	1.74979	0.99995	0.159117	0.154616
GOTERM_BP_DIRECT	GO:0009734~auxin-activated signaling pathway	33	1.52144	0.00603113	816798, 835098, 816913, 820658, 820612, 823702, 819264, 816477, 831595, 824568, 818390, 819281, 828120, 843985, 840078, 839826, 834390, 839827, 838573, 837763, 817211, 827328, 831515, 842281, 825648, 843432, 824270, 842268, 843693, 820793, 844046, 827102, 828498	2013	226	22569	1.6371	0.999965	0.162458	0.157862
GOTERM_MF_DIRECT	GO:0004553~hydrolase activity, hydrolyzing O-glycosyl compounds	20	0.922084	0.00619194	839435, 837596, 840109, 821955, 839196, 831233, 818259, 819055, 836578, 832220, 837698, 831044, 832474, 829788, 843185, 835859, 824426, 829936, 829006, 828024	1749	113	19260	1.94903	0.996842	0.17729	0.173278
GOTERM_BP_DIRECT	GO:0009404~toxin metabolic process	12	0.55325	0.00628562	828228, 827687, 837551, 819384, 833802, 822517, 827229, 821239, 835391, 843192, 838728, 843168	2013	53	22569	2.53848	0.999978	0.164631	0.159975
GOTERM_MF_DIRECT	GO:0005509~calcium ion binding	38	1.75196	0.00630449	839974, 841755, 820816, 818739, 838723, 818458, 818931, 843998, 838506, 835537, 830366, 834842, 816299, 827877, 838718, 841961, 840476, 822540, 827773, 838434, 840117, 842710, 842959, 842958, 835008, 833963, 819039, 835500, 819272, 821161, 825844, 833756, 827826, 828836, 820235, 821323, 828753, 824198	1749	267	19260	1.56725	0.997157	0.17729	0.173278
GOTERM_BP_DIRECT	GO:0032870~cellular response to hormone stimulus	23	1.0604	0.00630585	816877, 817878, 814696, 832162, 838339, 822517, 822569, 827916, 837537, 817295, 818237, 816279, 838981, 818430, 828228, 831901, 824437, 816070, 843390, 843192, 829760, 843610, 841481	2013	140	22569	1.84191	0.999978	0.164631	0.159975
GOTERM_BP_DIRECT	GO:0009867~jasmonic acid mediated signaling pathway	22	1.01429	0.00709882	838501, 834044, 840158, 821902, 838504, 820646, 818876, 839748, 824190, 827194, 818626, 831322, 836602, 817274, 838551, 824697, 816070, 825648, 837171, 825040, 821795, 843583	2013	133	22569	1.85455	0.999994	0.18152	0.176386
GOTERM_BP_DIRECT	GO:0009755~hormone-mediated signaling pathway	47	2.1669	0.00720041	836189, 840345, 837551, 827190, 818739, 814658, 836824, 836547, 831037, 838981, 832662, 831693, 839599, 827514, 825513, 6240745, 831129, 3766886, 839609, 840475, 840310, 820562, 825077, 822540, 843968, 820969, 817739, 818843, 6241094, 819415, 821239, 823912, 816262, 837646, 838078, 819057, 819150, 826456, 844163, 818140, 824855, 830821, 831933, 840163, 822258, 828114, 819808	2013	357	22569	1.47604	0.999995	0.18152	0.176386
GOTERM_BP_DIRECT	GO:0048366~leaf development	27	1.24481	0.00727364	837276, 840345, 816815, 820732, 818213, 839990, 835478, 819300, 828645, 827879, 842712, 838138, 817659, 818884, 828908, 836218, 826708, 835447, 832299, 820609, 832968, 828515, 821061, 818140, 827568, 825648, 829541	2013	176	22569	1.71997	0.999996	0.18152	0.176386
GOTERM_BP_DIRECT	GO:0048589~developmental growth	73	3.36561	0.00757697	842547, 836067, 819327, 829053, 819769, 831135, 831013, 819886, 835497, 829659, 824247, 2745712, 827836, 841102, 829699, 820562, 841982, 836255, 835241, 835043, 819415, 822569, 839607, 819935, 820304, 836659, 835966, 819258, 816262, 819057, 825522, 844024, 817523, 819789, 822517, 829908, 839394, 837537, 839430, 830580, 835873, 835596, 837698, 818376, 826885, 831901, 828229, 843025, 844159, 828262…	2013	607	22569	1.34835	0.999998	0.186349	0.181078
GOTERM_BP_DIRECT	GO:0006949~syncytium formation	6	0.276625	0.00785912	828732, 818553, 814838, 828940, 818341, 838014	2013	15	22569	4.48465	0.999998	0.188037	0.182718
GOTERM_CC_DIRECT	GO:0005794~Golgi apparatus	115	5.30198	0.00795746	836343, 817943, 827190, 820714, 821924, 820039, 830520, 834842, 833474, 826301, 835926, 824765, 831447, 842193, 824082, 843960, 843201, 839609, 824240, 822462, 838517, 820304, 818762, 836856, 816067, 834829, 827864, 825444, 829924, 831833, 822697, 843054, 823541, 835231, 837253, 818978, 831037, 834664, 831946, 828700, 819384, 824900, 832636, 837490, 822444, 821233, 827298, 5008177, 842933, 837485…	2073	1146	26014	1.25928	0.889754	0.120936	0.114802
GOTERM_BP_DIRECT	GO:0048878~chemical homeostasis	8	0.368834	0.00797799	824156, 818182, 819191, 835391, 831833, 835190, 843143, 835574	2013	27	22569	3.32196	0.999999	0.188037	0.182718
GOTERM_BP_DIRECT	GO:0009695~jasmonic acid biosynthetic process	8	0.368834	0.00797799	838314, 825864, 834273, 815160, 841944, 829022, 819090, 838551	2013	27	22569	3.32196	0.999999	0.188037	0.182718
GOTERM_CC_DIRECT	GO:0009986~cell surface	5	0.230521	0.00839597	818458, 818390, 843432, 821047, 825111	2073	11	26014	5.70407	0.902419	0.120936	0.114802
GOTERM_BP_DIRECT	GO:0045487~gibberellin catabolic process	5	0.230521	0.00852459	835980, 841217, 836690, 839508, 839883	2013	10	22569	5.60581	1	0.198167	0.192562
GOTERM_BP_DIRECT	GO:0010411~xyloglucan metabolic process	11	0.507146	0.00873923	837596, 843185, 840109, 835859, 821955, 829936, 831233, 818259, 829006, 828024, 837698	2013	48	22569	2.56933	1	0.200412	0.194743
GOTERM_CC_DIRECT	GO:0000326~protein storage vacuole	6	0.276625	0.00876349	842569, 837428, 834435, 841355, 820870, 818255	2073	17	26014	4.42905	0.911909	0.120936	0.114802
GOTERM_BP_DIRECT	GO:0010051~xylem and phloem pattern formation	10	0.461042	0.00889358	827434, 842547, 828523, 824270, 835028, 832357, 826364, 838573, 843693, 831141	2013	41	22569	2.73454	1	0.201232	0.19554
GOTERM_MF_DIRECT	GO:0102360~daphnetin 3-O-glucosyltransferase activity	5	0.230521	0.00907994	829559, 817523, 816040, 831568, 816041	1749	10	19260	5.506	0.999787	0.234871	0.229556
GOTERM_MF_DIRECT	GO:0102425~myricetin 3-O-glucosyltransferase activity	5	0.230521	0.00907994	829559, 817523, 816040, 831568, 816041	1749	10	19260	5.506	0.999787	0.234871	0.229556
GOTERM_MF_DIRECT	GO:0008324~cation transmembrane transporter activity	7	0.322729	0.00911136	841755, 826623, 824349, 837416, 831654, 835513, 838200	1749	21	19260	3.67067	0.999793	0.234871	0.229556
GOTERM_BP_DIRECT	GO:0009833~plant-type primary cell wall biogenesis	8	0.368834	0.00983499	836595, 828501, 827612, 821148, 834426, 828499, 828500, 842035	2013	28	22569	3.20332	1	0.217952	0.211787
GOTERM_BP_DIRECT	GO:0046777~protein autophosphorylation	29	1.33702	0.00988939	837278, 837531, 824318, 830366, 835039, 834204, 816299, 831155, 828349, 843162, 835926, 833803, 835947, 843685, 823774, 828983, 825111, 837387, 835526, 837646, 837686, 822051, 832009, 843390, 820235, 824193, 829541, 820053, 843079	2013	198	22569	1.64211	1	0.217952	0.211787
GOTERM_BP_DIRECT	GO:0009688~abscisic acid biosynthetic process	6	0.276625	0.0106046	814962, 839889, 820667, 842775, 817257, 839488	2013	16	22569	4.20436	1	0.22495	0.218587
GOTERM_BP_DIRECT	GO:0010120~camalexin biosynthetic process	6	0.276625	0.0106046	818429, 823706, 843685, 824807, 830154, 834178	2013	16	22569	4.20436	1	0.22495	0.218587
GOTERM_BP_DIRECT	GO:0048354~mucilage biosynthetic process involved in seed coat development	6	0.276625	0.0106046	836383, 822697, 839475, 839256, 844023, 823808	2013	16	22569	4.20436	1	0.22495	0.218587
GOTERM_BP_DIRECT	GO:0010243~response to organonitrogen compound	30	1.38313	0.0112929	834186, 836189, 816877, 840345, 814696, 814658, 827194, 833810, 818430, 816430, 819184, 824427, 822645, 820969, 816228, 824190, 836813, 835647, 816262, 826708, 819055, 844065, 2745747, 824855, 830821, 843192, 843610, 822258, 828450, 843373	2013	209	22569	1.60932	1	0.236592	0.2299
GOTERM_BP_DIRECT	GO:0006865~amino acid transport	13	0.599355	0.0114937	839139, 834185, 822536, 831376, 835875, 834078, 835025, 844074, 824740, 831537, 818390, 828681, 841177	2013	65	22569	2.24232	1	0.237863	0.231135
GOTERM_BP_DIRECT	GO:0009740~gibberellic acid mediated signaling pathway	15	0.691563	0.0118601	843806, 816346, 828182, 836307, 832142, 831375, 843908, 818255, 824234, 843161, 828645, 834869, 839073, 824976, 843022	2013	81	22569	2.07623	1	0.239602	0.232825
GOTERM_BP_DIRECT	GO:0009739~response to gibberellin	15	0.691563	0.0118601	814962, 816815, 816176, 818213, 830354, 832555, 818341, 831375, 843908, 836884, 820609, 835256, 819174, 828645, 824976	2013	81	22569	2.07623	1	0.239602	0.232825
GOTERM_MF_DIRECT	GO:0015204~urea transmembrane transporter activity	4	0.184417	0.0120995	844415, 828051, 820870, 818255	1749	6	19260	7.34134	0.999987	0.295614	0.288925
GOTERM_BP_DIRECT	GO:0044248~cellular catabolic process	54	2.48963	0.0122666	816578, 816978, 839494, 836547, 818038, 830362, 836663, 826147, 831644, 823996, 2745712, 837826, 821530, 820562, 818205, 842959, 819415, 822569, 839440, 834358, 830903, 827229, 834306, 830821, 843179, 829760, 816877, 835032, 840109, 822517, 818931, 835391, 834305, 826914, 837219, 843818, 830977, 828228, 819384, 825513, 835190, 841162, 828142, 826881, 829599, 821935, 832111, 843192, 843390, 838728…	2013	435	22569	1.39179	1	0.244899	0.237972
GOTERM_MF_DIRECT	GO:0016301~kinase activity	73	3.36561	0.0123562	837278, 817746, 834043, 834000, 843639, 830683, 824318, 832662, 835255, 824720, 834836, 835926, 835969, 843169, 838718, 841386, 830918, 840138, 835364, 841269, 828151, 836813, 834676, 819733, 834036, 837787, 839125, 826456, 823862, 824952, 831677, 824077, 827026, 837531, 816877, 835230, 844306, 820658, 822119, 833810, 835039, 834940, 838420, 827016, 833803, 843025, 823335, 844238, 823774, 827893,…	1749	609	19260	1.31999	0.99999	0.295614	0.288925
GOTERM_MF_DIRECT	GO:0042910~xenobiotic transporter activity	12	0.55325	0.0124234	841557, 821935, 814944, 827306, 821723, 819995, 841162, 828378, 834972, 835321, 833782, 836663	1749	57	19260	2.31832	0.999991	0.295614	0.288925
GOTERM_MF_DIRECT	GO:0015562~efflux transmembrane transporter activity	5	0.230521	0.0132554	842281, 840064, 838363, 817544, 838122	1749	11	19260	5.00546	0.999996	0.307526	0.300567
GOTERM_BP_DIRECT	GO:0010074~maintenance of meristem identity	6	0.276625	0.0139395	835702, 834952, 816477, 840310, 821809, 822011	2013	17	22569	3.95704	1	0.274413	0.266651
GOTERM_BP_DIRECT	GO:0010311~lateral root formation	12	0.55325	0.0141293	819150, 816798, 818843, 821416, 841944, 818390, 835028, 838462, 830915, 829861, 825111, 821808	2013	59	22569	2.28033	1	0.274413	0.266651
GOTERM_BP_DIRECT	GO:0009738~abscisic acid-activated signaling pathway	36	1.65975	0.0143818	837597, 822619, 820816, 834184, 835274, 816797, 814873, 823706, 831293, 824318, 818411, 817544, 838122, 823808, 819280, 829935, 816291, 837529, 843022, 822287, 827510, 814644, 840158, 842710, 818626, 816362, 823815, 836854, 817553, 2745747, 827526, 838390, 838073, 824193, 829541, 821323	2013	268	22569	1.50604	1	0.274413	0.266651
GOTERM_BP_DIRECT	GO:0009828~plant-type cell wall loosening	9	0.414938	0.014588	820776, 830056, 818553, 814838, 838608, 823740, 828940, 818341, 843671	2013	37	22569	2.72715	1	0.274413	0.266651
GOTERM_BP_DIRECT	GO:1901605~alpha-amino acid metabolic process	14	0.645459	0.0146463	816877, 814944, 818876, 827194, 823911, 834305, 818237, 836850, 829659, 2745712, 816070, 831129, 819281, 837171	2013	75	22569	2.09284	1	0.274413	0.266651
GOTERM_BP_DIRECT	GO:0007165~signal transduction	107	4.93315	0.0147151	822619, 816579, 823706, 819327, 816330, 818598, 818237, 822184, 833901, 823316, 842471, 824240, 820441, 843209, 828151, 822569, 839607, 831684, 819733, 819055, 826809, 817312, 832646, 843610, 818058, 832246, 816279, 817763, 816430, 830736, 830578, 820145, 821630, 829599, 815997, 842930, 814944, 823911, 827687, 819274, 835859, 843192, 829221, 824176, 822155, 842420, 834362, 837913, 830683, 817586,…	2013	967	22569	1.24058	1	0.274413	0.266651
GOTERM_BP_DIRECT	GO:0010015~root morphogenesis	46	2.12079	0.0149564	842547, 817523, 818799, 819327, 829908, 831013, 830025, 819886, 837537, 836349, 816333, 821809, 835596, 835497, 818376, 816430, 826885, 831901, 843161, 824445, 825238, 844159, 826881, 820562, 843583, 836255, 838315, 835241, 829140, 819415, 819935, 820304, 819759, 835966, 836659, 816262, 830675, 839540, 819057, 825522, 834803, 834647, 837617, 838728, 822336, 824571	2013	363	22569	1.42076	1	0.275881	0.268077
GOTERM_MF_DIRECT	GO:0015297~antiporter activity	20	0.922084	0.0162794	841557, 821935, 814944, 821723, 820304, 819995, 837416, 831654, 819693, 815850, 817378, 834972, 835321, 833782, 836663, 828559, 827306, 841162, 828378, 5008177	1749	124	19260	1.77613	1	0.36847	0.360132
GOTERM_BP_DIRECT	GO:2000022~regulation of jasmonic acid mediated signaling pathway	10	0.461042	0.0163207	838501, 824763, 828481, 843834, 829282, 824528, 843577, 830443, 838200, 824807	2013	45	22569	2.49147	1	0.297639	0.28922
GOTERM_BP_DIRECT	GO:0051707~response to other organism	7	0.322729	0.0164868	818171, 829559, 816040, 838508, 829560, 820321, 816041	2013	24	22569	3.27006	1	0.297639	0.28922
GOTERM_BP_DIRECT	GO:0001666~response to hypoxia	18	0.829876	0.0176002	829390, 837551, 835032, 816900, 836547, 817295, 816103, 830977, 824156, 822184, 823393, 819384, 833802, 816070, 843192, 820531, 822596, 824571	2013	110	22569	1.83463	1	0.314395	0.305502
GOTERM_BP_DIRECT	GO:0046274~lignin catabolic process	6	0.276625	0.0179124	831887, 818280, 817462, 830421, 818386, 836124	2013	18	22569	3.73721	1	0.316639	0.307683
GOTERM_BP_DIRECT	GO:0009832~plant-type cell wall biogenesis	16	0.737667	0.0189497	836595, 820039, 834426, 835304, 817214, 826885, 824134, 841080, 827434, 825348, 835859, 820332, 822697, 828010, 821233, 841102	2013	94	22569	1.90836	1	0.331523	0.322145
GOTERM_CC_DIRECT	GO:0031225~anchored component of membrane	31	1.42923	0.0195722	838446, 836341, 819405, 822339, 815021, 843818, 832145, 816574, 830022, 823808, 826885, 829757, 827298, 842772, 821833, 821832, 819037, 817791, 835667, 836213, 839026, 835641, 830944, 831417, 828974, 827129, 831914, 835716, 822697, 827365, 842784	2073	254	26014	1.53157	0.995727	0.257234	0.244186
GOTERM_MF_DIRECT	GO:0019139~cytokinin dehydrogenase activity	4	0.184417	0.0197563	825519, 832248, 835799, 843881	1749	7	19260	6.29258	1	0.436051	0.426184
GOTERM_MF_DIRECT	GO:0015171~amino acid transmembrane transporter activity	12	0.55325	0.020205	844074, 824740, 839139, 834185, 831537, 822536, 818390, 831376, 831346, 834078, 841177, 835025	1749	61	19260	2.1663	1	0.436051	0.426184
GOTERM_BP_DIRECT	GO:0035865~cellular response to potassium ion	3	0.138313	0.0224166	836099, 832099, 827773	2013	3	22569	11.2116	1	0.384253	0.373384
GOTERM_BP_DIRECT	GO:1901957~regulation of cutin biosynthetic process	3	0.138313	0.0224166	821209, 818435, 831383	2013	3	22569	11.2116	1	0.384253	0.373384
GOTERM_BP_DIRECT	GO:0015706~nitrate transport	7	0.322729	0.0242084	840139, 823707, 836198, 836393, 841649, 843323, 837763	2013	26	22569	3.01851	1	0.410817	0.399197
GOTERM_MF_DIRECT	GO:0016702~oxidoreductase activity, acting on single donors with incorporation of molecular oxygen, incorporation of two atoms of oxygen	5	0.230521	0.0248072	838314, 839889, 819107, 841944, 821808	1749	13	19260	4.23539	1	0.523207	0.511367
GOTERM_BP_DIRECT	GO:0009965~leaf morphogenesis	12	0.55325	0.0277568	824134, 821061, 843141, 827568, 816209, 820732, 831723, 817659, 836218, 821138, 816908, 829840	2013	65	22569	2.06984	1	0.464874	0.451725
GOTERM_BP_DIRECT	GO:0009958~positive gravitropism	8	0.368834	0.0280013	828569, 827328, 836370, 818390, 843432, 831258, 834610, 815970	2013	34	22569	2.63803	1	0.464874	0.451725
GOTERM_MF_DIRECT	GO:0080043~quercetin 3-O-glucosyltransferase activity	12	0.55325	0.0280505	829559, 838843, 817523, 816040, 831568, 827229, 837075, 818988, 827194, 827220, 837503, 816041	1749	64	19260	2.06475	1	0.578464	0.565374
GOTERM_BP_DIRECT	GO:0097305~response to alcohol	18	0.829876	0.0282157	817878, 827190, 818739, 837460, 823702, 836824, 832016, 835315, 843818, 816430, 819274, 834306, 6240745, 844356, 827680, 822258, 821253, 820053	2013	116	22569	1.73973	1	0.464874	0.451725
GOTERM_BP_DIRECT	GO:0010167~response to nitrate	7	0.322729	0.0288457	827247, 840139, 825468, 839505, 821721, 816055, 837763	2013	27	22569	2.90672	1	0.466201	0.453014
GOTERM_BP_DIRECT	GO:0006955~immune response	7	0.322729	0.0288457	836222, 822098, 843639, 823862, 839846, 826708, 837675	2013	27	22569	2.90672	1	0.466201	0.453014
GOTERM_CC_DIRECT	GO:0000139~Golgi membrane	46	2.12079	0.0289433	839974, 836343, 817943, 821924, 836383, 837638, 835217, 835558, 818412, 839475, 831946, 826301, 828501, 824765, 824082, 821312, 822444, 824240, 828500, 822462, 5008177, 842035, 837023, 818625, 842616, 819318, 817452, 836856, 835303, 818285, 815850, 817378, 834496, 819057, 837488, 834829, 824134, 825048, 829469, 829924, 844160, 821148, 828593, 828499, 843054, 827763	2073	423	26014	1.36466	0.999698	0.363107	0.344688
GOTERM_MF_DIRECT	GO:1990538~xylan O-acetyltransferase activity	4	0.184417	0.0295041	824765, 843645, 818625, 818412	1749	8	19260	5.506	1	0.595214	0.581744
GOTERM_BP_DIRECT	GO:0048653~anther development	9	0.414938	0.0300693	818094, 838314, 837353, 831256, 814816, 824270, 839275, 824011, 829267	2013	42	22569	2.40249	1	0.476893	0.463404
GOTERM_BP_DIRECT	GO:0042128~nitrate assimilation	9	0.414938	0.0300693	823707, 836198, 821721, 817210, 816055, 843323, 840630, 843321, 837763	2013	42	22569	2.40249	1	0.476893	0.463404
GOTERM_BP_DIRECT	GO:0045087~innate immune response	18	0.829876	0.03037	837531, 820848, 843639, 840345, 828151, 821723, 830452, 834753, 831037, 831141, 831155, 843073, 822184, 824721, 831933, 827891, 842433, 816909	2013	117	22569	1.72487	1	0.477203	0.463705
GOTERM_BP_DIRECT	GO:1990961~drug transmembrane export	10	0.461042	0.030978	821935, 814944, 827306, 821723, 841162, 828378, 834972, 835321, 833782, 836663	2013	50	22569	2.24232	1	0.482291	0.468649
GOTERM_MF_DIRECT	GO:0047262~polygalacturonate 4-alpha-galacturonosyltransferase activity	7	0.322729	0.0311531	834829, 825048, 835558, 821312, 824240, 839475, 822462	1749	27	19260	2.85496	1	0.615109	0.601189
GOTERM_BP_DIRECT	GO:0042542~response to hydrogen peroxide	12	0.55325	0.0339022	841789, 837252, 828481, 816330, 840064, 842110, 814729, 828276, 836437, 821047, 836884, 839488	2013	67	22569	2.00805	1	0.516605	0.501993
GOTERM_BP_DIRECT	GO:0048827~phyllome development	16	0.737667	0.0339573	816877, 834044, 842547, 839394, 818598, 831434, 819222, 835255, 837653, 825238, 822038, 826384, 824152, 829311, 820053, 820483	2013	101	22569	1.7761	1	0.516605	0.501993
GOTERM_BP_DIRECT	GO:0048544~recognition of pollen	9	0.414938	0.0341559	837683, 828018, 828837, 828838, 827891, 827890, 842433, 816430, 837675	2013	43	22569	2.34662	1	0.516605	0.501993
GOTERM_BP_DIRECT	GO:0016042~lipid catabolic process	24	1.1065	0.0343998	841920, 820816, 839844, 820657, 839759, 819999, 843923, 833315, 817197, 830283, 835596, 816992, 839544, 828999, 820291, 834606, 834636, 843787, 819090, 841961, 843496, 829861, 827587, 827388	2013	173	22569	1.55537	1	0.516605	0.501993
GOTERM_BP_DIRECT	GO:0009813~flavonoid biosynthetic process	10	0.461042	0.0347475	841040, 839280, 830765, 824678, 824415, 818686, 819359, 831241, 819146, 830693	2013	51	22569	2.19836	1	0.517249	0.502619
GOTERM_MF_DIRECT	GO:0071949~FAD binding	14	0.645459	0.0358751	820804, 839958, 818135, 825519, 832248, 835799, 831026, 817257, 834466, 839488, 827830, 827832, 840630, 843881	1749	83	19260	1.85745	1	0.693585	0.677889
GOTERM_BP_DIRECT	GO:1902074~response to salt	8	0.368834	0.0372287	829390, 6241094, 841826, 843833, 824528, 830354, 817103, 834210	2013	36	22569	2.49147	1	0.549365	0.533826
GOTERM_MF_DIRECT	GO:0016616~oxidoreductase activity, acting on the CH-OH group of donors, NAD or NADP as acceptor	11	0.507146	0.0383762	829955, 841566, 829954, 816923, 834291, 831322, 829695, 829022, 838165, 829473, 819146	1749	59	19260	2.05309	1	0.720042	0.703748
GOTERM_MF_DIRECT	GO:0050660~flavin adenine dinucleotide binding	16	0.737667	0.0387954	842559, 843628, 829093, 841313, 816814, 816994, 834466, 834554, 832638, 827679, 831215, 838508, 823668, 843881, 823541, 828993	1749	101	19260	1.74448	1	0.720042	0.703748
GOTERM_BP_DIRECT	GO:0048480~stigma development	4	0.184417	0.0394655	824270, 836841, 824011, 819300	2013	9	22569	4.98294	1	0.572418	0.556227
GOTERM_BP_DIRECT	GO:0010115~regulation of abscisic acid biosynthetic process	4	0.184417	0.0394655	838668, 814873, 842775, 822287	2013	9	22569	4.98294	1	0.572418	0.556227
GOTERM_CC_DIRECT	GO:0005783~endoplasmic reticulum	95	4.3799	0.039541	817943, 816814, 836183, 816978, 818234, 825409, 816333, 826819, 838365, 834321, 829779, 826863, 818150, 825654, 822140, 826864, 827879, 824568, 829539, 824082, 821379, 829695, 829891, 827397, 826861, 841981, 842035, 817953, 819415, 843923, 820304, 825836, 837428, 818686, 829918, 837503, 831241, 837028, 818200, 830869, 829888, 818042, 839280, 824678, 831515, 842281, 835318, 824438, 843693, 841232,…	2073	987	26014	1.20785	0.999985	0.474492	0.450424
GOTERM_MF_DIRECT	GO:0015250~water channel activity	8	0.368834	0.0404396	844415, 827956, 828051, 820870, 826630, 840078, 818255, 817123	1749	36	19260	2.44711	1	0.723546	0.707173
GOTERM_MF_DIRECT	GO:0042277~peptide binding	5	0.230521	0.0409537	837531, 835702, 835028, 834952, 822011	1749	15	19260	3.67067	1	0.723546	0.707173
GOTERM_MF_DIRECT	GO:0000293~ferric-chelate reductase activity	4	0.184417	0.0413232	835081, 835037, 839411, 832463	1749	9	19260	4.89423	1	0.723546	0.707173
GOTERM_BP_DIRECT	GO:0071310~cellular response to organic substance	23	1.0604	0.0413402	840109, 819327, 818931, 28719399, 839507, 837913, 830683, 819055, 817312, 831262, 836752, 816430, 830925, 843361, 823862, 831854, 832646, 826812, 820697, 828236, 827411, 827388, 842420	2013	167	22569	1.54412	1	0.594527	0.577711
GOTERM_BP_DIRECT	GO:0048363~mucilage pectin metabolic process	3	0.138313	0.0421921	839475, 816908, 829840	2013	4	22569	8.40872	1	0.596666	0.579789
GOTERM_BP_DIRECT	GO:0015840~urea transport	3	0.138313	0.0421921	828051, 820870, 818255	2013	4	22569	8.40872	1	0.596666	0.579789
GOTERM_MF_DIRECT	GO:0030246~carbohydrate binding	33	1.52144	0.0434146	836383, 843635, 827728, 830563, 838560, 833498, 837435, 816430, 837675, 825278, 824720, 843185, 837826, 827891, 827890, 842433, 844078, 830918, 820848, 837683, 818348, 844219, 814767, 817395, 837523, 831044, 837521, 843073, 829788, 828018, 828837, 828838, 844220	1749	258	19260	1.40851	1	0.724328	0.707937
GOTERM_MF_DIRECT	GO:0047372~acylglycerol lipase activity	6	0.276625	0.0437094	840335, 820657, 817197, 835059, 829861, 827587	1749	22	19260	3.00327	1	0.724328	0.707937
GOTERM_MF_DIRECT	GO:0004620~phospholipase activity	6	0.276625	0.0437094	820816, 839917, 817197, 819090, 829861, 827388	1749	22	19260	3.00327	1	0.724328	0.707937
GOTERM_BP_DIRECT	GO:0009408~response to heat	28	1.29092	0.0439183	816578, 814873, 837252, 818458, 835193, 834842, 838122, 830977, 827435, 824566, 831644, 840476, 829853, 838632, 841789, 818429, 832093, 841966, 828929, 836218, 834610, 819331, 819232, 834207, 842281, 842463, 828276, 844143	2013	215	22569	1.46012	1	0.615946	0.598524
GOTERM_BP_DIRECT	GO:0009723~response to ethylene	22	1.01429	0.0443667	836189, 841313, 842710, 815945, 824318, 819359, 838122, 832099, 816279, 831174, 836653, 839599, 828569, 826730, 832638, 842193, 818390, 843388, 820752, 3766886, 824571, 828993	2013	159	22569	1.55129	1	0.617134	0.599678
GOTERM_BP_DIRECT	GO:0010224~response to UV-B	12	0.55325	0.044828	829779, 843716, 823706, 824678, 818280, 844005, 824528, 830696, 827220, 819359, 831241, 840410	2013	70	22569	1.92199	1	0.61848	0.600986
GOTERM_BP_DIRECT	GO:0009411~response to UV	7	0.322729	0.0461103	820804, 824257, 824678, 842814, 821678, 820441, 830693	2013	30	22569	2.61605	1	0.625993	0.608287
GOTERM_BP_DIRECT	GO:0010025~wax biosynthetic process	7	0.322729	0.0461103	827018, 829707, 831751, 824082, 839395, 837602, 829521	2013	30	22569	2.61605	1	0.625993	0.608287
GOTERM_BP_DIRECT	GO:0006814~sodium ion transport	5	0.230521	0.0480607	826623, 824349, 814729, 837416, 831654	2013	16	22569	3.50363	1	0.634327	0.616385
GOTERM_BP_DIRECT	GO:0042631~cellular response to water deprivation	8	0.368834	0.0482557	837075, 821613, 842462, 824528, 838122, 838420, 842774, 832474	2013	38	22569	2.36034	1	0.634327	0.616385
GOTERM_BP_DIRECT	GO:0009851~auxin biosynthetic process	8	0.368834	0.0482557	832638, 841313, 829364, 824270, 817257, 831595, 839488, 828993	2013	38	22569	2.36034	1	0.634327	0.616385
GOTERM_BP_DIRECT	GO:0006833~water transport	6	0.276625	0.0485931	844415, 827956, 828051, 820870, 827760, 818255	2013	23	22569	2.92477	1	0.634327	0.616385
GOTERM_BP_DIRECT	GO:0009944~polarity specification of adaxial/abaxial axis	6	0.276625	0.0485931	829390, 835618, 827914, 817199, 819127, 842873	2013	23	22569	2.92477	1	0.634327	0.616385
GOTERM_MF_DIRECT	GO:0042626~ATPase activity, coupled to transmembrane movement of substances	18	0.829876	0.0493864	835363, 821679, 830541, 833896, 831202, 838363, 817544, 838122, 823927, 825444, 828702, 842281, 840064, 825083, 827530, 821661, 841761, 822463	1749	122	19260	1.62472	1	0.799027	0.780945
GOTERM_BP_DIRECT	GO:0009888~tissue development	68	3.13509	0.0493945	843957, 838446, 834044, 836143, 820714, 819327, 822339, 831135, 819886, 835497, 829659, 835528, 843169, 841102, 820483, 835241, 837460, 836491, 822569, 819935, 820304, 832653, 836659, 836813, 837704, 830675, 818364, 831166, 832375, 828636, 825522, 829364, 824152, 838908, 835230, 817523, 820657, 819789, 819868, 820897, 829908, 831434, 815145, 836764, 835873, 835596, 816430, 818376, 831901, 825238,…	2013	615	22569	1.23966	1	0.639866	0.621767
GOTERM_MF_DIRECT	GO:0015145~monosaccharide transmembrane transporter activity	5	0.230521	0.0508002	836273, 821416, 832703, 821532, 837667	1749	16	19260	3.44125	1	0.799027	0.780945
GOTERM_MF_DIRECT	GO:0010329~auxin efflux transmembrane transporter activity	5	0.230521	0.0508002	842281, 831515, 843432, 843693, 844046	1749	16	19260	3.44125	1	0.799027	0.780945
GOTERM_MF_DIRECT	GO:0015144~carbohydrate transmembrane transporter activity	10	0.461042	0.0526159	827346, 836273, 821416, 821613, 832703, 838209, 821532, 819414, 837667, 832002	1749	54	19260	2.03926	1	0.813793	0.795377
GOTERM_BP_DIRECT	GO:0031667~response to nutrient levels	4	0.184417	0.0527259	837278, 829383, 819923, 829494	2013	10	22569	4.48465	1	0.677847	0.658674
GOTERM_BP_DIRECT	GO:0006631~fatty acid metabolic process	14	0.645459	0.055657	838644, 820816, 832163, 843703, 840977, 816272, 825905, 831495, 836003, 818042, 829707, 843179, 824060, 829022	2013	90	22569	1.74403	1	0.707691	0.687674
GOTERM_BP_DIRECT	GO:0044255~cellular lipid metabolic process	24	1.1065	0.0558813	815994, 840335, 821723, 822569, 820612, 839494, 834305, 817395, 834358, 835059, 818200, 819384, 834803, 829707, 824437, 827680, 821721, 822645, 837171, 842561, 824031, 825461, 819919, 820130	2013	182	22569	1.47846	1	0.707691	0.687674
GOTERM_CC_DIRECT	GO:0030136~clathrin-coated vesicle	7	0.322729	0.0559953	820816, 830171, 828700, 839416, 835519, 839343, 833474	2073	35	26014	2.50979	1	0.643946	0.611282
GOTERM_BP_DIRECT	GO:0009690~cytokinin metabolic process	5	0.230521	0.0585595	831293, 825519, 835799, 829522, 843881	2013	17	22569	3.29754	1	0.725369	0.704851
GOTERM_BP_DIRECT	GO:2000024~regulation of leaf development	5	0.230521	0.0585595	829390, 827914, 817199, 819127, 841981	2013	17	22569	3.29754	1	0.725369	0.704851
GOTERM_BP_DIRECT	GO:0051592~response to calcium ion	5	0.230521	0.0585595	824349, 829221, 816299, 817586, 827773	2013	17	22569	3.29754	1	0.725369	0.704851
GOTERM_CC_DIRECT	GO:0031012~extracellular matrix	5	0.230521	0.0592993	832185, 839318, 814816, 827365, 839026	2073	19	26014	3.30236	1	0.654664	0.621457
GOTERM_BP_DIRECT	GO:0009639~response to red or far red light	21	0.968188	0.0595721	843957, 835241, 817517, 839508, 824616, 826914, 839883, 830362, 835256, 818640, 831913, 829888, 824952, 835318, 832119, 820697, 821721, 829364, 822336, 844159, 827663	2013	155	22569	1.51899	1	0.732565	0.711844
GOTERM_MF_DIRECT	GO:0015116~sulfate transmembrane transporter activity	5	0.230521	0.0618207	828559, 820844, 817109, 830882, 824353	1749	17	19260	3.23883	1	0.910629	0.890022
GOTERM_MF_DIRECT	GO:0052716~hydroquinone:oxygen oxidoreductase activity	5	0.230521	0.0618207	831887, 817462, 830421, 818386, 836124	1749	17	19260	3.23883	1	0.910629	0.890022
GOTERM_MF_DIRECT	GO:0008970~phosphatidylcholine 1-acylhydrolase activity	5	0.230521	0.0618207	839917, 819090, 827587, 827388, 839544	1749	17	19260	3.23883	1	0.910629	0.890022
GOTERM_BP_DIRECT	GO:0009963~positive regulation of flavonoid biosynthetic process	3	0.138313	0.0662106	840158, 834951, 817157	2013	5	22569	6.72697	1	0.792073	0.769669
GOTERM_BP_DIRECT	GO:1900366~negative regulation of defense response to insect	3	0.138313	0.0662106	824763, 830443, 821808	2013	5	22569	6.72697	1	0.792073	0.769669
GOTERM_BP_DIRECT	GO:0002679~respiratory burst involved in defense response	3	0.138313	0.0662106	824410, 842710, 818166	2013	5	22569	6.72697	1	0.792073	0.769669
GOTERM_BP_DIRECT	GO:0009694~jasmonic acid metabolic process	6	0.276625	0.0662784	816891, 824208, 839178, 838551, 841026, 824011	2013	25	22569	2.69079	1	0.792073	0.769669
GOTERM_BP_DIRECT	GO:0044106~cellular amine metabolic process	4	0.184417	0.0678252	818876, 814944, 822336, 836653	2013	11	22569	4.07695	1	0.799301	0.776693
GOTERM_BP_DIRECT	GO:0010158~abaxial cell fate specification	4	0.184417	0.0678252	3766682, 827914, 817199, 819127	2013	11	22569	4.07695	1	0.799301	0.776693
GOTERM_MF_DIRECT	GO:0033897~ribonuclease T2 activity	3	0.138313	0.0683892	814828, 837983, 839225	1749	5	19260	6.6072	1	0.919786	0.898972
GOTERM_MF_DIRECT	GO:0052634~C-19 gibberellin 2-beta-dioxygenase activity	3	0.138313	0.0683892	841217, 839508, 839883	1749	5	19260	6.6072	1	0.919786	0.898972
GOTERM_MF_DIRECT	GO:0050551~myrcene synthase activity	3	0.138313	0.0683892	822175, 822177, 827377	1749	5	19260	6.6072	1	0.919786	0.898972
GOTERM_MF_DIRECT	GO:0034768~(E)-beta-ocimene synthase activity	3	0.138313	0.0683892	822175, 822177, 827377	1749	5	19260	6.6072	1	0.919786	0.898972
GOTERM_MF_DIRECT	GO:0005432~calcium:sodium antiporter activity	3	0.138313	0.0683892	841755, 837416, 831654	1749	5	19260	6.6072	1	0.919786	0.898972
GOTERM_MF_DIRECT	GO:0046715~borate transmembrane transporter activity	3	0.138313	0.0683892	825400, 844415, 826630	1749	5	19260	6.6072	1	0.919786	0.898972
GOTERM_BP_DIRECT	GO:0010315~auxin efflux	5	0.230521	0.070173	831515, 843432, 843693, 844046, 840078	2013	18	22569	3.11434	1	0.821266	0.798036
GOTERM_MF_DIRECT	GO:0016836~hydro-lyase activity	4	0.184417	0.0708492	834273, 824438, 829918, 837326	1749	11	19260	4.00437	1	0.939257	0.918003
GOTERM_MF_DIRECT	GO:0015112~nitrate transmembrane transporter activity	5	0.230521	0.07399	840139, 836198, 836393, 821721, 837763	1749	18	19260	3.05889	1	0.96708	0.945196
GOTERM_BP_DIRECT	GO:0002239~response to oomycetes	6	0.276625	0.076295	818506, 836012, 840345, 842281, 818058, 832145	2013	26	22569	2.5873	1	0.875354	0.850594
GOTERM_BP_DIRECT	GO:0006900~membrane budding	6	0.276625	0.076295	830171, 828700, 839416, 820233, 839343, 833474	2013	26	22569	2.5873	1	0.875354	0.850594
GOTERM_BP_DIRECT	GO:0006813~potassium ion transport	10	0.461042	0.0764414	821052, 826973, 817206, 826623, 834163, 815847, 835393, 824539, 831654, 842311	2013	59	22569	1.90028	1	0.875354	0.850594
GOTERM_CC_DIRECT	GO:0042807~central vacuole	3	0.138313	0.0766641	820870, 818255, 817123	2073	6	26014	6.27448	1	0.783678	0.743926
GOTERM_CC_DIRECT	GO:0016328~lateral plasma membrane	3	0.138313	0.0766641	843432, 836213, 826630	2073	6	26014	6.27448	1	0.783678	0.743926
GOTERM_BP_DIRECT	GO:0016102~diterpenoid biosynthetic process	7	0.322729	0.0773737	822175, 828182, 843344, 832461, 820672, 822177, 827377	2013	34	22569	2.30828	1	0.875354	0.850594
GOTERM_BP_DIRECT	GO:0010197~polar nucleus fusion	7	0.322729	0.0773737	832408, 840071, 843943, 834207, 829442, 825394, 818167	2013	34	22569	2.30828	1	0.875354	0.850594
GOTERM_BP_DIRECT	GO:0007568~aging	11	0.507146	0.0782195	819184, 820648, 2745879, 821723, 830821, 828550, 814828, 827145, 821809, 819222, 839225	2013	68	22569	1.81365	1	0.879063	0.854199
GOTERM_BP_DIRECT	GO:0006857~oligopeptide transport	5	0.230521	0.0828682	836562, 817210, 824581, 842267, 837763	2013	19	22569	2.95043	1	0.909211	0.883494
GOTERM_BP_DIRECT	GO:0010588~cotyledon vascular tissue pattern formation	5	0.230521	0.0828682	828569, 830889, 832093, 840064, 838363	2013	19	22569	2.95043	1	0.909211	0.883494
GOTERM_BP_DIRECT	GO:0010565~regulation of cellular ketone metabolic process	5	0.230521	0.0828682	816947, 831933, 818762, 838981, 839599	2013	19	22569	2.95043	1	0.909211	0.883494
GOTERM_BP_DIRECT	GO:0045489~pectin biosynthetic process	8	0.368834	0.0841167	834829, 824134, 825048, 835558, 821312, 824240, 839475, 822462	2013	43	22569	2.08588	1	0.909211	0.883494
GOTERM_BP_DIRECT	GO:0007389~pattern specification process	8	0.368834	0.0841167	825048, 843361, 819769, 843432, 835647, 818323, 838908, 816477	2013	43	22569	2.08588	1	0.909211	0.883494
GOTERM_BP_DIRECT	GO:0010431~seed maturation	8	0.368834	0.0841167	840138, 824035, 2745747, 836790, 816291, 836854, 834435, 832431	2013	43	22569	2.08588	1	0.909211	0.883494
GOTERM_CC_DIRECT	GO:0090406~pollen tube	11	0.507146	0.0843217	826456, 839416, 835716, 820657, 819318, 844325, 821312, 828983, 839388, 834664, 831154	2073	77	26014	1.79271	1	0.831171	0.78901
GOTERM_MF_DIRECT	GO:0004601~peroxidase activity	18	0.829876	0.084483	835264, 838017, 842710, 829140, 838506, 818746, 843703, 829908, 834842, 837028, 832111, 830416, 827489, 829304, 841381, 833406, 829479, 840476	1749	131	19260	1.5131	1	1	0.978425
GOTERM_BP_DIRECT	GO:0051301~cell division	52	2.39742	0.0864755	836100, 833791, 835098, 843832, 6241205, 836667, 838040, 828000, 843169, 844377, 821319, 836370, 833741, 835249, 832968, 826730, 831677, 833737, 834229, 824193, 836090, 827464, 838908, 829564, 820897, 839394, 838462, 815145, 831196, 837653, 826885, 821190, 839949, 823777, 841961, 841126, 838859, 832113, 835304, 817214, 827523, 831538, 829788, 824059, 825226, 824415, 834768, 829463, 821105, 820130…	2013	472	22569	1.23518	1	0.925125	0.898957
GOTERM_BP_DIRECT	GO:0010214~seed coat development	7	0.322729	0.0866793	836871, 842602, 837480, 824060, 839917, 822697, 839256	2013	35	22569	2.24232	1	0.925125	0.898957
GOTERM_MF_DIRECT	GO:0005545~1-phosphatidylinositol binding	5	0.230521	0.0872695	830171, 828700, 839416, 839343, 833474	1749	19	19260	2.8979	1	1	0.978425
GOTERM_MF_DIRECT	GO:0004445~inositol-polyphosphate 5-phosphatase activity	4	0.184417	0.0883067	825499, 827526, 836633, 818321	1749	12	19260	3.67067	1	1	0.978425
GOTERM_BP_DIRECT	GO:0009863~salicylic acid mediated signaling pathway	10	0.461042	0.0902475	818140, 822184, 824257, 818739, 824567, 839748, 831933, 833667, 837646, 843373	2013	61	22569	1.83797	1	0.933942	0.907526
GOTERM_BP_DIRECT	GO:0009744~response to sucrose	11	0.507146	0.0911545	829922, 840895, 843806, 6241094, 841826, 816878, 823888, 838739, 836667, 834752, 829564	2013	70	22569	1.76183	1	0.933942	0.907526
GOTERM_MF_DIRECT	GO:0000981~RNA polymerase II transcription factor activity, sequence-specific DNA binding	36	1.65975	0.0917854	815964, 842602, 836165, 839658, 838946, 814898, 843879, 819565, 817021, 825828, 839256, 827611, 824168, 816370, 824601, 819280, 829935, 831723, 821611, 843388, 821138, 826364, 816908, 834733, 838176, 836212, 818167, 819174, 831436, 829827, 2745602, 830987, 842462, 829880, 843671, 829840	1749	306	19260	1.29553	1	1	0.978425
GOTERM_MF_DIRECT	GO:0010333~terpene synthase activity	7	0.322729	0.0926487	822175, 828182, 843344, 832461, 820672, 822177, 827377	1749	35	19260	2.2024	1	1	0.978425
GOTERM_BP_DIRECT	GO:0010252~auxin homeostasis	8	0.368834	0.0927275	835618, 831515, 843432, 824270, 834951, 843693, 844046, 833782	2013	44	22569	2.03848	1	0.933942	0.907526
GOTERM_BP_DIRECT	GO:0009741~response to brassinosteroid	8	0.368834	0.0927275	843524, 824318, 835526, 823774, 826473, 817212, 829564, 843908	2013	44	22569	2.03848	1	0.933942	0.907526
GOTERM_BP_DIRECT	GO:0030244~cellulose biosynthetic process	8	0.368834	0.0927275	836595, 828501, 827612, 821148, 834426, 828499, 828500, 842035	2013	44	22569	2.03848	1	0.933942	0.907526
GOTERM_CC_DIRECT	GO:0005905~clathrin-coated pit	5	0.230521	0.0928232	830171, 828700, 839416, 839343, 833474	2073	22	26014	2.85204	1	0.883421	0.83861
GOTERM_BP_DIRECT	GO:0007049~cell cycle	24	1.1065	0.0932685	836100, 834044, 841126, 836370, 838859, 834940, 836667, 835249, 816573, 825226, 6241209, 825238, 830987, 838040, 825648, 839949, 828000, 829463, 821105, 829564, 829267, 841386, 820483, 844377	2013	193	22569	1.39419	1	0.933942	0.907526
GOTERM_BP_DIRECT	GO:0080168~abscisic acid transport	3	0.138313	0.0935593	817544, 838122, 843321	2013	6	22569	5.60581	1	0.933942	0.907526
GOTERM_BP_DIRECT	GO:1901601~strigolactone biosynthetic process	3	0.138313	0.0935593	819107, 819554, 838334	2013	6	22569	5.60581	1	0.933942	0.907526
GOTERM_BP_DIRECT	GO:0009823~cytokinin catabolic process	3	0.138313	0.0935593	832248, 835799, 843881	2013	6	22569	5.60581	1	0.933942	0.907526
GOTERM_BP_DIRECT	GO:0034440~lipid oxidation	3	0.138313	0.0935593	838314, 841944, 821808	2013	6	22569	5.60581	1	0.933942	0.907526
GOTERM_BP_DIRECT	GO:0080024~indolebutyric acid metabolic process	3	0.138313	0.0935593	837075, 825905, 819693	2013	6	22569	5.60581	1	0.933942	0.907526
GOTERM_BP_DIRECT	GO:0000272~polysaccharide catabolic process	5	0.230521	0.0966014	820429, 827725, 827419, 824608, 832474	2013	20	22569	2.80291	1	0.953096	0.926138
GOTERM_BP_DIRECT	GO:0009862~systemic acquired resistance, salicylic acid mediated signaling pathway	5	0.230521	0.0966014	815864, 828151, 830586, 827397, 824807	2013	20	22569	2.80291	1	0.953096	0.926138
GOTERM_BP_DIRECT	GO:0042335~cuticle development	6	0.276625	0.0986113	833315, 839395, 838363, 837602, 818435, 842775	2013	28	22569	2.40249	1	0.967302	0.939942
GOTERM_CC_DIRECT	GO:0005802~trans-Golgi network	33	1.52144	0.098695	839974, 836024, 841579, 821924, 821965, 818978, 837638, 834426, 818435, 830143, 831946, 818371, 828501, 827612, 832636, 843960, 822444, 841102, 828500, 827298, 5008177, 842035, 836595, 824134, 835519, 842281, 829924, 844160, 821148, 829167, 822478, 828499, 843054	2073	317	26014	1.30636	1	0.907994	0.861937
Homology)	domain-containing	protein(AT1G63640)
domain-containing	protein(AT1G04880)

## Sheet: A1 vs B1
Table S4. GO enrichment result file of differentially expressed genes between sample A1 and sample B1
From	To	Species	Gene	Name							Category	Term	Count	%	PValue	Genes	List Total	Pop Hits	Pop Total	Fold Enrichment	Bonferroni	Benjamini	FDR
AT5G14180	831268	Arabidopsis	thaliana	Myzus	persicae-induced	lipase	1(MPL1)				GOTERM_CC_DIRECT	GO:0005886~plasma membrane	310	21.8156	3.8536e-16	817427, 837276, 821924, 832267, 826815, 838363, 816334, 817423, 817544, 838122, 832145, 816574, 837279, 842193, 825857, 830635, 824082, 814828, 824083, 826384, 825294, 829891, 821134, 822463, 829652, 817559, 843727, 818409, 831040, 822569, 835889, 838470, 818520, 819731, 831049, 834676, 819733, 819298, 838597, 827346, 824510, 822697, 842884, 824870, 817889, 839435, 837255, 841557, 831271, 819701,…	1368	3803	26014	1.55009	7.12763e-14	8.2467e-14	7.66866e-14
AT4G02300	827708	Arabidopsis	thaliana	Plant	invertase/pectin	methylesterase	inhibitor	superfamily(AT4G02300)			GOTERM_BP_DIRECT	GO:0009611~response to wounding	97	6.82618	1.1486e-12	836464, 839578, 843834, 831852, 838363, 832385, 836103, 832145, 827514, 814828, 820321, 840056, 843968, 817315, 834273, 824190, 818527, 831322, 817274, 838870, 819057, 836850, 840185, 844423, 825040, 843577, 838501, 835756, 826916, 816553, 835596, 825278, 821070, 842131, 823650, 841602, 839666, 839265, 818461, 832473, 831262, 818182, 829623, 830841, 842267, 843639, 838843, 843998, 818432, 836547,…	1294	782	22569	2.16343	1.50701e-09	1.50582e-09	1.47825e-09
AT1G59960	842290	Arabidopsis	thaliana	NAD(P)-linked	oxidoreductase	superfamily	protein(AT1G59960)				GOTERM_CC_DIRECT	GO:0009505~plant-type cell wall	65	4.57424	1.85404e-10	832185, 818436, 821768, 831013, 832102, 836547, 818435, 837756, 831252, 832220, 838365, 835698, 836301, 824322, 827830, 831402, 837904, 835091, 824083, 814828, 821333, 843288, 841228, 839325, 839844, 840976, 832093, 838517, 816141, 834996, 817599, 836578, 837028, 844141, 843373, 824870, 839958, 818058, 834223, 834466, 831870, 836124, 830735, 830416, 830577, 828704, 829479, 840792, 835341, 842898,…	1368	517	26014	2.3908	3.96764e-08	1.98382e-08	1.84477e-08
AT5G42650	834273	Arabidopsis	thaliana	allene	oxide	synthase(AOS)					GOTERM_BP_DIRECT	GO:0009414~response to water deprivation	100	7.0373	7.07626e-09	830883, 817423, 816334, 838122, 831174, 837279, 828849, 819280, 816291, 824082, 820443, 841543, 842114, 840056, 843968, 816349, 838632, 839844, 841665, 818527, 819731, 833862, 817274, 838991, 819331, 834037, 819057, 824510, 825040, 823541, 821904, 838105, 818458, 820657, 826914, 816790, 830983, 818457, 834818, 823490, 836838, 823777, 823650, 839666, 838176, 818461, 837403, 832473, 817774, 815111,…	1294	956	22569	1.8244	9.28401e-06	4.63849e-06	4.55357e-06
AT5G53300	835411	Arabidopsis	thaliana	ubiquitin-conjugating	enzyme	10(UBC10)					GOTERM_MF_DIRECT	GO:0020037~heme binding	55	3.87051	3.46383e-08	836464, 816055, 819165, 816850, 819163, 837705, 821135, 829890, 829891, 829652, 817315, 834273, 838550, 817599, 837028, 817157, 829327, 823986, 36335686, 829324, 829325, 840264, 827663, 834220, 819389, 835316, 835831, 834223, 836003, 826841, 830416, 826961, 833607, 828704, 829277, 826480, 829479, 840630, 825276, 838017, 829140, 818746, 820689, 819278, 830693, 827489, 829304, 830925, 830408, 83383…	1193	395	19260	2.24792	2.62555e-05	2.11277e-05	2.05153e-05
AT3G51060	824270	Arabidopsis	thaliana	Lateral	root	primordium	(LRP)	protein-like	protein(STY1)		GOTERM_BP_DIRECT	GO:0009409~response to cold	55	3.87051	5.54701e-08	821806, 832185, 823901, 838165, 838122, 836103, 836543, 838883, 824765, 831207, 821134, 842114, 822540, 818605, 838632, 839844, 840895, 816705, 835567, 836018, 819331, 837028, 815058, 817674, 819174, 827184, 824031, 825320, 838984, 821904, 817205, 818458, 836724, 818457, 828064, 842697, 841921, 839666, 835144, 834770, 837286, 837482, 821855, 824528, 835306, 839341, 818820, 837403, 816641, 825146,…	1294	431	22569	2.22568	7.27741e-05	2.42404e-05	2.37967e-05
AT4G24570	828559	Arabidopsis	thaliana	dicarboxylate	carrier	2(DIC2)					GOTERM_MF_DIRECT	GO:0016491~oxidoreductase activity	66	4.64462	5.56724e-08	819327, 816055, 817462, 830443, 816895, 819089, 839411, 835256, 838125, 827830, 824763, 831887, 830635, 825294, 824287, 841665, 834273, 838272, 835889, 831563, 838550, 838991, 818241, 839883, 831562, 831913, 833937, 832524, 838271, 821047, 828433, 823541, 827663, 828234, 841712, 841715, 839958, 820018, 826914, 830421, 825905, 834466, 830142, 836124, 833607, 837171, 821479, 821433, 840630, 842697,…	1193	522	19260	2.04122	4.21988e-05	2.11277e-05	2.05153e-05
AT3G46940	823847	Arabidopsis	thaliana	DUTP-PYROPHOSPHATASE-LIKE	1(DUT1)						GOTERM_CC_DIRECT	GO:0005576~extracellular region	239	16.8191	8.26474e-08	814953, 835094, 842747, 817423, 832385, 838365, 832145, 816574, 837279, 834321, 838004, 816573, 828207, 842193, 837705, 835091, 814828, 828683, 821135, 829891, 843288, 839325, 816349, 817315, 836297, 820823, 819055, 839443, 837028, 844141, 832800, 831713, 814716, 820399, 839435, 3766880, 818058, 834305, 836844, 824500, 823777, 823774, 825276, 818749, 842898, 829184, 837482, 818746, 823636, 819037…	1368	3279	26014	1.38605	1.76864e-05	5.89551e-06	5.48228e-06
AT3G05170	819681	Arabidopsis	thaliana	Phosphoglycerate	mutase	family	protein(AT3G05170)				GOTERM_BP_DIRECT	GO:0080167~response to karrikin	25	1.75932	2.43389e-07	819405, 837075, 823901, 830443, 836389, 838883, 837576, 835256, 831568, 821479, 825294, 829891, 843806, 821855, 816923, 818586, 817599, 834078, 829623, 844164, 818280, 828836, 843378, 840024, 824493	1294	128	22569	3.4065	0.000319275	7.97706e-05	7.83103e-05
AT1G60950	842386	Arabidopsis	thaliana	2Fe-2S	ferredoxin-like	superfamily	protein(FED	A)			GOTERM_BP_DIRECT	GO:0009737~response to abscisic acid	95	6.68543	3.10903e-07	832460, 821768, 838846, 824956, 830003, 836547, 818479, 838363, 838122, 831174, 832662, 828647, 826666, 828843, 835969, 828849, 825855, 819280, 824082, 821135, 829494, 842114, 822540, 824484, 840056, 843968, 838632, 832491, 6241094, 841826, 843404, 832093, 817274, 836018, 838991, 818241, 819055, 819331, 834037, 839323, 6241133, 819057, 2745848, 824510, 828513, 844348, 842687, 842203, 823541, 8438…	1294	966	22569	1.71524	0.000407822	8.15188e-05	8.00264e-05
AT2G31800	817737	Arabidopsis	thaliana	Integrin-linked	protein	kinase	family(AT2G31800)				GOTERM_BP_DIRECT	GO:0071456~cellular response to hypoxia	36	2.53343	4.71367e-07	821826, 843998, 822119, 835537, 836547, 830003, 819089, 836103, 832145, 838961, 829559, 821112, 818605, 839666, 838017, 829383, 838517, 840977, 824208, 837428, 817197, 839143, 839265, 839883, 824807, 832596, 828559, 829327, 831854, 832524, 829927, 828836, 843192, 838508, 821302, 844047	1294	243	22569	2.58389	0.000618242	0.000102994	0.000101108
AT2G47140	819327	Arabidopsis	thaliana	NAD(P)-binding	Rossmann-fold	superfamily	protein(SDR5)				GOTERM_CC_DIRECT	GO:0000786~nucleosome	16	1.12597	5.36579e-07	836661, 837440, 837297, 823736, 836119, 817423, 837279, 831891, 830903, 837409, 823777, 822357, 836090, 830904, 832829, 824540	1368	62	26014	4.90738	0.000114821	2.8707e-05	2.66948e-05
AT4G34131	829559	Arabidopsis	thaliana	UDP-glucosyl	transferase	73B3(UGT73B3)					GOTERM_BP_DIRECT	GO:0006979~response to oxidative stress	56	3.94089	6.05106e-07	836547, 817103, 836103, 832662, 832145, 836663, 844174, 827514, 837904, 821135, 842114, 829652, 843968, 831563, 831241, 819331, 837028, 834037, 831562, 830396, 818280, 840185, 837894, 834220, 814696, 842726, 822119, 835756, 834305, 834223, 816751, 831199, 839599, 830416, 826961, 832638, 819184, 834816, 828704, 816070, 837171, 829479, 839666, 838017, 820406, 843865, 829140, 818746, 827489, 829623,…	1294	476	22569	2.05191	0.000793584	0.000113328	0.000111253
AT1G77380	844074	Arabidopsis	thaliana	amino	acid	permease	3(AAP3)				GOTERM_CC_DIRECT	GO:0016021~integral component of membrane	405	28.5011	2.27133e-06	832149, 819165, 819163, 824765, 842193, 837705, 825857, 843168, 844011, 822463, 822584, 814708, 814962, 834790, 835889, 832015, 835647, 834676, 832253, 819055, 819298, 819057, 834794, 824510, 823546, 844149, 831271, 814931, 819389, 834305, 832127, 834666, 826918, 832002, 824740, 831029, 817082, 822444, 823774, 832350, 819037, 830294, 832473, 831262, 834892, 819278, 818182, 844046, 838962, 838723,…	1368	6306	26014	1.2213	0.000485947	9.69093e-05	9.01166e-05
AT4G37640	829918	Arabidopsis	thaliana	calcium	ATPase	2(ACA2)					GOTERM_CC_DIRECT	GO:0009506~plasmodesma	87	6.12245	2.71708e-06	843639, 843915, 832064, 832466, 832267, 831137, 836547, 818479, 837756, 817423, 817544, 832220, 836389, 820916, 836301, 837279, 826863, 826788, 826864, 827956, 2745712, 837904, 829652, 839325, 834351, 818409, 841269, 821957, 816705, 823737, 819978, 823736, 838517, 816141, 836018, 817599, 837028, 826456, 824510, 844141, 825527, 823546, 829242, 836090, 824870, 835231, 841755, 831271, 837297, 819627…	1368	985	26014	1.67959	0.000581288	9.69093e-05	9.01166e-05
AT1G06180	837127	Arabidopsis	thaliana	myb	domain	protein	13(MYB13)				GOTERM_MF_DIRECT	GO:0005506~iron ion binding	46	3.23716	3.51637e-06	836464, 844802, 835316, 830443, 835831, 819165, 816850, 836003, 826841, 826961, 819163, 824763, 833607, 837705, 829277, 829890, 829891, 825276, 817315, 834273, 820689, 835889, 835567, 838550, 837602, 817599, 817257, 817157, 838014, 819278, 830693, 830925, 829327, 830408, 833833, 823986, 820697, 822236, 822235, 829324, 822234, 829325, 827122, 840264, 824011, 827663	1193	354	19260	2.09783	0.00266187	0.000889643	0.000863856
AT5G17680	831634	Arabidopsis	thaliana	disease	resistance	protein	(TIR-NBS-LRR	class)(AT5G17680)			GOTERM_MF_DIRECT	GO:0046982~protein heterodimerization activity	25	1.75932	7.25189e-06	836661, 834284, 837297, 817423, 837279, 831891, 834818, 825415, 837409, 823777, 824540, 843244, 837068, 837440, 823736, 836119, 818204, 836136, 830903, 824270, 822357, 843875, 836090, 830904, 832829	1193	143	19260	2.82241	0.00548188	0.00137605	0.00133616
AT4G25433	828647	Arabidopsis	thaliana	peptidoglycan-binding	LysM	domain-containing	protein(AT4G25433)				GOTERM_CC_DIRECT	GO:0005773~vacuole	68	4.78536	7.67968e-06	831250, 821768, 817109, 831135, 818479, 817460, 817423, 832385, 817103, 832145, 836301, 816893, 837279, 834321, 826744, 827956, 834913, 829652, 839325, 816349, 821519, 817239, 820429, 816705, 823736, 837028, 824510, 833937, 825527, 829684, 829242, 836090, 824870, 835231, 841755, 842569, 837297, 818458, 826914, 834223, 816751, 837731, 839599, 836003, 818255, 819384, 824349, 824305, 823777, 829479,…	1368	732	26014	1.76652	0.00164211	0.000234779	0.000218322
AT4G04955	825836	Arabidopsis	thaliana	allantoinase(ALN)							GOTERM_BP_DIRECT	GO:0055085~transmembrane transport	40	2.81492	9.17744e-06	832084, 817427, 841557, 823707, 831654, 830883, 838363, 818479, 817544, 838122, 823927, 818255, 838686, 828887, 827956, 831029, 823490, 823932, 827530, 822463, 843321, 840237, 836571, 836195, 817210, 819314, 831418, 828559, 825400, 831219, 824510, 843432, 825083, 829662, 829684, 844149, 827860, 842884, 844046, 842267	1294	323	22569	2.15991	0.0119687	0.00150395	0.00147642
AT3G06020	819773	Arabidopsis	thaliana	FANTASTIC	four-like	protein	(DUF3049)(FAF4)				GOTERM_CC_DIRECT	GO:0005618~cell wall	61	4.29275	1.25665e-05	832185, 821768, 814953, 838606, 831013, 832102, 836547, 827708, 831252, 832220, 838365, 835698, 827830, 831402, 837904, 814828, 821333, 843288, 841228, 839325, 839844, 836297, 823737, 821955, 832093, 838517, 816141, 838078, 836578, 839443, 838037, 819130, 844141, 814716, 839958, 827051, 818058, 831233, 834466, 831870, 830416, 830577, 824426, 828067, 828064, 840792, 828024, 842898, 837482, 818341,…	1368	643	26014	1.80401	0.00268564	0.000324413	0.000301674
AT1G69530	843288	Arabidopsis	thaliana	expansin	A1(EXPA1)						GOTERM_CC_DIRECT	GO:0048046~apoplast	49	3.44828	1.36435e-05	832185, 835054, 818436, 838606, 816055, 817462, 836547, 832220, 838365, 835698, 820916, 817344, 831887, 831326, 821134, 839844, 840895, 836297, 823737, 821955, 843129, 832093, 834996, 836578, 838037, 844141, 814716, 843373, 838984, 827051, 839196, 831233, 830421, 836124, 830735, 830416, 833646, 824426, 842576, 840792, 828024, 842898, 837482, 815558, 818386, 826909, 833915, 826473, 824891	1368	477	26014	1.95343	0.00291548	0.000324413	0.000301674
AT1G64080	842712	Arabidopsis	thaliana	membrane-associated	kinase	regulator(MAKR2)					GOTERM_MF_DIRECT	GO:0004497~monooxygenase activity	35	2.46305	1.41935e-05	836464, 835316, 835831, 819165, 816850, 836003, 826841, 826961, 819163, 833607, 837705, 829277, 825276, 817315, 834273, 843404, 820689, 838550, 817599, 817157, 819278, 830693, 830011, 830925, 829327, 830408, 833833, 823986, 820697, 822235, 829324, 829325, 840264, 824011, 827663	1193	251	19260	2.25118	0.0107011	0.00211249	0.00205126
AT2G15780	816073	Arabidopsis	thaliana	Cupredoxin	superfamily	protein(AT2G15780)					GOTERM_BP_DIRECT	GO:0009753~response to jasmonic acid	51	3.58902	2.03907e-05	843639, 843834, 836547, 838122, 831174, 831495, 822184, 841026, 840056, 817358, 834273, 816947, 818527, 835647, 818489, 831241, 839366, 836653, 819057, 836850, 844062, 828792, 843577, 821828, 838501, 814696, 815945, 814658, 839759, 842726, 834305, 828228, 826961, 819184, 841160, 824305, 842131, 823650, 827377, 840158, 817210, 824528, 820929, 832473, 831262, 824807, 818182, 829623, 827725, 840163,…	1294	471	22569	1.88854	0.0263982	0.00266403	0.00261526
AT5G60070	836129	Arabidopsis	thaliana	ankyrin	repeat	family	protein(AT5G60070)				GOTERM_BP_DIRECT	GO:0042742~defense response to bacterium	94	6.61506	2.07721e-05	818914, 820637, 832422, 836547, 831852, 832662, 820916, 838961, 828647, 822184, 827514, 828402, 843361, 831326, 837904, 843168, 821135, 821134, 827397, 822540, 830918, 843968, 841269, 840016, 820669, 814767, 839607, 818527, 831322, 817274, 834676, 819055, 839125, 819057, 830396, 2745848, 823862, 832524, 840064, 838508, 828792, 844423, 826770, 842367, 827388, 815864, 838501, 815147, 814696, 827090…	1294	1053	22569	1.55696	0.0268853	0.00266403	0.00261526
AT2G39530	818538	Arabidopsis	thaliana	Uncharacterized	protein	family	(UPF0497)(AT2G39530)				GOTERM_MF_DIRECT	GO:0022857~transmembrane transporter activity	40	2.81492	2.12708e-05	832084, 817427, 823707, 843976, 840949, 830883, 823927, 836389, 836663, 828402, 831029, 823490, 823932, 820565, 823710, 826384, 824581, 843321, 840237, 840139, 836571, 821935, 821934, 837460, 836591, 841649, 817210, 818323, 831346, 837763, 827346, 825400, 831219, 829684, 844149, 829165, 828378, 842203, 827860, 842267	1193	311	19260	2.07642	0.0159941	0.00211249	0.00205126
AT4G14750	827130	Arabidopsis	thaliana	IQ-domain	19(IQD19)						GOTERM_MF_DIRECT	GO:0035251~UDP-glucosyltransferase activity	10	0.70373	2.19075e-05	829559, 837068, 827912, 818986, 831568, 837075, 818988, 843725, 827220, 816041	1193	27	19260	5.97932	0.0164689	0.00211249	0.00205126
AT4G39830	830142	Arabidopsis	thaliana	Cupredoxin	superfamily	protein(AT4G39830)					GOTERM_MF_DIRECT	GO:0003700~transcription factor activity, sequence-specific DNA binding	144	10.1337	2.22661e-05	832146, 843719, 831174, 836103, 843161, 828849, 825855, 819280, 828968, 821138, 827990, 819738, 818007, 818767, 818404, 834390, 836218, 832099, 838870, 823817, 839201, 817674, 836212, 827503, 819174, 839040, 843212, 827184, 844423, 843213, 825040, 826375, 820793, 842761, 827102, 821904, 838105, 816798, 818618, 817403, 821902, 816318, 842527, 835193, 839790, 831157, 842928, 836602, 826916, 826918,…	1193	1655	19260	1.40469	0.0167362	0.00211249	0.00205126
AT1G02810	838078	Arabidopsis	thaliana	Plant	invertase/pectin	methylesterase	inhibitor	superfamily(AT1G02810)			GOTERM_BP_DIRECT	GO:0006952~defense response	75	5.27797	2.23526e-05	828080, 837430, 832460, 819889, 843834, 838043, 830443, 823826, 834367, 838365, 828526, 824763, 833508, 828683, 825294, 820321, 814903, 827397, 842399, 834919, 824320, 821055, 834273, 822569, 839607, 838790, 837428, 839561, 818489, 832533, 834078, 829327, 831634, 818280, 821400, 843577, 829242, 828830, 826770, 820670, 838468, 821902, 815945, 5007688, 839759, 822119, 826916, 823806, 829559, 831901…	1294	791	22569	1.65372	0.0289011	0.00266403	0.00261526
AT3G18000	821324	Arabidopsis	thaliana	S-adenosyl-L-methionine-dependent	methyltransferases	superfamily	protein(XPL1)				GOTERM_BP_DIRECT	GO:0010200~response to chitin	46	3.23716	4.41802e-05	818319, 821904, 827090, 818931, 816318, 842527, 816658, 835193, 836547, 835798, 832660, 836103, 832662, 839599, 833727, 827514, 824844, 829539, 841481, 822540, 843968, 818605, 814962, 839666, 834770, 836099, 840158, 842931, 816947, 817936, 843725, 831322, 823911, 824528, 817274, 818461, 838078, 824807, 839125, 819057, 834178, 830396, 2745848, 824410, 831854, 844423	1294	421	22569	1.9057	0.0563177	0.00482669	0.00473833
AT3G43660	823468	Arabidopsis	thaliana	Vacuolar	iron	transporter	(VIT)	family	protein(AT3G43660)		GOTERM_MF_DIRECT	GO:0008194~UDP-glycosyltransferase activity	21	1.47783	4.53573e-05	838841, 838843, 836681, 835032, 817523, 818986, 838846, 837075, 818988, 843725, 816790, 816041, 816190, 829559, 818250, 827912, 831568, 827229, 827220, 821795, 820287	1193	120	19260	2.82523	0.0337973	0.00382513	0.00371426
AT2G29940	817544	Arabidopsis	thaliana	pleiotropic	drug	resistance	3(ABCG31)				GOTERM_MF_DIRECT	GO:0016705~oxidoreductase activity, acting on paired donors, with incorporation or reduction of molecular oxygen	33	2.32231	5.17894e-05	836464, 835316, 835831, 819165, 816850, 836003, 826841, 826961, 819163, 833607, 837705, 829277, 825276, 817315, 834273, 820689, 838550, 817599, 817157, 819278, 830693, 830925, 829327, 830408, 833833, 823986, 820697, 822235, 829324, 829325, 840264, 824011, 827663	1193	245	19260	2.17452	0.0384968	0.00393082	0.00381688
AT5G44600	834488	Arabidopsis	thaliana	S-adenosyl-L-methionine-dependent	methyltransferases	superfamily	protein(AT5G44600)				GOTERM_BP_DIRECT	GO:0016042~lipid catabolic process	25	1.75932	5.31212e-05	822419, 820657, 839759, 833315, 835596, 828207, 834636, 840274, 817713, 839844, 819999, 818602, 843923, 817197, 831268, 817279, 828999, 820291, 834606, 831713, 819090, 827587, 843496, 829861, 827388	1294	173	22569	2.52041	0.0673235	0.00535707	0.005259
AT1G23530	838962	Arabidopsis	thaliana	transmembrane	protein(AT1G23530)						GOTERM_BP_DIRECT	GO:0009733~response to auxin	37	2.6038	9.97261e-05	815985, 816798, 814953, 816658, 835537, 836724, 819886, 831670, 824205, 841160, 818390, 839828, 843025, 827397, 840056, 834770, 814648, 834390, 839827, 817353, 836437, 819633, 819314, 831241, 837403, 817894, 830693, 831913, 829827, 829629, 830841, 835539, 828836, 825240, 820793, 827102, 843893	1294	322	22569	2.00412	0.122648	0.00933864	0.00916768
AT1G01720	839265	Arabidopsis	thaliana	NAC	(No	Apical	Meristem)	domain	transcriptional	regulator	GOTERM_MF_DIRECT	GO:0015293~symporter activity	14	0.985222	0.000147119	840139, 820844, 843976, 817210, 818479, 834078, 831199, 837763, 844074, 818390, 820565, 825177, 824353, 843321	1193	65	19260	3.47721	0.10553	0.0101512	0.00985695
AT4G12570	826870	Arabidopsis	thaliana	ubiquitin	protein	ligase	5(UPL5)				GOTERM_BP_DIRECT	GO:0006970~response to osmotic stress	38	2.67417	0.000201284	821828, 839578, 832460, 820637, 835032, 827090, 820657, 819389, 832600, 830983, 818457, 826916, 828228, 828647, 826623, 825754, 836838, 816291, 829494, 841481, 820443, 838632, 814962, 816705, 843923, 824528, 824803, 833862, 832473, 819055, 824807, 825146, 829623, 844164, 843192, 842203, 829940, 844047	1294	346	22569	1.91551	0.232112	0.0165006	0.0161985
AT5G15490	831402	Arabidopsis	thaliana	UDP-glucose	6-dehydrogenase	family	protein(UGD3)				GOTERM_BP_DIRECT	GO:0009867~jasmonic acid mediated signaling pathway	20	1.40746	0.000209384	838501, 840158, 821902, 820646, 839748, 824190, 818626, 832686, 818432, 831322, 817274, 836602, 838551, 830396, 816070, 837171, 825040, 821795, 844079, 821055	1294	133	22569	2.62275	0.240231	0.0165006	0.0161985
AT5G16340	831495	Arabidopsis	thaliana	AMP-dependent	synthetase	and	ligase	family	protein(AT5G16340)		GOTERM_BP_DIRECT	GO:0031408~oxylipin biosynthetic process	9	0.633357	0.000213967	825864, 834273, 824208, 817197, 821135, 838551, 816894, 816893, 823650	1294	30	22569	5.23238	0.244786	0.0165006	0.0161985
AT1G57560	842131	Arabidopsis	thaliana	myb	domain	protein	50(MYB50)				GOTERM_CC_DIRECT	GO:0099503~secretory vesicle	22	1.54821	0.000223203	832185, 820429, 818436, 821768, 836195, 815558, 838517, 819632, 816751, 838365, 837731, 834321, 830735, 827725, 830577, 833833, 834207, 827320, 826770, 840792, 824891, 822594	1368	169	26014	2.47547	0.0466477	0.00477654	0.00444174
AT1G30040	839883	Arabidopsis	thaliana	gibberellin	2-oxidase(GA2OX2)						GOTERM_BP_DIRECT	GO:0009408~response to heat	27	1.90007	0.000263319	841811, 816578, 837430, 835054, 818458, 3766880, 835193, 832422, 832267, 818457, 838122, 836103, 836838, 837904, 835341, 819738, 838632, 841789, 841665, 832093, 836218, 819331, 835421, 834207, 828792, 842203, 829940	1294	215	22569	2.1903	0.292148	0.0191784	0.0188273
AT1G59740	842267	Arabidopsis	thaliana	Major	facilitator	superfamily	protein(AT1G59740)				GOTERM_BP_DIRECT	GO:0009624~response to nematode	15	1.05559	0.000360061	817559, 818409, 828580, 818520, 831346, 831219, 827546, 823490, 824349, 818390, 823710, 842786, 842203, 842267, 843321	1294	86	22569	3.04208	0.376549	0.0248442	0.0243894
AT1G09240	837444	Arabidopsis	thaliana	nicotianamine	synthase	3(NAS3)					GOTERM_BP_DIRECT	GO:0009694~jasmonic acid metabolic process	8	0.562984	0.000384411	836464, 824208, 839178, 838551, 841026, 816894, 816893, 824011	1294	25	22569	5.58121	0.396159	0.0251982	0.0247369
AT2G17510	816257	Arabidopsis	thaliana	ribonuclease	II	family	protein(EMB2763)				GOTERM_CC_DIRECT	GO:0005774~vacuolar membrane	48	3.3779	0.000425449	835231, 841755, 836341, 820638, 837297, 831376, 831654, 817423, 831252, 838200, 835698, 836301, 834067, 820916, 818255, 837279, 835157, 844174, 824349, 830635, 823777, 829652, 814708, 824540, 839325, 821519, 838138, 820429, 841269, 828051, 823736, 836119, 817599, 831262, 832596, 816144, 831417, 833937, 834207, 825527, 825083, 829684, 829142, 823468, 821784, 836090, 827320, 828057	1368	535	26014	1.70612	0.087042	0.00827691	0.00769675
AT5G64220	836543	Arabidopsis	thaliana	Calmodulin-binding	transcription	activator	protein	with	CG-1	and	GOTERM_BP_DIRECT	GO:0009809~lignin biosynthetic process	11	0.774103	0.000461911	830416, 842479, 831887, 827912, 828728, 821479, 835504, 834951, 838165, 818386, 836124	1294	50	22569	3.83708	0.454563	0.0288364	0.0283085
AT5G65550	836681	Arabidopsis	thaliana	UDP-Glycosyltransferase	superfamily	protein(AT5G65550)					GOTERM_MF_DIRECT	GO:0080043~quercetin 3-O-glucosyltransferase activity	13	0.914849	0.000489885	838841, 838843, 817523, 818986, 838846, 837075, 818988, 843725, 816041, 829559, 831568, 827229, 827220	1193	64	19260	3.27929	0.310248	0.0309852	0.0300871
AT5G62280	836349	Arabidopsis	thaliana	DUF1442	family	protein	(DUF1442)(AT5G62280)				GOTERM_CC_DIRECT	GO:0016020~membrane	77	5.41872	0.000528388	837597, 843915, 818436, 839692, 831654, 818435, 827909, 838200, 836663, 824322, 828402, 828887, 835926, 825294, 829890, 829891, 842311, 814708, 843288, 817559, 838632, 821519, 842712, 817358, 818527, 835889, 834951, 817197, 834676, 829918, 836578, 827546, 842041, 825083, 823468, 844348, 842203, 827860, 842884, 841755, 839438, 839716, 814931, 819703, 819389, 835831, 835079, 819184, 830577, 836838,…	1368	985	26014	1.48654	0.106943	0.00942292	0.00876244
AT4G25680	828673	Arabidopsis	thaliana	PPPDE	putative	thiol	peptidase	family	protein(AT4G25680)		GOTERM_BP_DIRECT	GO:0045490~pectin catabolic process	16	1.12597	0.000620155	828580, 832093, 832850, 819886, 827708, 838078, 838004, 827005, 819130, 824657, 835418, 828067, 824083, 828064, 843100, 821142	1294	101	22569	2.76297	0.556872	0.0369556	0.0362791
AT2G39980	818586	Arabidopsis	thaliana	HXXXD-type	acyl-transferase	family	protein(AT2G39980)				GOTERM_MF_DIRECT	GO:0016747~transferase activity, transferring acyl groups other than amino-acyl groups	17	1.19634	0.000639575	816831, 816836, 838725, 824190, 821249, 818586, 834951, 831620, 831241, 839366, 836850, 831901, 833901, 839280, 840185, 820399, 822201	1193	104	19260	2.63895	0.384274	0.0373414	0.036259
AT4G12560	826869	Arabidopsis	thaliana	F-box	and	associated	interaction	domains-containing	protein(CPR1)		GOTERM_CC_DIRECT	GO:0009579~thylakoid	26	1.8297	0.00070877	838984, 835054, 837297, 844768, 844802, 823901, 817423, 816751, 817344, 820916, 837279, 827877, 823777, 826480, 844770, 821134, 824540, 844773, 834273, 823736, 836119, 835567, 815058, 823860, 836090, 825320	1368	236	26014	2.09499	0.14078	0.0116674	0.0108496
AT4G12320	826841	Arabidopsis	thaliana	cytochrome	P450,	family	706,	subfamily	A,	polypeptide	GOTERM_BP_DIRECT	GO:0043693~monoterpene biosynthetic process	4	0.281492	0.000718352	829834, 822173, 830002, 842465	1294	4	22569	17.4413	0.610471	0.040946	0.0401965
AT5G03260	831887	Arabidopsis	thaliana	laccase	11(LAC11)						GOTERM_BP_DIRECT	GO:2000022~regulation of jasmonic acid mediated signaling pathway	10	0.70373	0.000881116	838501, 824763, 843834, 824528, 843577, 830443, 834545, 838200, 824807, 821055	1294	45	22569	3.87584	0.685425	0.048131	0.0472499
AT1G19250	838508	Arabidopsis	thaliana	flavin-dependent	monooxygenase	1(FMO1)					GOTERM_BP_DIRECT	GO:0042430~indole-containing compound metabolic process	12	0.844476	0.001393	822184, 831322, 840949, 837171, 831852, 826881, 822540, 836653, 844079, 831199, 832662, 836850	1294	67	22569	3.12381	0.839409	0.0730492	0.0717119
AT2G45180	819126	Arabidopsis	thaliana	Bifunctional	inhibitor/lipid-transfer	protein/seed	storage	2S	albumin	superfamily	GOTERM_MF_DIRECT	GO:0042802~identical protein binding	26	1.8297	0.00168502	838501, 817206, 842726, 843834, 823847, 834666, 834545, 835926, 827230, 840630, 840078, 821055, 841665, 841269, 834390, 817197, 834676, 819633, 818204, 818340, 817599, 834892, 817894, 824257, 835618, 820793	1193	214	19260	1.96144	0.721496	0.088446	0.0858823
AT2G29730	817523	Arabidopsis	thaliana	UDP-glucosyl	transferase	71D1(UGT71D1)					GOTERM_BP_DIRECT	GO:0006355~regulation of transcription, DNA-templated	118	8.30401	0.00184229	843719, 838883, 843161, 828849, 819280, 828968, 827990, 819738, 818007, 818404, 834390, 836218, 832099, 823817, 839201, 836212, 827503, 843212, 827184, 843213, 825040, 826375, 820793, 842761, 827102, 838105, 816798, 818618, 817403, 834383, 821902, 816318, 835193, 824615, 839790, 831157, 842928, 836602, 826916, 826918, 835872, 834818, 831942, 843181, 821112, 832590, 834770, 830051, 819558, 817936,…	1294	1569	22569	1.31171	0.911017	0.0901772	0.0885263
AT2G27310	817274	Arabidopsis	thaliana	F-box	family	protein(AT2G27310)					GOTERM_CC_DIRECT	GO:0009986~cell surface	5	0.351865	0.00185987	818458, 818390, 843432, 821047, 818457	1368	11	26014	8.64367	0.328595	0.0284295	0.0264368
AT1G60730	842367	Arabidopsis	thaliana	NAD(P)-linked	oxidoreductase	superfamily	protein(AT1G60730)				GOTERM_MF_DIRECT	GO:0000976~transcription regulatory region sequence-specific DNA binding	67	4.71499	0.00188887	818319, 843877, 832146, 831174, 836103, 836543, 830318, 824205, 828849, 825415, 825855, 819280, 828968, 823756, 816806, 827990, 843244, 836099, 834390, 838870, 839201, 817674, 836212, 829845, 834867, 844423, 821687, 825040, 843890, 842761, 829840, 827102, 821902, 835274, 838946, 816318, 842527, 835193, 819103, 839790, 842928, 835872, 844196, 843181, 842131, 821432, 843143, 839666, 834770, 840158,…	1193	742	19260	1.45776	0.761437	0.088446	0.0858823
AT1G23740	838984	Arabidopsis	thaliana	Oxidoreductase,	zinc-binding	dehydrogenase	family	protein(AOR)			GOTERM_BP_DIRECT	GO:0009651~response to salt stress	50	3.51865	0.00188923	832064, 819126, 832149, 836547, 832468, 838363, 831252, 831174, 836663, 826623, 828843, 824082, 821138, 814903, 842114, 822540, 840056, 841789, 814962, 816705, 843725, 817274, 836018, 819331, 6241133, 819057, 821904, 817206, 818458, 819389, 831157, 818457, 832440, 839599, 837576, 841160, 832636, 839666, 838138, 831344, 835306, 838176, 831782, 834178, 829623, 827725, 820697, 821784, 829940, 844047	1294	556	22569	1.56846	0.916341	0.0901772	0.0885263
AT5G21930	832253	Arabidopsis	thaliana	P-type	ATPase	of	Arabidopsis	2(PAA2)			GOTERM_BP_DIRECT	GO:0051707~response to other organism	7	0.492611	0.00192598	829559, 838508, 820321, 816041, 820929, 834367, 823650	1294	24	22569	5.08704	0.920287	0.0901772	0.0885263
AT4G35000	829652	Arabidopsis	thaliana	ascorbate	peroxidase	3(APX3)					GOTERM_CC_DIRECT	GO:0009536~plastid	74	5.2076	0.00203891	836661, 832185, 832064, 836341, 835054, 844768, 844802, 832267, 832102, 836547, 836701, 817423, 832220, 834367, 835698, 832145, 837279, 831326, 835926, 834913, 831207, 844770, 829652, 844773, 834351, 835440, 834671, 835361, 834273, 823736, 831563, 819137, 836899, 835567, 834996, 834078, 831122, 831562, 833937, 836090, 835231, 815864, 838468, 837297, 837372, 820018, 836724, 835997, 832440, 835596,…	1368	986	26014	1.42717	0.353882	0.0290885	0.0270496
AT1G61820	842479	Arabidopsis	thaliana	beta	glucosidase	46(BGLU46)					GOTERM_MF_DIRECT	GO:0034768~(E)-beta-ocimene synthase activity	4	0.281492	0.00215138	822175, 822173, 822177, 827377	1193	5	19260	12.9153	0.804561	0.088446	0.0858823
AT5G50290	835094	Arabidopsis	thaliana	wall-associated	receptor	kinase	galacturonan-binding	protein(AT5G50290)			GOTERM_MF_DIRECT	GO:0050551~myrcene synthase activity	4	0.281492	0.00215138	822175, 822173, 822177, 827377	1193	5	19260	12.9153	0.804561	0.088446	0.0858823
AT4G28720	828993	Arabidopsis	thaliana	Flavin-binding	monooxygenase	family	protein(YUC8)				GOTERM_MF_DIRECT	GO:0102360~daphnetin 3-O-glucosyltransferase activity	5	0.351865	0.00226716	829559, 817523, 831568, 843725, 816041	1193	10	19260	8.07209	0.821016	0.088446	0.0858823
AT4G23030	828402	Arabidopsis	thaliana	MATE	efflux	family	protein(AT4G23030)				GOTERM_MF_DIRECT	GO:0102425~myricetin 3-O-glucosyltransferase activity	5	0.351865	0.00226716	829559, 817523, 831568, 843725, 816041	1193	10	19260	8.07209	0.821016	0.088446	0.0858823
AT5G41590	834161	Arabidopsis	thaliana	LURP-one-like	protein	(DUF567)(AT5G41590)					GOTERM_MF_DIRECT	GO:0016788~hydrolase activity, acting on ester bonds	18	1.26671	0.00233059	817713, 834220, 839844, 822419, 839759, 824208, 833315, 831268, 816894, 817279, 816893, 828207, 828999, 834606, 834636, 840274, 820178, 843496	1193	128	19260	2.27027	0.829437	0.088446	0.0858823
AT5G43530	834373	Arabidopsis	thaliana	Helicase	protein	with	RING/U-box	domain-containing	protein(AT5G43530)		GOTERM_BP_DIRECT	GO:0016102~diterpenoid biosynthetic process	8	0.562984	0.00273954	822175, 822173, 827376, 832461, 820672, 827268, 822177, 827377	1294	34	22569	4.10383	0.972655	0.122434	0.120193
AT5G15240	831376	Arabidopsis	thaliana	Transmembrane	amino	acid	transporter	family	protein(AT5G15240)		GOTERM_BP_DIRECT	GO:0046274~lignin catabolic process	6	0.422238	0.00280169	831887, 818280, 817462, 830421, 818386, 836124	1294	18	22569	5.81376	0.974802	0.122434	0.120193
AT1G32450	840139	Arabidopsis	thaliana	nitrate	transporter	1.5(NRT1.5)					GOTERM_BP_DIRECT	GO:0015706~nitrate transport	7	0.492611	0.00298657	840139, 823707, 836393, 841649, 834090, 823710, 837763	1294	26	22569	4.69573	0.980243	0.126303	0.123991
AT2G39518	5007945	Arabidopsis	thaliana	Uncharacterized	protein	family	(UPF0497)(AT2G39518)				GOTERM_MF_DIRECT	GO:0016616~oxidoreductase activity, acting on the CH-OH group of donors, NAD or NADP as acceptor	11	0.774103	0.00310627	827841, 832064, 843129, 816923, 819171, 841132, 831322, 821479, 825294, 838165, 819146	1193	59	19260	3.00993	0.905411	0.112269	0.109015
AT1G32690	840163	Arabidopsis	thaliana	DUF740	family	protein(AT1G32690)					GOTERM_MF_DIRECT	GO:0047893~flavonol 3-O-glucosyltransferase activity	5	0.351865	0.00338914	829559, 817523, 831568, 843725, 816041	1193	11	19260	7.33826	0.923719	0.116925	0.113536
AT5G65300	836655	Arabidopsis	thaliana	hypothetical	protein(AT5G65300)						GOTERM_CC_DIRECT	GO:0000325~plant-type vacuole	55	3.87051	0.00340849	843915, 836341, 821768, 817109, 831135, 817460, 832385, 831252, 835698, 832145, 820916, 836301, 837279, 844174, 834913, 830635, 835091, 829652, 839325, 821519, 817239, 841269, 820429, 817599, 816144, 824510, 833937, 825527, 825083, 829684, 829688, 835231, 841755, 818458, 826914, 834067, 837731, 839599, 836003, 818255, 835157, 819384, 833646, 840630, 838138, 820205, 836119, 831262, 832596, 831417,…	1368	702	26014	1.48986	0.518411	0.0455886	0.0423931
AT2G16890	816190	Arabidopsis	thaliana	UDP-Glycosyltransferase	superfamily	protein(AT2G16890)					GOTERM_BP_DIRECT	GO:1901605~alpha-amino acid metabolic process	12	0.844476	0.00350107	821070, 838846, 2745712, 816070, 835316, 823911, 837171, 834305, 832473, 844079, 831199, 836850	1294	75	22569	2.7906	0.989963	0.136958	0.134451
AT5G25280	832600	Arabidopsis	thaliana	serine-rich	protein-like	protein(AT5G25280)					GOTERM_BP_DIRECT	GO:0042744~hydrogen peroxide catabolic process	14	0.985222	0.00354578	834220, 838017, 842910, 829140, 818746, 834223, 837028, 830416, 827489, 829304, 828704, 826480, 829479, 829652	1294	97	22569	2.5173	0.990537	0.136958	0.134451
AT1G72960	843627	Arabidopsis	thaliana	Root	hair	defective	3	GTP-binding	protein	(RHD3)(AT1G72960)	GOTERM_BP_DIRECT	GO:0006857~oligopeptide transport	6	0.422238	0.0036249	828887, 817210, 823710, 824581, 842267, 837763	1294	19	22569	5.50777	0.991473	0.136958	0.134451
AT1G70780	843415	Arabidopsis	thaliana	hypothetical	protein(AT1G70780)						GOTERM_BP_DIRECT	GO:0009686~gibberellin biosynthetic process	7	0.492611	0.0036564	843161, 827868, 839508, 818241, 839883, 838125, 835256	1294	27	22569	4.52181	0.991819	0.136958	0.134451
AT5G39200	833915	Arabidopsis	thaliana	myb-like	protein	Q(AT5G39200)					GOTERM_MF_DIRECT	GO:0004553~hydrolase activity, hydrolyzing O-glycosyl compounds	16	1.12597	0.00411592	839435, 842479, 821955, 823737, 827051, 839196, 831233, 834996, 819055, 836578, 832220, 838037, 844141, 824426, 814716, 828024	1193	113	19260	2.2859	0.95612	0.134078	0.130192
AT5G06300	830518	Arabidopsis	thaliana	Putative	lysine	decarboxylase	family	protein(LOG7)			GOTERM_MF_DIRECT	GO:0030570~pectate lyase activity	7	0.492611	0.00437602	827005, 828580, 824657, 819886, 843100, 821142, 838004	1193	26	19260	4.34651	0.964002	0.134078	0.130192
AT2G23180	816850	Arabidopsis	thaliana	cytochrome	P450,	family	96,	subfamily	A,	polypeptide	GOTERM_MF_DIRECT	GO:0051213~dioxygenase activity	15	1.05559	0.00441627	841712, 841715, 839508, 830443, 818241, 839883, 837731, 839345, 838125, 835256, 824763, 827868, 832524, 828433, 824287	1193	103	19260	2.35109	0.965089	0.134078	0.130192
AT2G26690	817210	Arabidopsis	thaliana	Major	facilitator	superfamily	protein(AT2G26690)				GOTERM_BP_DIRECT	GO:0006629~lipid metabolic process	22	1.54821	0.00487871	842118, 834284, 820657, 843923, 834305, 817197, 830025, 836349, 835006, 831268, 832385, 836665, 831374, 820291, 831458, 831713, 821135, 824360, 819090, 820372, 827388, 829521	1294	198	22569	1.93792	0.998366	0.177666	0.174414
AT5G09810	830841	Arabidopsis	thaliana	actin	7(ACT7)						GOTERM_MF_DIRECT	GO:0010333~terpene synthase activity	8	0.562984	0.00498201	822175, 827376, 832461, 820672, 827268, 842465, 822177, 827377	1193	35	19260	3.6901	0.977309	0.145436	0.141221
AT4G24130	828513	Arabidopsis	thaliana	DUF538	family	protein	(Protein	of	unknown	function,	GOTERM_BP_DIRECT	GO:0044264~cellular polysaccharide metabolic process	5	0.351865	0.00505149	826841, 828063, 819103, 839828, 824174	1294	13	22569	6.70818	0.998699	0.178987	0.17571
AT2G01190	814647	Arabidopsis	thaliana	Octicosapeptide/Phox/Bem1p	family	protein(PDE331)					GOTERM_BP_DIRECT	GO:0006633~fatty acid biosynthetic process	16	1.12597	0.00527633	839578, 834671, 817205, 837286, 834273, 837372, 840977, 830441, 828608, 835006, 838551, 827005, 825864, 842561, 824012, 823650	1294	125	22569	2.23248	0.999033	0.182034	0.178701
AT5G45960	834636	Arabidopsis	thaliana	GDSL-like	Lipase/Acylhydrolase	superfamily	protein(AT5G45960)				GOTERM_BP_DIRECT	GO:0009696~salicylic acid metabolic process	6	0.422238	0.00576684	818986, 818988, 824208, 839178, 816894, 816893	1294	21	22569	4.98322	0.999494	0.193855	0.190306
AT3G22540	821825	Arabidopsis	thaliana	hypothetical	protein	(DUF1677)(AT3G22540)					GOTERM_MF_DIRECT	GO:0080030~methyl indole-3-acetate esterase activity	8	0.562984	0.00586072	822351, 843192, 824208, 824031, 839178, 816894, 816893, 841155	1193	36	19260	3.58759	0.988385	0.164751	0.159976
AT5G27690	832831	Arabidopsis	thaliana	Heavy	metal	transport/detoxification	superfamily	protein(AT5G27690)			GOTERM_MF_DIRECT	GO:0080044~quercetin 7-O-glucosyltransferase activity	10	0.70373	0.00624536	838841, 838843, 818986, 827229, 838846, 837075, 818988, 843725, 827220, 816041	1193	55	19260	2.9353	0.991338	0.165443	0.160648
AT3G25810	822173	Arabidopsis	thaliana	Terpenoid	cyclases/Protein	prenyltransferases	superfamily	protein(AT3G25810)			GOTERM_MF_DIRECT	GO:0043565~sequence-specific DNA binding	43	3.02604	0.00632128	838105, 817403, 816318, 842527, 826816, 832686, 836602, 834818, 843161, 825415, 828849, 819280, 823756, 821138, 843143, 3767658, 839666, 836099, 840158, 816787, 818404, 821854, 836218, 832099, 835862, 824807, 835024, 836212, 827523, 824157, 827503, 829827, 834867, 843212, 843532, 844423, 825040, 827184, 843875, 826375, 824251, 827542, 827883	1193	455	19260	1.52571	0.991826	0.165443	0.160648
AT5G53580	835440	Arabidopsis	thaliana	NAD(P)-linked	oxidoreductase	superfamily	protein(PLR1)				GOTERM_BP_DIRECT	GO:0019748~secondary metabolic process	33	2.32231	0.00671961	839435, 821828, 832064, 816578, 814696, 816831, 838846, 818432, 833656, 816790, 835574, 828647, 828402, 819384, 833901, 844356, 835190, 829494, 822540, 836692, 842578, 820689, 824803, 839443, 835200, 831458, 834803, 830127, 820697, 820399, 842367, 842267, 827388	1294	352	22569	1.63512	0.999856	0.21599	0.212036
AT3G45650	823707	Arabidopsis	thaliana	nitrate	excretion	transporter1(NAXT1)					GOTERM_BP_DIRECT	GO:0009635~response to herbicide	5	0.351865	0.00675484	824015, 844802, 840630, 820372, 837763	1294	14	22569	6.22902	0.999863	0.21599	0.212036
AT2G43820	818986	Arabidopsis	thaliana	UDP-glucosyltransferase	74F2(UGT74F2)						GOTERM_MF_DIRECT	GO:0004601~peroxidase activity	17	1.19634	0.0070286	834220, 838017, 842910, 837430, 829140, 818746, 834223, 837028, 830416, 827489, 844174, 829304, 828704, 826480, 821135, 829479, 829652	1193	131	19260	2.09505	0.995235	0.177824	0.172669
AT5G39670	833963	Arabidopsis	thaliana	Calcium-binding	EF-hand	family	protein(AT5G39670)				GOTERM_BP_DIRECT	GO:0010345~suberin biosynthetic process	6	0.422238	0.0071165	839578, 818312, 838363, 820372, 829521, 836003	1294	22	22569	4.75671	0.999915	0.222136	0.21807
AT5G51160	835190	Arabidopsis	thaliana	Ankyrin	repeat	family	protein(AT5G51160)				GOTERM_BP_DIRECT	GO:0009813~flavonoid biosynthetic process	9	0.633357	0.00802525	816190, 839280, 832524, 821932, 842747, 831241, 824287, 819146, 830693	1294	51	22569	3.07787	0.999974	0.244677	0.240198
AT4G39860	830145	Arabidopsis	thaliana	hematological/neurological-like	protein(AT4G39860)						GOTERM_CC_DIRECT	GO:0005737~cytoplasm	299	21.0415	0.00815829	839578, 842986, 816578, 821924, 826816, 832146, 832267, 837952, 838125, 824763, 830635, 825294, 844011, 821134, 841789, 818409, 817556, 818767, 824190, 838470, 825836, 839323, 819057, 836850, 819174, 829646, 828792, 823546, 828433, 829522, 841312, 840102, 827587, 823541, 828673, 820032, 817768, 2746023, 816798, 820018, 826914, 835997, 817087, 830983, 838462, 816553, 821907, 819146, 824740, 844152…	1368	5003	26014	1.13648	0.826753	0.101865	0.0947248
AT3G29180	822569	Arabidopsis	thaliana	DUF1336	family	protein	(DUF1336)(AT3G29180)				GOTERM_CC_DIRECT	GO:0005777~peroxisome	30	2.11119	0.00856807	817768, 838644, 837297, 842926, 828063, 836724, 825905, 817423, 836665, 817344, 837731, 837279, 837904, 823777, 829652, 824540, 832491, 817358, 816705, 843129, 823736, 836119, 817197, 836655, 817599, 824179, 825864, 836090, 827563, 828234	1368	344	26014	1.65838	0.841416	0.101865	0.0947248
AT5G37490	833727	Arabidopsis	thaliana	ARM	repeat	superfamily	protein(AT5G37490)				GOTERM_BP_DIRECT	GO:0006833~water transport	6	0.422238	0.00867184	824510, 827956, 828051, 829662, 827760, 818255	1294	23	22569	4.5499	0.999989	0.258382	0.253651
AT4G28500	828968	Arabidopsis	thaliana	NAC	domain	containing	protein	73(NAC073)			GOTERM_CC_DIRECT	GO:0005887~integral component of plasma membrane	13	0.914849	0.00906788	836595, 818409, 838744, 820844, 835151, 829918, 832431, 831199, 828887, 842786, 841981, 825177, 824353	1368	105	26014	2.35437	0.857637	0.102133	0.0949741
AT1G15950	838165	Arabidopsis	thaliana	cinnamoyl	coa	reductase	1(CCR1)				GOTERM_BP_DIRECT	GO:0042128~nitrate assimilation	8	0.562984	0.00923192	823707, 817210, 816055, 823710, 840630, 824012, 843321, 837763	1294	42	22569	3.32215	0.999995	0.268957	0.264033
AT4G27410	828849	Arabidopsis	thaliana	NAC	(No	Apical	Meristem)	domain	transcriptional	regulator	GOTERM_MF_DIRECT	GO:0047372~acylglycerol lipase activity	6	0.422238	0.00979285	840335, 820657, 818527, 817197, 829861, 827587	1193	22	19260	4.40296	0.999424	0.239767	0.232817
AT4G23050	828404	Arabidopsis	thaliana	PAS	domain-containing	protein	tyrosine	kinase	family	protein(AT4G23050)	GOTERM_BP_DIRECT	GO:0018298~protein-chromophore linkage	9	0.633357	0.0101039	828404, 835926, 844768, 844802, 823901, 844770, 815058, 825320, 844773	1294	53	22569	2.96172	0.999998	0.283342	0.278155
AT5G18970	832015	Arabidopsis	thaliana	AWPM-19-like	family	protein(AT5G18970)					GOTERM_BP_DIRECT	GO:0006520~cellular amino acid metabolic process	13	0.914849	0.010158	817358, 838294, 831852, 817610, 816553, 836653, 815980, 844062, 828207, 823996, 830635, 826881, 824012	1294	98	22569	2.31364	0.999998	0.283342	0.278155
AT5G44400	834466	Arabidopsis	thaliana	FAD-binding	Berberine	family	protein(AT5G44400)				GOTERM_CC_DIRECT	GO:0000326~protein storage vacuole	5	0.351865	0.0104225	842569, 839383, 837428, 841355, 818255	1368	17	26014	5.59297	0.893767	0.111521	0.103704
AT4G02730	828189	Arabidopsis	thaliana	Transducin/WD40	repeat-like	superfamily	protein(WDR5b)				GOTERM_MF_DIRECT	GO:0000977~RNA polymerase II regulatory region sequence-specific DNA binding	11	0.774103	0.0106398	821151, 817768, 827844, 819174, 816787, 836629, 839040, 832146, 837600, 843244, 836212	1193	70	19260	2.53694	0.999699	0.252364	0.245049
AT4G00310	827417	Arabidopsis	thaliana	Putative	membrane	lipoprotein(EDA8)					GOTERM_BP_DIRECT	GO:0009698~phenylpropanoid metabolic process	5	0.351865	0.0112078	831568, 821678, 841593, 817599, 836124	1294	16	22569	5.4504	1	0.298288	0.292827
AT5G15220	831374	Arabidopsis	thaliana	Ribosomal	protein	L27	family	protein(AT5G15220)			GOTERM_BP_DIRECT	GO:0009751~response to salicylic acid	31	2.18156	0.0113374	838723, 827090, 815945, 814658, 818931, 838846, 836547, 838122, 831174, 834367, 832662, 828402, 843361, 824205, 821135, 814903, 822540, 840056, 839748, 828292, 836437, 824807, 839125, 819057, 834178, 823862, 832524, 817491, 843192, 838728, 844423	1294	337	22569	1.60439	1	0.298288	0.292827
AT4G01400	28719435	Arabidopsis	thaliana	oligomeric	golgi	complex	subunit-like	protein(AT4G01400)			GOTERM_BP_DIRECT	GO:0090558~plant epidermis development	30	2.11119	0.0113764	834161, 818432, 830025, 836349, 819221, 816751, 826864, 821070, 2745712, 827130, 842131, 826881, 842712, 28717234, 838315, 835043, 829140, 843425, 843822, 829260, 835304, 817279, 819057, 831913, 838728, 825040, 820332, 829165, 824174, 827760	1294	323	22569	1.61993	1	0.298288	0.292827
AT3G01610	821105	Arabidopsis	thaliana	cell	division	cycle	48C(CDC48C)				GOTERM_BP_DIRECT	GO:0071695~anatomical structure maturation	13	0.914849	0.0118411	821828, 843957, 842118, 829140, 837460, 836659, 831013, 830025, 819057, 831901, 834606, 838728, 825040	1294	100	22569	2.26736	1	0.299496	0.294013
AT5G58800	835997	Arabidopsis	thaliana	Quinone	reductase	family	protein(AT5G58800)				GOTERM_BP_DIRECT	GO:0009646~response to absence of light	8	0.562984	0.0118793	827229, 823888, 842203, 837403, 841543, 834367, 832145, 819146	1294	44	22569	3.17114	1	0.299496	0.294013
AT2G16430	816141	Arabidopsis	thaliana	purple	acid	phosphatase	10(PAP10)				GOTERM_CC_DIRECT	GO:0009507~chloroplast	298	20.9711	0.0123244	821806, 820833, 844802, 831852, 830883, 817423, 815366, 837279, 828207, 819163, 827912, 833901, 829892, 824083, 827230, 821134, 829652, 825177, 814962, 832491, 834671, 839209, 825836, 838352, 832253, 819055, 819298, 844141, 832800, 819171, 820399, 828433, 824870, 820032, 817889, 837255, 838468, 2746023, 839438, 837372, 814931, 818736, 826914, 834545, 844152, 835507, 836838, 826480, 823777, 823650…	1368	5028	26014	1.12705	0.929617	0.125591	0.116788
AT3G54140	824581	Arabidopsis	thaliana	peptide	transporter	1(PTR1)					GOTERM_BP_DIRECT	GO:0030154~cell differentiation	56	3.94089	0.0125832	843957, 843915, 819327, 834161, 831135, 832146, 819886, 838883, 830318, 824203, 2745712, 829494, 843244, 842118, 816787, 838315, 822569, 836659, 836218, 819057, 836212, 844062, 829845, 832529, 831913, 819174, 828513, 821828, 840104, 817523, 830025, 838462, 841915, 835596, 818376, 821151, 831901, 828229, 839828, 827130, 842131, 826881, 828983, 827378, 840078, 840237, 28717234, 829140, 843822, 8292…	1294	705	22569	1.38541	1	0.311257	0.305559
AT5G19820	832102	Arabidopsis	thaliana	ARM	repeat	superfamily	protein(emb2734)				GOTERM_MF_DIRECT	GO:0004806~triglyceride lipase activity	5	0.351865	0.0145878	842118, 820657, 834305, 831268, 827388	1193	16	19260	5.04505	0.999985	0.335518	0.325793
AT4G25470	828651	Arabidopsis	thaliana	C-repeat/DRE	binding	factor	2(CBF2)				GOTERM_BP_DIRECT	GO:0072330~monocarboxylic acid biosynthetic process	8	0.562984	0.0150348	820612, 827130, 831322, 842561, 836653, 844079, 831199, 830396	1294	46	22569	3.03326	1	0.365011	0.358329
AT4G09120	826490	Arabidopsis	thaliana	RING/U-box	superfamily	protein(AT4G09120)					GOTERM_MF_DIRECT	GO:0030247~polysaccharide binding	12	0.844476	0.015495	838723, 821955, 827051, 835094, 831233, 814716, 838420, 819298, 828024, 837577, 839125, 838037	1193	85	19260	2.27918	0.999993	0.345904	0.335878
AT1G02850	839435	Arabidopsis	thaliana	beta	glucosidase	11(BGLU11)					GOTERM_BP_DIRECT	GO:1902074~response to salt	7	0.492611	0.0155315	832491, 6241094, 841826, 824528, 837403, 817103, 835024	1294	36	22569	3.39136	1	0.370215	0.363438
AT4G38540	830011	Arabidopsis	thaliana	FAD/NAD(P)-binding	oxidoreductase	family	protein(AT4G38540)				GOTERM_MF_DIRECT	GO:0016168~chlorophyll binding	7	0.492611	0.0167841	844768, 844802, 823901, 844770, 815058, 825320, 844773	1193	34	19260	3.3238	0.999997	0.35732	0.346963
AT1G03940	839366	Arabidopsis	thaliana	HXXXD-type	acyl-transferase	family	protein(AT1G03940)				GOTERM_MF_DIRECT	GO:0004521~endoribonuclease activity	6	0.422238	0.016948	842393, 814828, 843158, 817246, 837983, 839225	1193	25	19260	3.8746	0.999998	0.35732	0.346963
AT4G14710	827122	Arabidopsis	thaliana	RmlC-like	cupins	superfamily	protein(ATARD2)				GOTERM_BP_DIRECT	GO:0080027~response to herbivore	5	0.351865	0.0172037	815945, 819632, 832461, 827377, 823650	1294	18	22569	4.8448	1	0.396115	0.388864
AT5G55530	835647	Arabidopsis	thaliana	Calcium-dependent	lipid-binding	(CaLB	domain)	family	protein(AT5G55530)		GOTERM_BP_DIRECT	GO:0048878~chemical homeostasis	6	0.422238	0.0172224	818182, 819191, 831833, 835190, 843143, 835574	1294	27	22569	3.87584	1	0.396115	0.388864
AT3G46730	823826	Arabidopsis	thaliana	NB-ARC	domain-containing	disease	resistance	protein(AT3G46730)			GOTERM_BP_DIRECT	GO:0009744~response to sucrose	10	0.70373	0.018091	840895, 821826, 843806, 6241094, 825414, 841826, 823888, 832149, 837403, 844047	1294	70	22569	2.49161	1	0.404156	0.396758
AT3G46970	823850	Arabidopsis	thaliana	alpha-glucan	phosphorylase	2(PHS2)					GOTERM_MF_DIRECT	GO:0015116~sulfate transmembrane transporter activity	5	0.351865	0.0181602	828559, 820844, 817109, 831199, 824353	1193	17	19260	4.74829	0.999999	0.362727	0.352213
AT1G77110	844046	Arabidopsis	thaliana	Auxin	efflux	carrier	family	protein(PIN6)			GOTERM_MF_DIRECT	GO:0052716~hydroquinone:oxygen oxidoreductase activity	5	0.351865	0.0181602	831887, 817462, 830421, 818386, 836124	1193	17	19260	4.74829	0.999999	0.362727	0.352213
AT3G12500	820429	Arabidopsis	thaliana	basic	chitinase(HCHIB)						GOTERM_BP_DIRECT	GO:0009627~systemic acquired resistance	13	0.914849	0.0181886	815864, 827090, 819632, 828608, 817274, 834545, 819055, 836578, 816894, 834178, 822184, 838508, 821135	1294	106	22569	2.13902	1	0.404156	0.396758
AT4G01870	828228	Arabidopsis	thaliana	tolB	protein-like	protein(AT4G01870)					GOTERM_MF_DIRECT	GO:0016709~oxidoreductase activity, acting on paired donors, with incorporation or reduction of molecular oxygen, NAD(P)H as one donor, and incorporation of one atom of oxygen	12	0.844476	0.0196773	830408, 833607, 829277, 822236, 829890, 822235, 835831, 829891, 822234, 825276, 827663, 830693	1193	88	19260	2.20148	1	0.382951	0.371851
AT3G58710	825040	Arabidopsis	thaliana	WRKY	DNA-binding	protein	69(WRKY69)				GOTERM_BP_DIRECT	GO:0042631~cellular response to water deprivation	7	0.492611	0.0199884	844174, 843129, 837075, 824528, 838122, 838420, 842774	1294	38	22569	3.21287	1	0.432354	0.424439
AT3G56770	824844	Arabidopsis	thaliana	basic	helix-loop-helix	(bHLH)	DNA-binding	superfamily	protein(AT3G56770)		GOTERM_BP_DIRECT	GO:0009734~auxin-activated signaling pathway	22	1.54821	0.0201172	816798, 814648, 820612, 834390, 839827, 819633, 819314, 816477, 831670, 817894, 837763, 838686, 818390, 835539, 843432, 839828, 824270, 821852, 820793, 844046, 840078, 827102	1294	226	22569	1.69782	1	0.432354	0.424439
AT1G32260	840118	Arabidopsis	thaliana	envelope	glycoprotein(AT1G32260)						GOTERM_MF_DIRECT	GO:0051287~NAD binding	10	0.70373	0.0217639	827841, 840895, 834816, 843129, 831402, 837904, 819171, 36335663, 838352, 822594	1193	67	19260	2.40958	1	0.401736	0.390092
AT5G14120	831262	Arabidopsis	thaliana	Major	facilitator	superfamily	protein(AT5G14120)				GOTERM_MF_DIRECT	GO:0015250~water channel activity	7	0.492611	0.0218989	824510, 827956, 828051, 829662, 840078, 818255, 834794	1193	36	19260	3.13915	1	0.401736	0.390092
AT3G22560	821828	Arabidopsis	thaliana	Acyl-CoA	N-acyltransferases	(NAT)	superfamily	protein(AT3G22560)			GOTERM_MF_DIRECT	GO:0015112~nitrate transmembrane transporter activity	5	0.351865	0.0222305	840139, 836393, 834090, 823710, 837763	1193	18	19260	4.48449	1	0.401736	0.390092
AT2G37360	818312	Arabidopsis	thaliana	ABC-2	type	transporter	family	protein(ABCG2)			GOTERM_BP_DIRECT	GO:0002376~immune system process	23	1.61858	0.0230471	843968, 828292, 827916, 831852, 836547, 832127, 832600, 817274, 819055, 839125, 832662, 818376, 830396, 828228, 828402, 843361, 823862, 831854, 843192, 838728, 841322, 822540, 827388	1294	243	22569	1.65082	1	0.487336	0.478414
AT5G27670	832829	Arabidopsis	thaliana	histone	H2A	7(HTA7)					GOTERM_MF_DIRECT	GO:0000981~RNA polymerase II transcription factor activity, sequence-specific DNA binding	29	2.04082	0.0249707	817768, 843877, 838946, 843879, 832146, 817343, 834818, 821151, 819280, 821611, 821138, 839929, 816908, 843244, 819738, 816787, 842534, 818007, 818820, 838176, 837600, 836212, 827844, 819174, 829827, 836629, 839040, 843553, 829840	1193	306	19260	1.53	1	0.440762	0.427987
AT5G25250	832596	Arabidopsis	thaliana	SPFH/Band	7/PHB	domain-containing	membrane-associated	protein	family(FLOT1)		GOTERM_BP_DIRECT	GO:0009626~plant-type hypersensitive response	11	0.774103	0.0250212	824257, 820429, 819889, 826869, 838508, 835091, 817197, 821135, 838043, 823806, 834367	1294	86	22569	2.23086	1	0.52068	0.511148
AT3G53260	824493	Arabidopsis	thaliana	phenylalanine	ammonia-lyase	2(PAL2)					GOTERM_BP_DIRECT	GO:0046686~response to cadmium ion	29	2.04082	0.0257721	817768, 835054, 820735, 818736, 835756, 831599, 837731, 820916, 844174, 823850, 820083, 837904, 836638, 830635, 842697, 842910, 842337, 840895, 832691, 820429, 816705, 843865, 818767, 819137, 817197, 820070, 834207, 821784, 844047	1294	331	22569	1.52809	1	0.527925	0.51826
AT3G01860	820070	Arabidopsis	thaliana	hypothetical	protein(AT3G01860)						GOTERM_MF_DIRECT	GO:0015562~efflux transmembrane transporter activity	4	0.281492	0.0268232	840064, 838363, 817544, 838122	1193	11	19260	5.87061	1	0.452418	0.439305
AT5G64260	836547	Arabidopsis	thaliana	EXORDIUM	like	2(EXL2)					GOTERM_MF_DIRECT	GO:0016628~oxidoreductase activity, acting on the CH-CH group of donors, NAD or NADP as acceptor	4	0.281492	0.0268232	838984, 821519, 831563, 820372	1193	11	19260	5.87061	1	0.452418	0.439305
AT2G16460	816144	Arabidopsis	thaliana	coiled-coil	90B-like	protein	(DUF1640)(AT2G16460)				GOTERM_CC_DIRECT	GO:0005829~cytosol	197	13.8635	0.0283874	842986, 816578, 832267, 817423, 837279, 834321, 828207, 830518, 825294, 821134, 831040, 841665, 819731, 838352, 836850, 819171, 823668, 841312, 824870, 837255, 820018, 826914, 838462, 819384, 829638, 814805, 821479, 826480, 823777, 842774, 823650, 843507, 843865, 818986, 818868, 819037, 835504, 817774, 829623, 830841, 828417, 823888, 821343, 844047, 838841, 832064, 823901, 836547, 830443, 838165,…	1368	3281	26014	1.14178	0.997894	0.276132	0.256777
AT1G02400	839508	Arabidopsis	thaliana	gibberellin	2-oxidase	6(GA2OX6)					GOTERM_BP_DIRECT	GO:0009963~positive regulation of flavonoid biosynthetic process	3	0.211119	0.0292044	840158, 834951, 817157	1294	5	22569	10.4648	1	0.571448	0.560986
AT3G24506	822043	Arabidopsis	thaliana	hypothetical	protein(AT3G24506)						GOTERM_BP_DIRECT	GO:0009800~cinnamic acid biosynthetic process	3	0.211119	0.0292044	818280, 824493, 838870	1294	5	22569	10.4648	1	0.571448	0.560986
AT3G48700	824031	Arabidopsis	thaliana	carboxyesterase	13(CXE13)						GOTERM_BP_DIRECT	GO:0006152~purine nucleoside catabolic process	3	0.211119	0.0292044	837068, 818204, 817774	1294	5	22569	10.4648	1	0.571448	0.560986
AT4G35280	829681	Arabidopsis	thaliana	C2H2-like	zinc	finger	protein(DAZ2)				GOTERM_BP_DIRECT	GO:0010150~leaf senescence	19	1.33709	0.0301344	815864, 837068, 840139, 832460, 838668, 838272, 831157, 835306, 836218, 831654, 819055, 817103, 824807, 832662, 828228, 822184, 832524, 843192, 826870	1294	194	22569	1.70817	1	0.580974	0.570339
AT4G12520	826863	Arabidopsis	thaliana	Bifunctional	inhibitor/lipid-transfer	protein/seed	storage	2S	albumin	superfamily	GOTERM_CC_DIRECT	GO:0009522~photosystem I	6	0.422238	0.031146	844768, 821855, 823901, 844770, 815058, 825320	1368	34	26014	3.35578	0.998854	0.289793	0.269481
AT4G12520	826864	Arabidopsis	thaliana	Bifunctional	inhibitor/lipid-transfer	protein/seed	storage	2S	albumin	superfamily	GOTERM_MF_DIRECT	GO:0071949~FAD binding	11	0.774103	0.0318923	818749, 821519, 827830, 839050, 836838, 839958, 833862, 817257, 840630, 834466, 830011	1193	83	19260	2.13959	1	0.5226	0.507452
AT5G39410	833937	Arabidopsis	thaliana	Saccharopine	dehydrogenase(AT5G39410)						GOTERM_BP_DIRECT	GO:0098542~defense response to other organism	52	3.65939	0.0322393	832460, 838846, 838085, 832466, 826815, 822184, 821454, 831040, 816947, 837460, 824190, 836339, 838078, 830944, 829327, 823864, 840185, 823546, 825240, 829324, 843373, 829325, 835032, 831194, 815945, 818931, 828063, 841318, 818538, 832127, 819221, 816751, 823806, 831199, 828229, 826961, 819184, 816070, 826881, 822124, 827378, 821934, 823636, 838294, 823911, 818461, 831418, 830925, 831458, 824657,…	1294	683	22569	1.32789	1	0.612547	0.601333
AT1G47510	841160	Arabidopsis	thaliana	inositol	polyphosphate	5-phosphatase	11(5PTASE11)				GOTERM_MF_DIRECT	GO:0005516~calmodulin binding	26	1.8297	0.0323613	838566, 818436, 820897, 831091, 831599, 816299, 836543, 837675, 828229, 828526, 834913, 816070, 827130, 842450, 827891, 817932, 821519, 838470, 836437, 829918, 832473, 835862, 830275, 828018, 828837, 827184	1193	273	19260	1.53754	1	0.5226	0.507452
AT3G10330	820195	Arabidopsis	thaliana	Cyclin-like	family	protein(AT3G10330)					GOTERM_BP_DIRECT	GO:0009416~response to light stimulus	78	5.48909	0.0333446	832460, 820833, 819327, 834161, 823901, 817460, 834367, 816850, 836103, 835256, 838125, 828647, 825414, 831207, 830910, 823910, 828683, 826384, 829494, 821530, 841543, 821519, 842712, 840895, 827938, 817599, 834993, 839443, 839883, 815058, 835200, 836653, 818200, 832529, 823860, 823986, 829242, 824031, 825320, 835231, 817205, 821825, 839196, 835756, 816231, 835997, 816790, 830025, 832600, 835596,…	1294	1089	22569	1.24924	1	0.624498	0.613065
AT1G77120	844047	Arabidopsis	thaliana	alcohol	dehydrogenase	1(ADH1)					GOTERM_MF_DIRECT	GO:0000166~nucleotide binding	9	0.633357	0.0336007	827449, 819889, 830635, 828792, 835006, 834367, 827397, 826553, 844047	1193	61	19260	2.38193	1	0.522918	0.507761
AT1G11330	837675	Arabidopsis	thaliana	S-locus	lectin	protein	kinase	family	protein(AT1G11330)		GOTERM_MF_DIRECT	GO:0033897~ribonuclease T2 activity	3	0.211119	0.0337589	814828, 837983, 839225	1193	5	19260	9.6865	1	0.522918	0.507761
AT5G43330	834351	Arabidopsis	thaliana	Lactate/malate	dehydrogenase	family	protein(c-NAD-MDH2)				GOTERM_BP_DIRECT	GO:0009934~regulation of meristem structural organization	5	0.351865	0.0343224	843915, 842534, 824251, 841981, 817157	1294	22	22569	3.96392	1	0.624724	0.613287
AT1G64065	2745848	Arabidopsis	thaliana	Late	embryogenesis	abundant	(LEA)	hydroxyproline-rich	glycoprotein	family(AT1G64065)	GOTERM_BP_DIRECT	GO:0009819~drought recovery	4	0.281492	0.034835	832638, 843404, 818280, 820916	1294	13	22569	5.36654	1	0.624724	0.613287
AT1G55350	841981	Arabidopsis	thaliana	calpain-type	cysteine	protease	family(DEK1)				GOTERM_BP_DIRECT	GO:0010117~photoprotection	4	0.281492	0.034835	839666, 821855, 843890, 815111	1294	13	22569	5.36654	1	0.624724	0.613287
AT3G57870	824956	Arabidopsis	thaliana	sumo	conjugation	enzyme	1(SCE1)				GOTERM_BP_DIRECT	GO:0010114~response to red light	11	0.774103	0.0352628	827229, 836838, 835756, 819103, 829277, 821971, 839883, 818341, 815058, 838125, 843288	1294	91	22569	2.10829	1	0.624724	0.613287
AT5G15680	831422	Arabidopsis	thaliana	ARM	repeat	superfamily	protein(AT5G15680)				GOTERM_BP_DIRECT	GO:0016053~organic acid biosynthetic process	10	0.70373	0.0364398	28717234, 820897, 816070, 823911, 837171, 825040, 832473, 836665, 839443, 841155	1294	79	22569	2.20776	1	0.628587	0.61708
AT3G58720	825041	Arabidopsis	thaliana	RING/U-box	superfamily	protein(AT3G58720)					GOTERM_BP_DIRECT	GO:0042545~cell wall modification	10	0.70373	0.0364398	819130, 824205, 832093, 835418, 832850, 828067, 824083, 828064, 827708, 838078	1294	79	22569	2.20776	1	0.628587	0.61708
AT5G17860	831654	Arabidopsis	thaliana	calcium	exchanger	7(CAX7)					GOTERM_MF_DIRECT	GO:0008324~cation transmembrane transporter activity	5	0.351865	0.0375552	841755, 826623, 824349, 831654, 838200	1193	21	19260	3.84385	1	0.570088	0.553564
AT2G47180	819331	Arabidopsis	thaliana	galactinol	synthase	1(GolS1)					GOTERM_BP_DIRECT	GO:0009926~auxin polar transport	7	0.492611	0.0383294	838138, 818390, 843432, 819314, 831241, 844046, 817157	1294	44	22569	2.77475	1	0.644228	0.632435
AT3G21460	5008019	Arabidopsis	thaliana	Glutaredoxin	family	protein(AT3G21460)					GOTERM_BP_DIRECT	GO:0010252~auxin homeostasis	7	0.492611	0.0383294	835618, 835539, 843432, 824270, 834951, 844046, 820916	1294	44	22569	2.77475	1	0.644228	0.632435
AT3G22550	821826	Arabidopsis	thaliana	NAD(P)H-quinone	oxidoreductase	subunit,	putative	(DUF581)(AT3G22550)			GOTERM_MF_DIRECT	GO:0042626~ATPase activity, coupled to transmembrane movement of substances	14	0.985222	0.0387934	836195, 818520, 818312, 819314, 838363, 817544, 838122, 823927, 823932, 840064, 825083, 827530, 822463, 843013	1193	122	19260	1.85261	1	0.577338	0.560603
AT3G23880	821971	Arabidopsis	thaliana	F-box	and	associated	interaction	domains-containing	protein(AT3G23880)		GOTERM_BP_DIRECT	GO:0009620~response to fungus	27	1.90007	0.039336	838846, 831852, 818376, 830735, 828647, 827514, 816070, 837171, 842131, 828064, 842295, 823650, 842578, 834273, 821678, 827916, 831322, 838695, 839345, 2745848, 819130, 832524, 825040, 841593, 821302, 825240, 842267	1294	315	22569	1.49497	1	0.650382	0.638476
AT5G65340	836659	Arabidopsis	thaliana	MIZU-KUSSEI-like	protein	(Protein	of	unknown	function,	DUF617)(AT5G65340)	GOTERM_BP_DIRECT	GO:0009723~response to ethylene	16	1.12597	0.0396877	815945, 831003, 819632, 817087, 838122, 820929, 832099, 831174, 836653, 839599, 830396, 832638, 835507, 842193, 818390, 828993	1294	159	22569	1.7551	1	0.650382	0.638476
AT2G07749	815342	Arabidopsis	thaliana	Mitovirus	RNA-dependent	RNA	polymerase(AT2G07749)				GOTERM_MF_DIRECT	GO:0016757~transferase activity, transferring glycosyl groups	44	3.09641	0.039766	838841, 832163, 838843, 827190, 836681, 835032, 831194, 817523, 837075, 838846, 816790, 831137, 3770626, 818376, 816190, 818250, 823850, 827912, 831568, 834858, 843168, 822444, 821795, 842114, 820287, 827378, 842035, 836595, 818986, 818988, 843725, 816041, 819331, 834496, 819057, 837026, 829469, 827229, 831833, 831734, 827220, 821685, 828499, 829500	1193	528	19260	1.34535	1	0.580431	0.563607
AT2G39795	818565	Arabidopsis	thaliana	Mitochondrial	glycoprotein	family	protein(AT2G39795)				GOTERM_BP_DIRECT	GO:0009826~unidimensional cell growth	17	1.19634	0.0402296	841811, 821519, 838723, 825506, 838294, 830025, 837756, 818341, 838443, 843908, 835256, 835539, 821324, 838608, 820332, 823774, 843288	1294	173	22569	1.71388	1	0.651124	0.639204
AT3G25820	822175	Arabidopsis	thaliana	terpene	synthase-like	sequence-1,8-cineole(TPS-CIN)					GOTERM_MF_DIRECT	GO:0000287~magnesium ion binding	16	1.12597	0.0408979	844768, 823847, 832461, 822175, 824015, 822173, 835618, 829142, 822124, 844770, 827376, 820672, 827268, 842465, 822177, 827377	1193	148	19260	1.74532	1	0.58569	0.568713
AT3G25820	822177	Arabidopsis	thaliana	terpene	synthase-like	sequence-1,8-cineole(TPS-CIN)					GOTERM_BP_DIRECT	GO:0071555~cell wall organization	26	1.8297	0.0417989	828080, 818436, 827051, 816318, 842747, 831233, 837756, 3770626, 830735, 822444, 828024, 842035, 836595, 821955, 823737, 840976, 834951, 834496, 819057, 838037, 829469, 831734, 814716, 828499, 827683, 827760	1294	302	22569	1.50157	1	0.660226	0.64814
AT5G63160	836437	Arabidopsis	thaliana	BTB	and	TAZ	domain	protein	1(BT1)		GOTERM_BP_DIRECT	GO:0080168~abscisic acid transport	3	0.211119	0.0421608	817544, 838122, 843321	1294	6	22569	8.72063	1	0.660226	0.64814
AT1G12663	5007688	Arabidopsis	thaliana	thionin-like	protein(AT1G12663)						GOTERM_BP_DIRECT	GO:0044248~cellular catabolic process	35	2.46305	0.0423028	816578, 835032, 818931, 838846, 834305, 826914, 836547, 835997, 841915, 836663, 828228, 828207, 819384, 821070, 2745712, 823996, 835190, 841543, 826881, 821530, 817358, 821935, 821932, 843725, 822569, 817610, 830903, 827229, 843192, 838728, 820697, 843159, 822235, 824012, 828234	1294	435	22569	1.40332	1	0.660226	0.64814
AT5G51190	835193	Arabidopsis	thaliana	Integrase-type	DNA-binding	superfamily	protein(AT5G51190)				GOTERM_MF_DIRECT	GO:0008134~transcription factor binding	4	0.281492	0.0424034	834383, 831983, 839982, 838125	1193	13	19260	4.96744	1	0.588345	0.571292
AT5G53370	835418	Arabidopsis	thaliana	pectin	methylesterase	PCR	fragment	F(PMEPCRF)			GOTERM_MF_DIRECT	GO:0005509~calcium ion binding	25	1.75932	0.0426337	841755, 837430, 838723, 817963, 818458, 818931, 843998, 831091, 835537, 818457, 836301, 816299, 820916, 827877, 822540, 838434, 843404, 842958, 838470, 833963, 826898, 816061, 828836, 828753, 828234	1193	267	19260	1.51163	1	0.588345	0.571292
AT5G57970	835908	Arabidopsis	thaliana	DNA	glycosylase	superfamily	protein(AT5G57970)				GOTERM_BP_DIRECT	GO:1901657~glycosyl compound metabolic process	5	0.351865	0.0455776	830944, 828647, 842578, 831199, 842267	1294	24	22569	3.6336	1	0.696876	0.684119
AT2G36290	818200	Arabidopsis	thaliana	alpha/beta-Hydrolases	superfamily	protein(AT2G36290)					GOTERM_BP_DIRECT	GO:0009407~toxin catabolic process	7	0.492611	0.0462358	837575, 844174, 820083, 843799, 817491, 838289, 837576	1294	46	22569	2.65411	1	0.696876	0.684119
ATCG00190	844783	Arabidopsis	thaliana	RNA	polymerase	beta	subunit(rpoB)				GOTERM_BP_DIRECT	GO:0010224~response to UV-B	9	0.633357	0.0462458	818280, 824528, 827220, 831241, 829940, 834993, 840410, 836103, 824287	1294	70	22569	2.24245	1	0.696876	0.684119
AT1G47980	841216	Arabidopsis	thaliana	desiccation-like	protein(AT1G47980)						GOTERM_BP_DIRECT	GO:0006357~regulation of transcription from RNA polymerase II promoter	30	2.11119	0.0487114	817768, 843877, 838946, 843879, 832146, 836543, 817343, 834818, 821151, 821611, 839929, 816908, 829532, 843244, 819738, 816787, 842534, 818007, 818767, 821854, 836899, 837600, 836212, 827844, 819174, 836629, 839040, 843553, 827184, 829840	1294	366	22569	1.42961	1	0.725689	0.712404
AT2G40300	818622	Arabidopsis	thaliana	ferritin	4(FER4)						GOTERM_CC_DIRECT	GO:0005622~intracellular	11	0.774103	0.0494591	832590, 825146, 838105, 834770, 820429, 821902, 835054, 821924, 818602, 834090, 827184	1368	105	26014	1.99216	0.999981	0.44101	0.410098
AT5G12180	831091	Arabidopsis	thaliana	calcium-dependent	protein	kinase	17(CPK17)				GOTERM_BP_DIRECT	GO:0005975~carbohydrate metabolic process	33	2.32231	0.0502836	839435, 839196, 831135, 832220, 830735, 823850, 819681, 831402, 824426, 821333, 841228, 834351, 820429, 842479, 820823, 823737, 831366, 834996, 819055, 836578, 839443, 837523, 834037, 836653, 837521, 844141, 842023, 829165, 829242, 827320, 824891, 824012, 822594	1294	412	22569	1.39699	1	0.731432	0.718042
AT2G04240	814962	Arabidopsis	thaliana	RING/U-box	superfamily	protein(XERICO)					GOTERM_MF_DIRECT	GO:0005381~iron ion transmembrane transporter activity	5	0.351865	0.050427	844422, 819995, 823468, 842203, 814708	1193	23	19260	3.5096	1	0.672689	0.653191
AT5G52280	835304	Arabidopsis	thaliana	Myosin	heavy	chain-related	protein(AT5G52280)				GOTERM_MF_DIRECT	GO:0016762~xyloglucan:xyloglucosyl transferase activity	6	0.422238	0.0505182	821955, 827051, 831233, 814716, 828024, 838037	1193	33	19260	2.9353	1	0.672689	0.653191
AT1G26820	839225	Arabidopsis	thaliana	ribonuclease	3(RNS3)						GOTERM_BP_DIRECT	GO:0009644~response to high light intensity	7	0.492611	0.0505409	825146, 839666, 830320, 823901, 815058, 825320, 815111	1294	47	22569	2.59764	1	0.731432	0.718042
AT5G17050	831568	Arabidopsis	thaliana	UDP-glucosyl	transferase	78D2(UGT78D2)					GOTERM_BP_DIRECT	GO:0006813~potassium ion transport	8	0.562984	0.0507912	817206, 826623, 828470, 815847, 824539, 831654, 834666, 842311	1294	59	22569	2.36492	1	0.731432	0.718042
AT4G19380	827679	Arabidopsis	thaliana	Long-chain	fatty	alcohol	dehydrogenase	family	protein(AT4G19380)		GOTERM_MF_DIRECT	GO:0005375~copper ion transmembrane transporter activity	4	0.281492	0.0515526	837640, 817239, 818369, 832253	1193	14	19260	4.61262	1	0.674628	0.655074
AT1G04170	839238	Arabidopsis	thaliana	eukaryotic	translation	initiation	factor	2	gamma	subunit(EIF2	GOTERM_BP_DIRECT	GO:0009269~response to desiccation	5	0.351865	0.0518865	840158, 832636, 837028, 819221, 815058	1294	25	22569	3.48825	1	0.731432	0.718042
AT4G31940	829324	Arabidopsis	thaliana	cytochrome	P450,	family	82,	subfamily	C,	polypeptide	GOTERM_BP_DIRECT	GO:0016114~terpenoid biosynthetic process	5	0.351865	0.0518865	820833, 843725, 827230, 843373, 842465	1294	25	22569	3.48825	1	0.731432	0.718042
AT2G10940	815558	Arabidopsis	thaliana	Bifunctional	inhibitor/lipid-transfer	protein/seed	storage	2S	albumin	superfamily	GOTERM_CC_DIRECT	GO:0010319~stromule	6	0.422238	0.0520952	838984, 840895, 835567, 821134, 842697, 817344	1368	39	26014	2.92555	0.999989	0.445935	0.414678
AT4G18050	827530	Arabidopsis	thaliana	P-glycoprotein	9(ABCB9)						GOTERM_BP_DIRECT	GO:0009636~response to toxic substance	6	0.422238	0.0528343	821935, 827912, 827229, 835190, 827220, 816041	1294	36	22569	2.90688	1	0.733372	0.719947
AT1G64230	842728	Arabidopsis	thaliana	ubiquitin-conjugating	enzyme	28(UBC28)					GOTERM_BP_DIRECT	GO:0071215~cellular response to abscisic acid stimulus	9	0.633357	0.0531429	837075, 839383, 824803, 830883, 844348, 828159, 838420, 815058, 830396	1294	72	22569	2.18016	1	0.733372	0.719947
AT4G30610	829184	Arabidopsis	thaliana	alpha/beta-Hydrolases	superfamily	protein(BRS1)					GOTERM_BP_DIRECT	GO:0050688~regulation of defense response to virus	3	0.211119	0.0568188	816705, 832422, 817102	1294	7	22569	7.47483	1	0.761234	0.747299
AT1G05260	837028	Arabidopsis	thaliana	Peroxidase	superfamily	protein(RCI3)					GOTERM_BP_DIRECT	GO:0010054~trichoblast differentiation	3	0.211119	0.0568188	841811, 837460, 837756	1294	7	22569	7.47483	1	0.761234	0.747299
AT2G40116	818602	Arabidopsis	thaliana	Phosphoinositide-specific	phospholipase	C	family	protein(AT2G40116)			GOTERM_MF_DIRECT	GO:0030527~structural constituent of chromatin	7	0.492611	0.0574994	836661, 838659, 837409, 836119, 832829, 837279, 831891	1193	45	19260	2.51132	1	0.739696	0.718255
AT1G33730	840264	Arabidopsis	thaliana	cytochrome	P450,	family	76,	subfamily	C,	polypeptide	GOTERM_BP_DIRECT	GO:0006874~cellular calcium ion homeostasis	6	0.422238	0.0583297	841755, 827984, 817459, 824349, 816231, 817460	1294	37	22569	2.82831	1	0.761234	0.747299
AT1G32640	840158	Arabidopsis	thaliana	Basic	helix-loop-helix	(bHLH)	DNA-binding	family	protein(MYC2)		GOTERM_BP_DIRECT	GO:0032870~cellular response to hormone stimulus	14	0.985222	0.0585612	814696, 822569, 827916, 832127, 832831, 819165, 828228, 831901, 826961, 828402, 823490, 816070, 843192, 841481	1294	140	22569	1.74413	1	0.761234	0.747299
AT5G47260	834773	Arabidopsis	thaliana	putative	disease	resistance	protein(AT5G47260)				GOTERM_BP_DIRECT	GO:0002239~response to oomycetes	5	0.351865	0.0586458	832524, 818058, 834367, 832145, 830011	1294	26	22569	3.35409	1	0.761234	0.747299
AT4G08250	826375	Arabidopsis	thaliana	GRAS	family	transcription	factor(AT4G08250)				GOTERM_BP_DIRECT	GO:0010582~floral meristem determinacy	5	0.351865	0.0586458	816787, 842534, 836629, 831003, 843244	1294	26	22569	3.35409	1	0.761234	0.747299
AT4G11650	826770	Arabidopsis	thaliana	osmotin	34(OSM34)						GOTERM_BP_DIRECT	GO:0010183~pollen tube guidance	7	0.492611	0.0598639	826456, 817932, 842337, 821324, 821784, 823774, 828983	1294	49	22569	2.49161	1	0.764713	0.750713
AT5G07000	830591	Arabidopsis	thaliana	sulfotransferase	2B(ST2B)						GOTERM_BP_DIRECT	GO:0009688~abscisic acid biosynthetic process	4	0.281492	0.0600804	814962, 841665, 836838, 817257	1294	16	22569	4.36032	1	0.764713	0.750713
AT1G05010	839345	Arabidopsis	thaliana	ethylene-forming	enzyme(EFE)						GOTERM_MF_DIRECT	GO:0042910~xenobiotic transporter activity	8	0.562984	0.0609659	841557, 828402, 821935, 821934, 819995, 828378, 842203, 836663	1193	57	19260	2.26585	1	0.771219	0.748865
AT2G05100	815058	Arabidopsis	thaliana	photosystem	II	light	harvesting	complex	protein	2.1(LHCB2.1)	GOTERM_MF_DIRECT	GO:0045330~aspartyl esterase activity	9	0.633357	0.0622995	819130, 832093, 835418, 832850, 828067, 824083, 828064, 827708, 838078	1193	69	19260	2.10576	1	0.775169	0.752701
AT1G07430	837255	Arabidopsis	thaliana	highly	ABA-induced	PP2C	protein	2(HAI2)			GOTERM_BP_DIRECT	GO:0045893~positive regulation of transcription, DNA-templated	26	1.8297	0.0645303	830320, 831174, 836543, 834818, 824765, 824205, 825415, 828849, 819280, 837904, 828968, 821138, 843244, 819738, 834770, 840158, 831040, 818868, 819997, 820929, 817674, 819174, 829744, 829827, 824270, 843875	1294	316	22569	1.43504	1	0.806815	0.792045
AT5G25910	832660	Arabidopsis	thaliana	receptor	like	protein	52(RLP52)				GOTERM_BP_DIRECT	GO:0009834~plant-type secondary cell wall biogenesis	12	0.844476	0.0655421	830559, 821519, 831417, 829469, 831914, 820657, 840976, 823636, 840949, 816574, 828024, 818386	1294	115	22569	1.81996	1	0.806815	0.792045
ATCG00340	844770	Arabidopsis	thaliana	photosystem	I	P700	chlorophyll	a	apoprotein	A2(psaB)	GOTERM_BP_DIRECT	GO:0009695~jasmonic acid biosynthetic process	5	0.351865	0.0658499	825864, 834273, 819090, 838551, 823650	1294	27	22569	3.22986	1	0.806815	0.792045
AT3G48280	823986	Arabidopsis	thaliana	cytochrome	P450,	family	71,	subfamily	A,	polypeptide	GOTERM_BP_DIRECT	GO:0010167~response to nitrate	5	0.351865	0.0658499	827247, 840139, 834090, 816055, 837763	1294	27	22569	3.22986	1	0.806815	0.792045
AT5G23960	832461	Arabidopsis	thaliana	terpene	synthase	21(TPS21)					GOTERM_BP_DIRECT	GO:0010015~root morphogenesis	29	2.04082	0.0680796	831194, 817523, 819327, 834161, 831013, 830025, 819886, 836349, 816751, 835596, 818376, 831901, 843161, 824789, 827130, 842131, 826881, 839325, 842118, 838315, 829140, 836659, 817279, 819057, 832529, 827005, 834803, 838728, 842203	1294	363	22569	1.39338	1	0.816498	0.801551
AT3G07510	819939	Arabidopsis	thaliana	maternal	effect	embryo	arrest	protein(AT3G07510)			GOTERM_MF_DIRECT	GO:0003677~DNA binding	114	8.02252	0.0693122	826816, 832146, 817423, 843719, 831174, 837279, 824123, 828849, 828968, 821138, 820443, 841543, 819738, 834790, 818007, 839209, 834390, 832099, 823817, 817035, 830903, 839040, 843213, 830904, 844783, 824595, 821904, 838105, 818618, 817403, 834383, 821902, 816318, 839790, 831157, 826916, 826918, 831942, 837409, 823777, 832590, 834770, 842534, 819558, 817936, 818868, 839143, 838176, 839265, 818340,…	1193	1595	19260	1.15388	1	0.848516	0.823921
AT5G22870	832350	Arabidopsis	thaliana	Late	embryogenesis	abundant	(LEA)	hydroxyproline-rich	glycoprotein	family(AT5G22870)	GOTERM_BP_DIRECT	GO:0051923~sulfation	4	0.281492	0.0699541	823643, 814903, 830591, 823642	1294	17	22569	4.10383	1	0.816498	0.801551
AT3G54500	824615	Arabidopsis	thaliana	agglutinin-like	protein(AT3G54500)						GOTERM_BP_DIRECT	GO:1900425~negative regulation of defense response to bacterium	4	0.281492	0.0699541	838606, 833963, 820442, 831983	1294	17	22569	4.10383	1	0.816498	0.801551
AT4G31950	829325	Arabidopsis	thaliana	cytochrome	P450,	family	82,	subfamily	C,	polypeptide	GOTERM_BP_DIRECT	GO:0000302~response to reactive oxygen species	6	0.422238	0.0702606	826480, 818622, 832099, 824807, 829652, 843013	1294	39	22569	2.68327	1	0.816498	0.801551
AT1G05490	837051	Arabidopsis	thaliana	chromatin	remodeling	31(chr31)					GOTERM_BP_DIRECT	GO:0044036~cell wall macromolecule metabolic process	3	0.211119	0.0729414	841811, 819103, 839828	1294	8	22569	6.54048	1	0.816498	0.801551
AT1G30690	839949	Arabidopsis	thaliana	Sec14p-like	phosphatidylinositol	transfer	family	protein(AT1G30690)			GOTERM_BP_DIRECT	GO:0009759~indole glucosinolate biosynthetic process	3	0.211119	0.0729414	840158, 829277, 824807	1294	8	22569	6.54048	1	0.816498	0.801551
AT4G00750	825923	Arabidopsis	thaliana	S-adenosyl-L-methionine-dependent	methyltransferases	superfamily	protein(AT4G00750)				GOTERM_BP_DIRECT	GO:0052546~cell wall pectin metabolic process	3	0.211119	0.0729414	838138, 831402, 822594	1294	8	22569	6.54048	1	0.816498	0.801551
AT1G67750	843100	Arabidopsis	thaliana	Pectate	lyase	family	protein(AT1G67750)				GOTERM_BP_DIRECT	GO:0042255~ribosome assembly	3	0.211119	0.0729414	822043, 839109, 844721	1294	8	22569	6.54048	1	0.816498	0.801551
AT3G03150	821070	Arabidopsis	thaliana	hypothetical	protein(AT3G03150)						GOTERM_BP_DIRECT	GO:0031222~arabinan catabolic process	3	0.211119	0.0729414	844141, 834996, 836578	1294	8	22569	6.54048	1	0.816498	0.801551
AT1G17010	838271	Arabidopsis	thaliana	2-oxoglutarate	(2OG)	and	Fe(II)-dependent	oxygenase	superfamily	protein(AT1G17010)	GOTERM_BP_DIRECT	GO:0009607~response to biotic stimulus	5	0.351865	0.073491	817932, 828526, 828229, 828683, 842450	1294	28	22569	3.11451	1	0.816498	0.801551
AT2G22910	816822	Arabidopsis	thaliana	N-acetyl-l-glutamate	synthase	1(NAGS1)					GOTERM_BP_DIRECT	GO:0042335~cuticle development	5	0.351865	0.073491	833315, 828608, 838363, 837602, 818435	1294	28	22569	3.11451	1	0.816498	0.801551
AT4G28780	828999	Arabidopsis	thaliana	GDSL-like	Lipase/Acylhydrolase	superfamily	protein(AT4G28780)				GOTERM_MF_DIRECT	GO:0043531~ADP binding	18	1.26671	0.0750766	820669, 819889, 839607, 823826, 834773, 823806, 834367, 834178, 833508, 831634, 828827, 827691, 841440, 827397, 828830, 834919, 824320, 820670	1193	188	19260	1.54572	1	0.904494	0.878277
AT5G49690	835032	Arabidopsis	thaliana	UDP-Glycosyltransferase	superfamily	protein(AT5G49690)					GOTERM_BP_DIRECT	GO:0014070~response to organic cyclic compound	18	1.26671	0.0754134	843968, 832460, 838315, 818931, 814767, 831322, 835316, 819886, 832600, 817274, 819055, 816751, 831262, 828228, 819184, 827514, 823862, 840185	1294	203	22569	1.54652	1	0.830815	0.815605
AT5G13930	831241	Arabidopsis	thaliana	Chalcone	and	stilbene	synthase	family	protein(TT4)		GOTERM_CC_DIRECT	GO:0009941~chloroplast envelope	39	2.74455	0.0772668	838984, 835054, 844768, 830441, 823901, 826914, 817103, 817344, 837731, 818255, 831326, 835507, 836838, 844192, 844770, 821134, 829652, 823650, 834373, 834671, 838138, 840895, 844719, 834273, 843788, 839429, 836393, 828608, 835567, 818622, 815058, 831122, 823860, 833937, 831458, 830841, 839140, 844721, 841894	1368	569	26014	1.30339	1	0.635965	0.591388
AT4G12970	826909	Arabidopsis	thaliana	stomagen(STOMAGEN)							GOTERM_BP_DIRECT	GO:0006865~amino acid transport	8	0.562984	0.0776154	844074, 824740, 818390, 831376, 828681, 827860, 834078, 841177	1294	65	22569	2.14662	1	0.841491	0.826086
AT4G20820	827830	Arabidopsis	thaliana	FAD-binding	Berberine	family	protein(AT4G20820)				GOTERM_BP_DIRECT	GO:0050832~defense response to fungus	69	4.85574	0.0776662	832460, 836547, 832385, 832660, 816894, 832662, 822184, 827514, 828402, 843361, 835091, 843168, 821135, 821134, 822540, 842399, 818605, 843968, 838632, 820429, 836692, 834273, 820669, 814767, 817274, 819055, 836578, 839125, 819057, 830396, 822175, 823862, 831833, 838508, 844423, 844348, 826770, 822177, 827663, 827388, 814696, 827090, 814658, 818058, 832686, 825506, 835316, 834305, 836602, 834545,…	1294	999	22569	1.20465	1	0.841491	0.826086
AT3G17790	821047	Arabidopsis	thaliana	purple	acid	phosphatase	17(PAP17)				GOTERM_BP_DIRECT	GO:0010315~auxin efflux	4	0.281492	0.0805041	843432, 819314, 844046, 840078	1294	18	22569	3.87584	1	0.86509	0.849253
AT4G10310	826623	Arabidopsis	thaliana	high-affinity	K+	transporter	1(HKT1)				GOTERM_MF_DIRECT	GO:0015171~amino acid transmembrane transporter activity	8	0.562984	0.0816861	844074, 824740, 818390, 831376, 831346, 827860, 834078, 841177	1193	61	19260	2.11727	1	0.946484	0.919049
AT4G11400	826744	Arabidopsis	thaliana	ARID/BRIGHT	DNA-binding,	ELM2	domain	and	myb-like	DNA-binding	GOTERM_MF_DIRECT	GO:0005385~zinc ion transmembrane transporter activity	5	0.351865	0.0824495	817559, 837640, 842041, 814931, 829134	1193	27	19260	2.98966	1	0.946484	0.919049
AT2G38290	818409	Arabidopsis	thaliana	ammonium	transporter	2(AMT2)					GOTERM_MF_DIRECT	GO:0080046~quercetin 4'-O-glucosyltransferase activity	3	0.211119	0.0835499	818988, 843725, 828792	1193	8	19260	6.05407	1	0.946484	0.919049
AT4G13820	827016	Arabidopsis	thaliana	Leucine-rich	repeat	(LRR)	family	protein(AT4G13820)			GOTERM_MF_DIRECT	GO:0008519~ammonium transmembrane transporter activity	3	0.211119	0.0835499	818409, 842786, 834794	1193	8	19260	6.05407	1	0.946484	0.919049
AT1G17020	838272	Arabidopsis	thaliana	senescence-related	gene	1(SRG1)					GOTERM_CC_DIRECT	GO:0005811~lipid particle	6	0.422238	0.0858583	833937, 820657, 843404, 837053, 821530, 844234	1368	45	26014	2.53548	1	0.680507	0.632808
AT1G79730	844312	Arabidopsis	thaliana	hydroxyproline-rich	glycoprotein	family	protein(ELF7)				GOTERM_BP_DIRECT	GO:0009873~ethylene-activated signaling pathway	18	1.26671	0.0865455	832590, 838105, 834770, 817403, 821902, 817936, 842527, 835193, 819103, 839143, 817087, 838176, 820929, 832099, 818461, 826918, 831174, 824807	1294	207	22569	1.51663	1	0.912334	0.895632
AT1G08510	837372	Arabidopsis	thaliana	fatty	acyl-ACP	thioesterases	B(FATB)				GOTERM_BP_DIRECT	GO:0006749~glutathione metabolic process	8	0.562984	0.0880909	837575, 834220, 844174, 820083, 843799, 817491, 838289, 837576	1294	67	22569	2.08254	1	0.912334	0.895632
AT5G59010	836018	Arabidopsis	thaliana	kinase	with	tetratricopeptide	repeat	domain-containing	protein(BSK5)		GOTERM_BP_DIRECT	GO:0009411~response to UV	5	0.351865	0.0900448	824257, 821678, 841593, 837403, 830693	1294	30	22569	2.90688	1	0.912334	0.895632
AT2G27360	817279	Arabidopsis	thaliana	GDSL-like	Lipase/Acylhydrolase	superfamily	protein(AT2G27360)				GOTERM_BP_DIRECT	GO:0010025~wax biosynthetic process	5	0.351865	0.0900448	832422, 835889, 824082, 837602, 829521	1294	30	22569	2.90688	1	0.912334	0.895632
AT2G41690	818767	Arabidopsis	thaliana	heat	shock	transcription	factor	B3(HSFB3)			GOTERM_BP_DIRECT	GO:0010077~maintenance of inflorescence meristem identity	3	0.211119	0.0903127	819174, 817343, 836212	1294	9	22569	5.81376	1	0.912334	0.895632
AT3G26040	822201	Arabidopsis	thaliana	HXXXD-type	acyl-transferase	family	protein(AT3G26040)				GOTERM_BP_DIRECT	GO:0010076~maintenance of floral meristem identity	3	0.211119	0.0903127	816787, 843244, 817343	1294	9	22569	5.81376	1	0.912334	0.895632
AT3G08850	820032	Arabidopsis	thaliana	Regulatory-associated	protein	of	TOR	1(RAPTOR1)			GOTERM_BP_DIRECT	GO:0030104~water homeostasis	3	0.211119	0.0903127	824539, 827760, 815058	1294	9	22569	5.81376	1	0.912334	0.895632
AT5G23950	832460	Arabidopsis	thaliana	Calcium-dependent	lipid-binding	(CaLB	domain)	family	protein(AT5G23950)		GOTERM_BP_DIRECT	GO:0055072~iron ion homeostasis	6	0.422238	0.0904679	844422, 819995, 818622, 842203, 814708, 839411	1294	42	22569	2.49161	1	0.912334	0.895632
AT1G05280	837026	Arabidopsis	thaliana	ERV-F	(C)1	provirus	ancestral	Env	polyprotein,	putative	GOTERM_BP_DIRECT	GO:0010588~cotyledon vascular tissue pattern formation	4	0.281492	0.091694	830889, 832093, 840064, 838363	1294	19	22569	3.67185	1	0.913996	0.897264
AT5G40890	834090	Arabidopsis	thaliana	chloride	channel	A(CLC-A)					GOTERM_MF_DIRECT	GO:0045735~nutrient reservoir activity	5	0.351865	0.091705	839325, 825415, 832636, 839383, 835200	1193	28	19260	2.88289	1	1	0.972296
AT5G62680	836389	Arabidopsis	thaliana	Major	facilitator	superfamily	protein(GTR2)				GOTERM_BP_DIRECT	GO:0009739~response to gibberellin	9	0.633357	0.092027	814962, 819174, 835164, 831344, 818341, 843908, 838125, 843288, 835256	1294	81	22569	1.93792	1	0.913996	0.897264
AT5G49460	835006	Arabidopsis	thaliana	ATP	citrate	lyase	subunit	B	2(ACLB-2)		GOTERM_BP_DIRECT	GO:0031347~regulation of defense response	39	2.74455	0.0935287	838501, 827090, 814658, 818931, 838846, 843834, 826815, 836547, 832127, 832662, 821907, 818376, 839599, 828228, 828229, 819184, 822184, 828402, 841481, 822124, 822540, 821055, 843968, 838315, 827916, 831322, 823911, 824807, 839125, 819057, 834178, 830396, 831418, 823862, 843192, 844423, 843577, 843373, 827388	1294	531	22569	1.281	1	0.921926	0.905048
AT1G19640	838551	Arabidopsis	thaliana	jasmonic	acid	carboxyl	methyltransferase(JMT)				GOTERM_MF_DIRECT	GO:0050660~flavin adenine dinucleotide binding	11	0.774103	0.0948881	832638, 827679, 824015, 816814, 838508, 823668, 816994, 842697, 834466, 823541, 828993	1193	101	19260	1.75828	1	1	0.972296
AT1G56630	842118	Arabidopsis	thaliana	alpha/beta-Hydrolases	superfamily	protein(AT1G56630)					GOTERM_BP_DIRECT	GO:0007389~pattern specification process	6	0.422238	0.0978028	843361, 843432, 835647, 818323, 816477, 817343	1294	43	22569	2.43367	1	0.944545	0.927254
AT2G38250	818404	Arabidopsis	thaliana	Homeodomain-like	superfamily	protein(AT2G38250)					GOTERM_BP_DIRECT	GO:0043436~oxoacid metabolic process	22	1.54821	0.0989473	839325, 838644, 814696, 827190, 821935, 817116, 843415, 823636, 818432, 830883, 832831, 828228, 826961, 820291, 833937, 823490, 831207, 844356, 821433, 841481, 842367, 828159	1294	271	22569	1.4159	1	0.944545	0.927254
AT1G31770	840064	Arabidopsis	thaliana	ATP-binding	cassette	14(ABCG14)					GOTERM_BP_DIRECT	GO:0009642~response to light intensity	19	1.33709	0.0991217	843957, 839844, 6241094, 5008216, 815558, 826914, 841915, 831262, 816298, 836663, 838961, 828228, 828207, 821070, 831458, 831207, 825923, 819171, 824012	1294	226	22569	1.4663	1	0.944545	0.927254
AT5G60020	836124	Arabidopsis	thaliana	laccase	17(LAC17)						GOTERM_BP_DIRECT	GO:0071407~cellular response to organic cyclic compound	8	0.562984	0.0993252	831901, 822184, 823862, 818527, 823911, 822540, 832662, 819057	1294	69	22569	2.02218	1	0.944545	0.927254
AT4G25040	828607	Arabidopsis	thaliana	Uncharacterized	protein	family	(UPF0497)(AT4G25040)				GOTERM_BP_DIRECT	GO:0009637~response to blue light	11	0.774103	0.0994258	834383, 835926, 826914, 821138, 828175, 837403, 817279, 834367, 834919, 838883, 842761	1294	110	22569	1.74413	1	0.944545	0.927254

## Sheet: A2 vs A3
Table S4. GO enrichment result file of differentially expressed genes between sample A2 and sample A3
Category	Term	Count	%	PValue	Genes	List Total	Pop Hits	Pop Total	Fold Enrichment	Bonferroni	Benjamini	FDR
GOTERM_BP_DIRECT	GO:0071456~cellular response to hypoxia	11	12.3596	2.39143e-08	829559, 828559, 814644, 819923, 838508, 830520, 834225, 839265, 828511, 839883, 843057	85	243	22569	12.0193	5.8829e-06	5.859e-06	5.859e-06
GOTERM_BP_DIRECT	GO:0080167~response to karrikin	6	6.74157	0.000117028	814644, 818586, 820333, 828511, 821189, 816167	85	128	22569	12.4461	0.02838	0.0143359	0.0143359
GOTERM_BP_DIRECT	GO:0009686~gibberellin biosynthetic process	3	3.37079	0.00452285	828645, 828182, 839883	85	27	22569	29.502	0.672132	0.369366	0.369366
GOTERM_MF_DIRECT	GO:0022857~transmembrane transporter activity	6	6.74157	0.00615667	834022, 818536, 827306, 817210, 835321, 842267	73	311	19260	5.09008	0.499265	0.695704	0.695704
GOTERM_BP_DIRECT	GO:0009627~systemic acquired resistance	4	4.49438	0.00728453	838508, 830452, 821379, 817274	85	106	22569	10.0195	0.834462	0.446177	0.446177
GOTERM_BP_DIRECT	GO:0009611~response to wounding	8	8.98876	0.0264768	840345, 834273, 817210, 840163, 830520, 817274, 839265, 842267	85	782	22569	2.71629	0.998641	1	1
GOTERM_BP_DIRECT	GO:0010093~specification of floral organ identity	2	2.24719	0.0437705	824601, 819127	85	12	22569	44.2529	0.999983	1	1
GOTERM_CC_DIRECT	GO:0016021~integral component of membrane	28	31.4607	0.0541091	834022, 840345, 818536, 823702, 818538, 830541, 831376, 830520, 834225, 817544, 816850, 826841, 844074, 835528, 817210, 817274, 834610, 816167, 835321, 826973, 828019, 828559, 827306, 832109, 824271, 828511, 826630, 842267	84	6306	26014	1.37509	0.897793	1	1
GOTERM_MF_DIRECT	GO:0016705~oxidoreductase activity, acting on paired donors, with incorporation or reduction of molecular oxygen	4	4.49438	0.0639863	826841, 828019, 834273, 816850	73	245	19260	4.30752	0.999392	1	1
GOTERM_BP_DIRECT	GO:1901701~cellular response to oxygen-containing compound	5	5.61798	0.0659051	816624, 834022, 840345, 840163, 842267	85	408	22569	3.25389	1	1	1
GOTERM_MF_DIRECT	GO:0004497~monooxygenase activity	4	4.49438	0.0677631	826841, 828019, 834273, 816850	73	251	19260	4.20455	0.999614	1	1
GOTERM_BP_DIRECT	GO:0006857~oligopeptide transport	2	2.24719	0.0684233	817210, 842267	85	19	22569	27.9492	1	1	1
GOTERM_BP_DIRECT	GO:0009555~pollen development	4	4.49438	0.0730438	821324, 824270, 837444, 843057	85	260	22569	4.08489	1	1	1
GOTERM_BP_DIRECT	GO:0006952~defense response	7	7.86517	0.0744418	829559, 816624, 828019, 844074, 834273, 831634, 823824	85	791	22569	2.34971	1	1	1
GOTERM_BP_DIRECT	GO:0071369~cellular response to ethylene stimulus	2	2.24719	0.0753508	836349, 817274	85	21	22569	25.2874	1	1	1
GOTERM_MF_DIRECT	GO:0015297~antiporter activity	3	3.37079	0.0785547	828559, 827306, 835321	73	124	19260	6.38312	0.999895	1	1
GOTERM_BP_DIRECT	GO:0051707~response to other organism	2	2.24719	0.0856469	829559, 838508	85	24	22569	22.1265	1	1	1
GOTERM_BP_DIRECT	GO:1901657~glycosyl compound metabolic process	2	2.24719	0.0856469	828647, 842267	85	24	22569	22.1265	1	1	1
GOTERM_MF_DIRECT	GO:0004499~N,N-dimethylaniline monooxygenase activity	2	2.24719	0.0962407	838508, 828993	73	27	19260	19.5434	0.999988	1	1

## Sheet: A2 vs B2
Table S4. GO enrichment result file of differentially expressed genes between sample A2 and sample B2
Category	Term	Count	%	PValue	Genes	List Total	Pop Hits	Pop Total	Fold Enrichment	Bonferroni	Benjamini	FDR
GOTERM_CC_DIRECT	GO:0005886~plasma membrane	319	23.3358	3.57211e-21	841778, 817427, 837276, 821924, 832267, 838363, 837711, 817423, 838122, 832145, 837279, 829779, 830635, 818071, 814828, 824083, 826384, 825294, 829891, 829654, 821134, 822463, 838236, 817559, 843727, 838470, 819731, 831049, 834676, 819733, 832494, 838597, 831044, 830988, 824510, 822697, 824870, 817889, 839435, 837255, 842525, 840345, 816797, 843854, 814931, 820018, 826914, 834426, 835997, 835513,…	1322	3803	26014	1.65059	6.78702e-19	6.78702e-19	6.2512e-19
GOTERM_MF_DIRECT	GO:0016491~oxidoreductase activity	74	5.41331	7.32353e-12	829093, 819327, 816055, 817462, 816895, 819089, 837830, 819288, 839411, 835256, 832463, 819289, 838125, 827830, 824763, 827832, 828645, 831887, 830635, 828441, 825294, 840172, 843881, 824287, 834230, 841665, 834273, 838272, 835129, 831563, 825519, 838550, 838991, 831560, 818241, 831913, 818042, 832524, 825844, 821047, 827663, 841712, 841715, 839958, 820018, 826914, 825905, 833610, 834466, 830142,…	1147	522	19260	2.38042	5.85155e-09	5.85883e-09	5.74165e-09
GOTERM_CC_DIRECT	GO:0009505~plant-type cell wall	65	4.75494	4.46661e-11	818436, 821768, 827949, 815120, 831013, 832102, 836547, 818435, 831252, 832220, 838365, 835698, 824322, 827830, 827832, 831402, 827152, 824083, 814828, 821333, 843288, 839844, 840976, 832093, 838517, 816141, 837701, 836578, 834950, 844141, 843373, 820870, 823740, 824870, 839958, 818058, 834223, 815145, 834466, 831870, 836124, 830735, 830416, 828628, 830577, 814728, 821630, 829479, 840792, 835264,…	1322	517	26014	2.47399	8.48657e-09	4.24328e-09	3.90829e-09
GOTERM_CC_DIRECT	GO:0016021~integral component of membrane	419	30.6511	2.20637e-10	837711, 819165, 819163, 824765, 837705, 818071, 835528, 843168, 838917, 844011, 822463, 822462, 814962, 835647, 834676, 837701, 832016, 819055, 824510, 836605, 823546, 843054, 829070, 814931, 821106, 834305, 834426, 835875, 831037, 835513, 826918, 832002, 824740, 831029, 823896, 817082, 822444, 822428, 819037, 832473, 831262, 819034, 834892, 820496, 816814, 815847, 836663, 832188, 825410, 824563,…	1322	6306	26014	1.30748	4.1921e-08	1.39737e-08	1.28705e-08
GOTERM_BP_DIRECT	GO:0009414~response to water deprivation	101	7.38844	4.33656e-10	837551, 830883, 817423, 838122, 831174, 837279, 816291, 843840, 820443, 840056, 843968, 819739, 839844, 841665, 819218, 819731, 833862, 838991, 833860, 834037, 837302, 824510, 829760, 843179, 842525, 821904, 838105, 840345, 818458, 820657, 826914, 816790, 830983, 818457, 831037, 838981, 817763, 816430, 834818, 823490, 836838, 823777, 836398, 820648, 837403, 832473, 817774, 815111, 837763, 844163,…	1244	956	22569	1.91671	5.70257e-07	5.69824e-07	5.59416e-07
GOTERM_CC_DIRECT	GO:0005576~extracellular region	243	17.7762	6.62168e-10	814953, 837030, 842747, 817423, 832385, 838365, 819288, 832145, 837158, 837279, 834321, 838004, 826147, 837705, 814828, 829891, 843288, 817315, 820823, 837701, 819055, 839443, 829526, 844141, 831713, 814838, 820399, 839435, 842526, 3766880, 818058, 834305, 836844, 816430, 823892, 829757, 823777, 825276, 818749, 838578, 842898, 829184, 837482, 818746, 823636, 819037, 832597, 831268, 832473, 834892…	1322	3279	26014	1.45828	1.25812e-07	3.1453e-08	2.89699e-08
GOTERM_CC_DIRECT	GO:0005618~cell wall	68	4.9744	2.14764e-08	821768, 837030, 814953, 827949, 815120, 831013, 832102, 816174, 836547, 827708, 831252, 832220, 838365, 835698, 827830, 827832, 831402, 827152, 814828, 821333, 826861, 843288, 839844, 821955, 832093, 838517, 816141, 837701, 836578, 839443, 819130, 844141, 814838, 820870, 823740, 829006, 839958, 827051, 818058, 831233, 818259, 815145, 834466, 831870, 830416, 830577, 824426, 828067, 844754, 821630,…	1322	643	26014	2.08101	4.0805e-06	8.16102e-07	7.51673e-07
GOTERM_CC_DIRECT	GO:0048046~apoplast	55	4.02341	3.34535e-08	818436, 816055, 817462, 816174, 836547, 832220, 838365, 835698, 820916, 828603, 827832, 831887, 831326, 821134, 839844, 840895, 821955, 832093, 836578, 831044, 844141, 827029, 843373, 829006, 838984, 827051, 815822, 831233, 818259, 836124, 817365, 830735, 823892, 830416, 830814, 828628, 833646, 824426, 824060, 820621, 844754, 821630, 844078, 840792, 828024, 842898, 837482, 815558, 830299, 818386,…	1322	477	26014	2.26892	6.35614e-06	1.05936e-06	9.75726e-07
GOTERM_BP_DIRECT	GO:0009409~response to cold	54	3.95026	3.81805e-08	821806, 823706, 821206, 823901, 838165, 830565, 838122, 837158, 824765, 831207, 821134, 838236, 839844, 840895, 818205, 816705, 835567, 836018, 815058, 817674, 819174, 843179, 827184, 840184, 824031, 825320, 838984, 821904, 817205, 839878, 818458, 816394, 818457, 819386, 838981, 842697, 841921, 818429, 834770, 837286, 822428, 837482, 821855, 824528, 818820, 837403, 816641, 825146, 829623, 830128,…	1244	431	22569	2.27305	5.0206e-05	2.50846e-05	2.46264e-05
GOTERM_CC_DIRECT	GO:0005774~vacuolar membrane	59	4.31602	4.89816e-08	820914, 836341, 820638, 835052, 815120, 831654, 817423, 831252, 838200, 835698, 820916, 837279, 832188, 844174, 828969, 830635, 835528, 842477, 821519, 841269, 820429, 823736, 819378, 837701, 816144, 827028, 825444, 825527, 839916, 823468, 836090, 820870, 835231, 841755, 837297, 819386, 827899, 824349, 814728, 820621, 823777, 824540, 838138, 836395, 828051, 836119, 832597, 831262, 824134, 831417,…	1322	535	26014	2.17007	9.30645e-06	1.3295e-06	1.22454e-06
GOTERM_BP_DIRECT	GO:0080167~response to karrikin	25	1.82882	1.18032e-07	837075, 821206, 823901, 819386, 836389, 837576, 835256, 826983, 831568, 825294, 829891, 828186, 842477, 843806, 821855, 816923, 834078, 828811, 829623, 844164, 829902, 818280, 820333, 840024, 828511	1244	128	22569	3.54341	0.0001552	5.16979e-05	5.07537e-05
GOTERM_MF_DIRECT	GO:0008194~UDP-glycosyltransferase activity	25	1.82882	1.35068e-07	838841, 838843, 836681, 835032, 837075, 838846, 816790, 817566, 829559, 818271, 818250, 831568, 831129, 821795, 820287, 836077, 818249, 818986, 818988, 821733, 816041, 827229, 832700, 829560, 827046	1147	120	19260	3.49826	0.000107914	5.40272e-05	5.29467e-05
GOTERM_BP_DIRECT	GO:0006979~response to oxidative stress	56	4.09656	1.74178e-07	841778, 837551, 823706, 815120, 836547, 817103, 832662, 832145, 836663, 844174, 841381, 821259, 822462, 843968, 831563, 831560, 834037, 818280, 840185, 820276, 837531, 834220, 829390, 840345, 814696, 842726, 822119, 834305, 834223, 838981, 816751, 817763, 839599, 817365, 830416, 832638, 819184, 834816, 825513, 816070, 837171, 828186, 829479, 835264, 838017, 820406, 843865, 829140, 818746, 843703,…	1244	476	22569	2.13439	0.000229017	5.72174e-05	5.61723e-05
GOTERM_CC_DIRECT	GO:0005773~vacuole	70	5.1207	6.0548e-07	820914, 831250, 821768, 817109, 831135, 816174, 817460, 817423, 832385, 817103, 832145, 837279, 834321, 832188, 841381, 821519, 817239, 820429, 838877, 816705, 823736, 819378, 831044, 827028, 825444, 824510, 825527, 839916, 836090, 820870, 824870, 842526, 835231, 841755, 837297, 818458, 816913, 818857, 826914, 834223, 816751, 837731, 839599, 824349, 820621, 823777, 844078, 829479, 840630, 824540,…	1322	732	26014	1.88175	0.000115035	1.43801e-05	1.32449e-05
GOTERM_MF_DIRECT	GO:0020037~heme binding	50	3.65764	8.71002e-07	816055, 819165, 816850, 837830, 825410, 829779, 819163, 841381, 837705, 829890, 829891, 817315, 834273, 838550, 817157, 818042, 36335686, 825361, 829324, 829325, 840264, 827663, 834220, 842802, 833610, 826839, 835831, 834223, 830416, 833889, 829479, 840630, 825276, 835264, 838017, 829140, 818746, 843703, 820689, 830693, 827489, 829304, 830925, 830408, 833833, 843751, 822237, 822236, 822234, 824011	1147	395	19260	2.12552	0.000695689	0.000180936	0.000177318
GOTERM_MF_DIRECT	GO:0015293~symporter activity	17	1.2436	9.04682e-07	840139, 820844, 817210, 830882, 834078, 837763, 835025, 844074, 818390, 821721, 828154, 820565, 843323, 840073, 838917, 824353, 843321	1147	65	19260	4.39166	0.00072258	0.000180936	0.000177318
GOTERM_CC_DIRECT	GO:0000325~plant-type vacuole	67	4.90124	1.15869e-06	820914, 843915, 836341, 821768, 835052, 817109, 831135, 815120, 817460, 832385, 831252, 835698, 832145, 820916, 837279, 832188, 844174, 828969, 830635, 835528, 842477, 821519, 817239, 841269, 820429, 819378, 837701, 816144, 831044, 827028, 825444, 824510, 825527, 839916, 820870, 829688, 842526, 835231, 841755, 818458, 826914, 819386, 837731, 839599, 827899, 833646, 814728, 820621, 840630, 838138,…	1322	702	26014	1.87808	0.000220128	2.44613e-05	2.25301e-05
GOTERM_CC_DIRECT	GO:0016020~membrane	86	6.29115	1.30325e-06	843915, 818436, 836020, 839692, 831654, 818435, 827909, 837711, 838200, 819288, 836663, 819289, 824322, 828887, 817580, 835926, 818071, 825294, 829890, 829891, 842477, 843288, 843563, 817559, 821519, 817358, 838877, 814888, 819378, 834951, 834676, 837701, 829918, 836578, 825444, 827546, 842041, 814838, 823468, 842203, 840143, 841755, 814655, 839438, 839716, 814931, 820457, 842802, 831753, 831037,…	1322	985	26014	1.71806	0.000247587	2.47618e-05	2.28069e-05
GOTERM_BP_DIRECT	GO:0009737~response to abscisic acid	89	6.51061	2.31255e-06	841778, 837551, 832460, 832261, 821768, 838846, 815120, 836547, 838363, 838122, 831174, 832662, 832188, 829857, 828603, 828647, 826983, 826666, 841381, 831129, 843840, 829494, 824484, 840056, 843968, 819739, 842953, 818205, 818249, 843404, 832093, 841944, 835129, 834435, 836018, 838991, 818241, 819055, 834037, 824510, 820752, 829760, 839916, 842203, 820276, 843893, 835033, 816877, 840345, 814696,…	1244	966	22569	1.67149	0.00303639	0.000607739	0.000596639
GOTERM_BP_DIRECT	GO:0006970~response to osmotic stress	42	3.07242	3.39208e-06	839578, 841778, 832460, 816797, 835032, 823706, 827090, 839779, 820657, 832600, 830983, 818457, 830565, 831037, 837896, 828647, 826623, 834836, 836838, 816291, 829494, 841481, 820443, 841961, 818429, 814962, 816705, 843923, 835426, 824528, 824803, 835402, 833862, 832473, 819055, 825146, 829623, 844164, 839916, 842203, 820053, 844047	1244	346	22569	2.20224	0.00445066	0.000742866	0.000729298
GOTERM_MF_DIRECT	GO:0022857~transmembrane transporter activity	41	2.99927	3.60483e-06	832084, 817427, 823707, 822735, 840949, 830883, 837711, 823927, 836389, 836663, 823896, 831029, 823490, 820565, 843323, 823710, 826384, 842477, 843321, 818506, 840237, 840139, 821935, 821934, 837460, 836591, 814888, 817210, 818323, 831346, 816201, 834972, 837763, 825400, 831219, 834806, 821721, 829165, 828378, 842203, 842267	1147	311	19260	2.21369	0.00287612	0.000576772	0.000565237
GOTERM_CC_DIRECT	GO:0009506~plasmodesma	84	6.14484	4.368e-06	843639, 843915, 832064, 823702, 832267, 836547, 817423, 832220, 836389, 818111, 820916, 837279, 832188, 826983, 2745712, 826861, 834351, 841269, 816705, 823736, 839606, 838517, 818802, 816141, 836018, 827028, 824510, 844141, 827029, 825527, 839916, 823546, 836090, 820870, 823740, 824870, 835231, 841755, 837297, 838866, 816913, 818857, 831112, 6240499, 818457, 839353, 834223, 815145, 816477, 83446…	1322	985	26014	1.6781	0.000829577	7.54472e-05	6.94908e-05
GOTERM_MF_DIRECT	GO:0005506~iron ion binding	44	3.21873	7.02492e-06	844802, 842802, 833610, 826839, 835831, 819165, 816850, 837830, 829779, 819163, 824763, 837705, 833889, 829890, 829891, 825276, 841029, 817315, 834273, 820689, 835567, 838550, 837602, 817257, 817157, 838014, 830693, 838334, 828732, 830925, 830408, 818042, 833833, 843751, 822237, 822236, 825361, 829324, 822234, 829325, 827122, 840264, 824011, 827663	1147	354	19260	2.0871	0.00559721	0.000936656	0.000917923
GOTERM_BP_DIRECT	GO:0009753~response to jasmonic acid	51	3.7308	7.17598e-06	843639, 843834, 836547, 837711, 838122, 831174, 817861, 826147, 831129, 827152, 843840, 841026, 840056, 838314, 817358, 834273, 819218, 841944, 835647, 818489, 838793, 833860, 839366, 836850, 828792, 840184, 843419, 814696, 815945, 839759, 842726, 834305, 6240499, 831037, 838981, 837896, 819184, 833802, 842131, 827377, 817210, 824528, 832473, 831262, 835148, 844163, 829623, 830720, 827725, 822237…	1244	471	22569	1.96445	0.00939206	0.00121131	0.00118919
GOTERM_BP_DIRECT	GO:0009611~response to wounding	74	5.41331	7.37482e-06	839578, 843639, 838843, 823706, 843832, 843834, 836547, 834842, 838363, 832385, 837711, 832145, 836663, 826147, 831129, 814828, 821055, 840056, 843968, 838314, 817315, 817358, 834273, 819218, 841944, 838551, 838870, 817553, 837302, 836850, 818280, 821721, 839916, 840185, 844423, 841593, 814775, 816877, 843419, 829390, 840345, 827090, 815945, 822119, 840949, 6240499, 831037, 838981, 816751, 817763…	1244	782	22569	1.71679	0.00965105	0.00121131	0.00118919
GOTERM_BP_DIRECT	GO:0042128~nitrate assimilation	12	0.877835	1.19162e-05	823707, 828502, 821721, 817210, 821259, 816055, 843323, 823710, 840630, 824012, 843321, 837763	1244	42	22569	5.18351	0.0155478	0.00173977	0.00170799
GOTERM_CC_DIRECT	GO:0099503~secretory vesicle	24	1.75567	1.607e-05	842526, 820429, 818436, 821768, 836195, 815558, 838517, 819632, 816751, 838365, 837731, 834321, 830735, 827725, 830577, 833833, 834207, 830128, 820621, 823740, 827320, 826770, 840792, 822594	1322	169	26014	2.79447	0.00304866	0.000254441	0.000234354
GOTERM_BP_DIRECT	GO:0009834~plant-type secondary cell wall biogenesis	20	1.46306	1.62787e-05	821519, 831062, 820657, 818625, 840976, 823636, 840949, 834426, 836755, 815145, 834950, 817378, 818386, 837488, 831417, 829469, 831914, 827152, 843054, 828024	1244	115	22569	3.15518	0.0211792	0.00194916	0.00191356
GOTERM_BP_DIRECT	GO:0009624~response to nematode	17	1.2436	1.63172e-05	817559, 829390, 828580, 831346, 831202, 831219, 827546, 823490, 824349, 818390, 823710, 842786, 825186, 842203, 842477, 842267, 843321	1244	86	22569	3.58627	0.0212287	0.00194916	0.00191356
GOTERM_MF_DIRECT	GO:0071949~FAD binding	17	1.2436	2.62495e-05	821519, 818749, 839958, 825519, 833862, 817257, 834466, 819288, 819289, 830011, 827830, 827832, 839050, 836838, 830414, 840630, 843881	1147	83	19260	3.43925	0.0207552	0.00299995	0.00293995
GOTERM_BP_DIRECT	GO:0010200~response to chitin	45	3.29188	3.66052e-05	818319, 835033, 821904, 823706, 827090, 839779, 818931, 828481, 842527, 835193, 836547, 831037, 838981, 817763, 832662, 819684, 839599, 836819, 833727, 834836, 841481, 843968, 836398, 818429, 814962, 821717, 834770, 836099, 820924, 28719399, 828929, 823911, 824528, 817295, 833860, 839125, 836752, 832299, 818166, 837302, 824115, 830720, 820752, 844423, 820053	1244	421	22569	1.9392	0.0469965	0.00374983	0.00368134
GOTERM_BP_DIRECT	GO:0042742~defense response to bacterium	90	6.58376	3.70988e-05	841778, 843716, 818914, 828481, 832422, 836547, 832662, 820916, 819684, 838961, 828569, 828647, 824720, 843361, 834836, 831326, 843168, 821134, 821253, 830918, 843968, 821717, 841269, 840016, 28719399, 839606, 814767, 839607, 841944, 818802, 834676, 819055, 832299, 839125, 834430, 823862, 832524, 840064, 838508, 828792, 844423, 826770, 827388, 816877, 815147, 814696, 827090, 818931, 835391, 83442…	1244	1053	22569	1.55062	0.0476149	0.00374983	0.00368134
GOTERM_MF_DIRECT	GO:0004497~monooxygenase activity	33	2.41405	3.92767e-05	842802, 833610, 826839, 835831, 819165, 816850, 837830, 829779, 819163, 830414, 837705, 833889, 844754, 825276, 817315, 834273, 843404, 820689, 838550, 817157, 830693, 830011, 830925, 830408, 818042, 833833, 843751, 825361, 829324, 829325, 840264, 824011, 827663	1147	251	19260	2.20766	0.0308954	0.00392767	0.00384911
GOTERM_BP_DIRECT	GO:0016102~diterpenoid biosynthetic process	10	0.731529	6.78973e-05	822175, 822173, 828182, 843344, 827376, 832461, 820672, 827268, 822177, 827377	1244	34	22569	5.33597	0.0854178	0.00607302	0.0059621
GOTERM_BP_DIRECT	GO:0009809~lignin biosynthetic process	12	0.877835	6.93267e-05	830416, 829779, 842479, 829954, 831887, 828728, 829551, 835504, 834951, 838165, 818386, 836124	1244	50	22569	4.35415	0.0871355	0.00607302	0.0059621
GOTERM_MF_DIRECT	GO:0035251~UDP-glucosyltransferase activity	9	0.658376	0.000123038	829559, 837068, 818986, 831568, 837075, 818988, 829560, 816041, 827046	1147	27	19260	5.59721	0.0936349	0.0109367	0.0107179
GOTERM_BP_DIRECT	GO:0006633~fatty acid biosynthetic process	19	1.3899	0.000169799	839578, 838314, 817205, 837286, 834273, 837372, 841944, 843703, 840977, 830441, 835006, 838551, 827005, 825864, 818042, 829836, 821259, 824381, 824012	1244	125	22569	2.75763	0.200129	0.0139448	0.0136901
GOTERM_CC_DIRECT	GO:0009579~thylakoid	27	1.97513	0.000180548	838984, 837297, 844802, 823901, 817423, 839871, 816751, 819386, 820916, 837279, 817365, 827877, 823777, 844754, 844770, 821134, 824540, 844773, 834273, 823736, 836119, 835567, 815058, 823860, 830128, 836090, 825320	1322	236	26014	2.25127	0.0337254	0.00263878	0.00243045
GOTERM_CC_DIRECT	GO:0005887~integral component of plasma membrane	16	1.17045	0.000268666	836595, 838744, 838877, 820844, 835151, 830882, 829918, 837623, 832431, 826983, 826777, 828887, 825513, 838917, 842786, 824353	1322	105	26014	2.99852	0.0497721	0.00364618	0.00335833
GOTERM_BP_DIRECT	GO:0019748~secondary metabolic process	37	2.70666	0.000274993	839435, 832064, 814696, 843854, 838846, 833656, 831753, 816790, 819105, 834069, 817763, 828647, 826147, 833901, 825513, 844356, 829494, 821253, 836692, 818249, 836491, 820689, 817297, 824803, 835148, 819034, 839443, 835200, 830823, 831458, 834803, 827361, 820399, 840184, 842267, 820053, 827388	1244	352	22569	1.907	0.303485	0.0212553	0.0208671
GOTERM_BP_DIRECT	GO:0045490~pectin catabolic process	16	1.17045	0.00041128	828580, 837030, 832093, 832850, 819886, 837701, 827708, 838004, 835223, 827005, 819130, 824657, 835418, 828067, 824083, 843100	1244	101	22569	2.87403	0.417802	0.0295094	0.0289704
GOTERM_BP_DIRECT	GO:0071456~cellular response to hypoxia	28	2.04828	0.000426696	837551, 822119, 836547, 834842, 838981, 819089, 819386, 837896, 832145, 838961, 827435, 829559, 821175, 838017, 838517, 840977, 824208, 839265, 834210, 837302, 832524, 829927, 820752, 838508, 829167, 828511, 844047, 829444	1244	243	22569	2.09047	0.429491	0.0295094	0.0289704
GOTERM_BP_DIRECT	GO:0055085~transmembrane transport	34	2.4872	0.000496253	832084, 817427, 823707, 821106, 831654, 830883, 838363, 839353, 838122, 823927, 827899, 828887, 823896, 831029, 823490, 838917, 843985, 827530, 822463, 843321, 840237, 836195, 817210, 816201, 825444, 825400, 831219, 824510, 831515, 843432, 825186, 820870, 820496, 842267	1244	323	22569	1.90971	0.47938	0.0317135	0.0311342
GOTERM_BP_DIRECT	GO:0010167~response to nitrate	8	0.585223	0.000506836	827247, 840139, 825468, 828502, 821721, 834090, 816055, 837763	1244	27	22569	5.37549	0.486579	0.0317135	0.0311342
GOTERM_CC_DIRECT	GO:0009536~plastid	75	5.48647	0.000530229	820914, 832064, 836341, 835052, 844802, 832267, 832102, 836547, 834842, 817423, 832220, 835698, 832145, 837279, 832188, 831326, 835926, 835725, 831207, 844770, 821175, 844773, 834351, 835361, 834273, 823736, 841944, 835008, 831563, 834753, 835567, 831560, 834078, 817553, 831122, 834430, 829760, 836090, 825486, 835231, 836760, 837297, 837372, 820018, 836604, 831112, 835997, 815980, 829834, 822043,…	1322	986	26014	1.49679	0.0958592	0.00671623	0.006186
GOTERM_BP_DIRECT	GO:0009620~response to fungus	33	2.41405	0.000656137	814775, 841778, 829390, 837551, 843854, 838846, 843439, 831753, 837711, 837896, 818376, 830735, 818271, 828647, 816070, 837171, 842131, 820848, 838314, 841766, 820648, 834273, 841966, 827916, 833860, 836776, 817553, 839345, 819130, 832524, 841593, 842267, 824210	1244	315	22569	1.90062	0.578149	0.0391893	0.0384735
GOTERM_MF_DIRECT	GO:0016705~oxidoreductase activity, acting on paired donors, with incorporation or reduction of molecular oxygen	29	2.12143	0.000711652	842802, 833610, 826839, 835831, 819165, 816850, 837830, 829779, 819163, 837705, 833889, 825276, 817315, 834273, 820689, 838550, 817157, 830693, 830925, 830408, 818042, 833833, 843751, 825361, 829324, 829325, 840264, 824011, 827663	1147	245	19260	1.98758	0.433803	0.0568725	0.0557351
GOTERM_CC_DIRECT	GO:0009507~chloroplast	302	22.0922	0.000753087	821806, 844802, 815120, 830882, 830883, 817423, 815366, 837830, 819289, 837279, 819163, 818196, 833901, 821259, 829892, 828441, 824083, 838917, 827230, 821134, 821253, 822462, 814962, 814721, 839209, 825836, 819055, 834430, 817553, 844141, 819171, 822579, 829760, 829640, 820399, 820276, 824870, 829070, 817889, 837255, 2746023, 836285, 839438, 837372, 814931, 826914, 831037, 819386, 818298, 844152…	1322	5028	26014	1.18192	0.133368	0.00894291	0.00823689
GOTERM_MF_DIRECT	GO:0046982~protein heterodimerization activity	20	1.46306	0.00083482	837068, 829390, 837297, 823736, 837293, 822767, 836119, 818204, 817423, 836136, 837279, 834818, 825415, 826690, 824270, 823777, 843875, 836090, 843244, 824540	1147	143	19260	2.34848	0.486908	0.0568725	0.0557351
GOTERM_MF_DIRECT	GO:0010333~terpene synthase activity	9	0.658376	0.000853088	822175, 828182, 843344, 827376, 832461, 820672, 827268, 822177, 827377	1147	35	19260	4.31785	0.494349	0.0568725	0.0557351
GOTERM_CC_DIRECT	GO:0005794~Golgi apparatus	83	6.07169	0.00110064	832064, 821924, 839779, 818436, 836383, 836547, 818435, 834842, 817148, 835698, 820916, 832188, 825410, 824765, 835926, 831447, 832337, 839292, 818390, 821259, 843201, 814903, 842477, 822462, 842035, 818606, 837189, 838512, 817556, 838517, 819378, 818565, 815850, 838597, 825444, 825527, 825923, 829167, 822697, 843054, 825285, 842203, 820870, 823740, 822375, 835231, 836760, 816913, 818857, 817320,…	1322	1146	26014	1.42518	0.188796	0.0123012	0.0113301
GOTERM_BP_DIRECT	GO:0016053~organic acid biosynthetic process	13	0.950988	0.00123495	836077, 28717234, 820897, 823911, 832473, 836665, 839443, 828822, 824466, 816070, 837171, 824571, 841155	1244	79	22569	2.98544	0.80308	0.070553	0.0692643
GOTERM_MF_DIRECT	GO:0080043~quercetin 3-O-glucosyltransferase activity	12	0.877835	0.00127794	838841, 829559, 836077, 838843, 818986, 831568, 827229, 838846, 837075, 818988, 816041, 827046	1147	64	19260	3.14843	0.640026	0.0769947	0.0754548
GOTERM_MF_DIRECT	GO:0080044~quercetin 7-O-glucosyltransferase activity	11	0.804682	0.00134741	838841, 836077, 838843, 818986, 827229, 838846, 837075, 818988, 829560, 816041, 827046	1147	55	19260	3.35833	0.659488	0.0769947	0.0754548
GOTERM_BP_DIRECT	GO:0071555~cell wall organization	31	2.26774	0.00136099	818436, 827051, 842747, 835558, 831233, 834426, 818259, 817861, 830735, 827434, 832337, 826560, 822444, 828024, 822462, 842035, 837189, 836595, 821955, 840976, 834951, 817295, 834950, 834496, 829469, 831734, 821148, 825285, 828499, 829006, 827683	1244	302	22569	1.86229	0.833193	0.0731706	0.0718341
GOTERM_BP_DIRECT	GO:0016042~lipid catabolic process	21	1.53621	0.00139213	841920, 839844, 841830, 822419, 820657, 839759, 818602, 819999, 818802, 843923, 833315, 831268, 820291, 834606, 834636, 831713, 841961, 829861, 827587, 840045, 827388	1244	173	22569	2.20224	0.839896	0.0731706	0.0718341
GOTERM_MF_DIRECT	GO:0003700~transcription factor activity, sequence-specific DNA binding	128	9.36357	0.00158865	830081, 843716, 816579, 817948, 843832, 831174, 828968, 821138, 827990, 819738, 839568, 834390, 835402, 838870, 823817, 817674, 836212, 819174, 824115, 839040, 843212, 827184, 844423, 820793, 842761, 814775, 834385, 821904, 838105, 842007, 817403, 821902, 842527, 835193, 839790, 842928, 836602, 837810, 826918, 835872, 819300, 834818, 821196, 843184, 843983, 842131, 829116, 832590, 836310, 834770,…	1147	1655	19260	1.29869	0.719264	0.0847281	0.0830335
GOTERM_CC_DIRECT	GO:0009986~cell surface	5	0.365764	0.00163828	818458, 818390, 843432, 821047, 818457	1322	11	26014	8.94444	0.267674	0.017293	0.0159278
GOTERM_BP_DIRECT	GO:0031347~regulation of defense response	47	3.43819	0.00166702	816877, 841778, 840345, 837551, 827090, 839779, 843854, 818931, 828481, 838846, 843834, 816394, 836547, 831037, 838981, 817763, 832662, 821907, 818376, 816430, 839599, 828229, 819184, 833802, 834836, 835725, 831129, 841481, 822420, 827411, 821055, 843968, 836398, 838315, 827916, 823911, 817295, 833860, 839125, 832299, 837302, 844163, 823862, 830720, 844423, 843373, 827388	1244	531	22569	1.60581	0.888525	0.0842485	0.0827097
GOTERM_MF_DIRECT	GO:0005516~calmodulin binding	30	2.19459	0.00181757	843716, 843936, 818436, 820897, 831599, 835513, 836247, 816430, 837675, 828229, 828526, 825513, 816070, 827130, 827891, 820848, 821519, 838470, 823956, 836437, 829918, 832473, 835862, 830275, 836377, 828018, 828837, 831339, 820235, 827184	1147	273	19260	1.84523	0.766264	0.0852788	0.0835732
GOTERM_MF_DIRECT	GO:0034768~(E)-beta-ocimene synthase activity	4	0.292612	0.00191877	822175, 822173, 822177, 827377	1147	5	19260	13.4333	0.784452	0.0852788	0.0835732
GOTERM_MF_DIRECT	GO:0050551~myrcene synthase activity	4	0.292612	0.00191877	822175, 822173, 822177, 827377	1147	5	19260	13.4333	0.784452	0.0852788	0.0835732
GOTERM_BP_DIRECT	GO:2000652~regulation of secondary cell wall biogenesis	9	0.658376	0.0021396	835043, 840976, 828968, 836193, 819997, 842938, 834950, 819289, 837202	1244	43	22569	3.79722	0.94019	0.104127	0.102225
GOTERM_BP_DIRECT	GO:0006952~defense response	64	4.68178	0.00222438	820914, 832460, 819889, 843834, 823824, 834842, 823826, 838365, 828526, 824763, 836819, 833508, 825294, 814903, 842399, 824320, 821055, 838314, 834273, 839606, 839607, 841944, 839561, 818489, 832533, 815850, 834078, 837302, 818166, 818280, 844106, 828830, 826770, 820670, 814775, 821902, 815945, 5007688, 839759, 822119, 6240499, 819105, 819386, 823806, 828822, 829757, 829559, 844074, 828229, 81918…	1244	791	22569	1.4679	0.946513	0.104387	0.10248
GOTERM_BP_DIRECT	GO:0015706~nitrate transport	7	0.51207	0.00244989	840139, 823707, 836393, 834090, 843323, 823710, 837763	1244	26	22569	4.88446	0.960266	0.111005	0.108978
GOTERM_MF_DIRECT	GO:0004553~hydrolase activity, hydrolyzing O-glycosyl compounds	16	1.17045	0.00284743	839435, 842479, 821955, 827051, 831233, 835545, 818259, 819055, 836578, 832220, 831044, 829526, 844141, 824426, 829006, 828024	1147	113	19260	2.37758	0.897546	0.114805	0.112509
GOTERM_MF_DIRECT	GO:0000976~transcription regulatory region sequence-specific DNA binding	64	4.68178	0.00287012	818319, 816579, 836142, 843832, 828481, 831174, 833672, 825415, 828968, 823756, 829332, 827990, 829930, 843244, 836099, 818843, 839802, 834390, 818047, 838793, 838870, 817674, 836212, 824115, 834867, 820752, 844423, 821687, 842761, 834385, 821902, 835274, 838946, 842527, 835193, 819103, 839790, 842928, 835872, 835277, 844196, 843184, 828502, 842131, 821432, 843143, 836310, 818429, 841766, 834770,…	1147	742	19260	1.44833	0.899392	0.114805	0.112509
GOTERM_MF_DIRECT	GO:0015112~nitrate transmembrane transporter activity	6	0.438917	0.0033012	840139, 836393, 821721, 834090, 823710, 837763	1147	18	19260	5.59721	0.928783	0.12576	0.123245
GOTERM_BP_DIRECT	GO:0009734~auxin-activated signaling pathway	24	1.75567	0.0034357	839568, 834591, 814648, 816913, 839826, 820612, 823702, 834390, 839827, 819633, 816477, 831670, 833672, 837763, 821196, 831515, 818390, 835539, 843432, 839828, 824270, 843985, 829654, 820793	1244	226	22569	1.92661	0.989173	0.150484	0.147735
GOTERM_BP_DIRECT	GO:0009733~response to auxin	31	2.26774	0.00357445	815985, 829390, 814953, 819886, 831670, 833672, 818390, 839828, 843025, 841262, 820145, 843985, 840056, 839568, 834770, 814648, 839826, 834390, 839827, 836437, 819633, 837403, 835148, 830693, 831913, 829629, 830841, 835538, 835539, 820793, 843893	1244	322	22569	1.74662	0.990985	0.151511	0.148743
GOTERM_BP_DIRECT	GO:0009408~response to heat	23	1.68252	0.00389271	841789, 818429, 819738, 841811, 841665, 818458, 832093, 3766880, 841966, 835193, 832422, 828929, 832267, 818457, 834842, 838122, 835421, 827435, 836838, 834207, 828792, 828276, 842203	1244	215	22569	1.9408	0.994077	0.159844	0.156925
GOTERM_BP_DIRECT	GO:0009739~response to gibberellin	12	0.877835	0.00474762	814962, 828603, 842953, 819174, 835164, 828645, 831344, 832555, 818341, 838125, 843288, 835256	1244	81	22569	2.68775	0.998085	0.18595	0.182553
GOTERM_BP_DIRECT	GO:0019853~L-ascorbic acid biosynthetic process	6	0.438917	0.00487879	828732, 821206, 828792, 838014, 819288, 819289	1244	21	22569	5.18351	0.99839	0.18595	0.182553
GOTERM_BP_DIRECT	GO:0098542~defense response to other organism	55	4.02341	0.00503355	841778, 836067, 837551, 832460, 838846, 843439, 816011, 838085, 837711, 818111, 819684, 831129, 821454, 837460, 833667, 831684, 836339, 836776, 833860, 830944, 824115, 839916, 840185, 823546, 829324, 843373, 829325, 840345, 835032, 843854, 815945, 818931, 841318, 842802, 831753, 816751, 817763, 823806, 837896, 828229, 819184, 816070, 822645, 826881, 827378, 821934, 823636, 838294, 823911, 835148,…	1244	683	22569	1.46095	0.998688	0.18595	0.182553
GOTERM_BP_DIRECT	GO:0045893~positive regulation of transcription, DNA-templated	30	2.19459	0.00510801	816579, 828481, 831174, 834818, 824765, 816370, 825415, 828968, 821138, 820145, 843244, 822000, 819738, 819739, 834770, 818843, 836193, 818868, 835866, 835402, 819997, 842938, 838793, 817674, 819112, 819174, 829744, 824270, 843875, 828653	1244	316	22569	1.72237	0.998811	0.18595	0.182553
GOTERM_BP_DIRECT	GO:0031408~oxylipin biosynthetic process	7	0.51207	0.00523602	838314, 825864, 834273, 841944, 843703, 824208, 838551	1244	30	22569	4.2332	0.998996	0.18595	0.182553
GOTERM_BP_DIRECT	GO:0009635~response to herbicide	5	0.365764	0.00587396	844802, 821259, 840630, 820372, 837763	1244	14	22569	6.47939	0.999568	0.195329	0.191762
GOTERM_BP_DIRECT	GO:0009617~response to bacterium	23	1.68252	0.00598801	820914, 829390, 843716, 836077, 835032, 823706, 815945, 828481, 843439, 833656, 837701, 837711, 833860, 832385, 837302, 839411, 824257, 819130, 829954, 832524, 831734, 841481, 824484	1244	223	22569	1.87118	0.999628	0.195329	0.191762
GOTERM_BP_DIRECT	GO:0010345~suberin biosynthetic process	6	0.438917	0.00603168	839578, 818312, 838363, 831202, 820372, 829521	1244	22	22569	4.9479	0.999649	0.195329	0.191762
GOTERM_BP_DIRECT	GO:0030154~cell differentiation	56	4.09656	0.00609475	843915, 817948, 819327, 834280, 831135, 833556, 819886, 816174, 837711, 824203, 2745712, 841262, 829494, 841102, 843244, 842118, 816787, 838315, 842953, 839802, 836659, 836212, 832529, 831913, 819174, 829390, 840104, 830025, 834069, 818376, 821151, 828229, 839828, 827130, 842131, 826881, 828983, 827378, 840237, 28717234, 838811, 829140, 842859, 829260, 836193, 835866, 842938, 839982, 816201, 8191…	1244	705	22569	1.44109	0.999677	0.195329	0.191762
GOTERM_MF_DIRECT	GO:0016757~transferase activity, transferring glycosyl groups	47	3.43819	0.00620879	838841, 832163, 838843, 836681, 835032, 837075, 838846, 835558, 834426, 816790, 817566, 839475, 818376, 818271, 818250, 831568, 832337, 839292, 831129, 843168, 822444, 821795, 829896, 820287, 827378, 822462, 842035, 837189, 838512, 836595, 818249, 818986, 818988, 816041, 834496, 837026, 844163, 829469, 827229, 832700, 831734, 821148, 827361, 840184, 821685, 825285, 828499	1147	528	19260	1.49471	0.9931	0.225774	0.221259
GOTERM_MF_DIRECT	GO:0008324~cation transmembrane transporter activity	6	0.438917	0.00675799	841755, 826623, 824349, 831654, 835513, 838200	1147	21	19260	4.79761	0.995564	0.233328	0.228662
GOTERM_MF_DIRECT	GO:0000287~magnesium ion binding	18	1.31675	0.00699985	828182, 832461, 822175, 824530, 824465, 822173, 843201, 843344, 829142, 844754, 844770, 827376, 820672, 827268, 822177, 821175, 829444, 827377	1147	148	19260	2.04223	0.996348	0.233328	0.228662
GOTERM_BP_DIRECT	GO:0002237~response to molecule of bacterial origin	14	1.02414	0.00747079	838236, 841830, 827090, 835391, 827916, 819055, 832299, 832662, 816430, 824257, 823862, 834836, 844423, 820053	1244	110	22569	2.30902	0.999948	0.233729	0.22946
GOTERM_BP_DIRECT	GO:0006949~syncytium formation	5	0.365764	0.00766501	828732, 814838, 818341, 838014, 843288	1244	15	22569	6.04743	0.99996	0.234228	0.22995
GOTERM_BP_DIRECT	GO:0018298~protein-chromophore linkage	9	0.658376	0.00805681	835926, 844802, 823901, 816394, 839871, 844770, 815058, 825320, 844773	1244	53	22569	3.08077	0.999976	0.240606	0.236211
GOTERM_BP_DIRECT	GO:0050832~defense response to fungus	74	5.41331	0.00839507	841778, 832460, 839779, 836547, 834842, 832385, 832662, 843361, 834836, 843168, 821134, 842399, 826861, 843968, 821717, 820429, 836692, 834273, 28719399, 814767, 837701, 819055, 836578, 817553, 832299, 837302, 839125, 822175, 823862, 839916, 838508, 844423, 829167, 826770, 822177, 827663, 827388, 835033, 843936, 840345, 814696, 827090, 841830, 835391, 818058, 834305, 834426, 836602, 831037, 83406…	1244	999	22569	1.34387	0.999985	0.245136	0.240659
GOTERM_BP_DIRECT	GO:0009651~response to salt stress	45	3.29188	0.0106523	816877, 842525, 821904, 832064, 840345, 818458, 819126, 836547, 832468, 819105, 818457, 838363, 831037, 831252, 838981, 831174, 837576, 817365, 839599, 836663, 826623, 832636, 821138, 814903, 840056, 842317, 836398, 841789, 818429, 814962, 819739, 838138, 842953, 839669, 818249, 816705, 818205, 831344, 817295, 836018, 829623, 827725, 830128, 828276, 844047	1244	556	22569	1.46835	0.999999	0.304285	0.298727
GOTERM_BP_DIRECT	GO:0051258~protein polymerization	4	0.292612	0.0108969	836100, 826983, 831062, 817361	1244	9	22569	8.06324	0.999999	0.304648	0.299084
GOTERM_MF_DIRECT	GO:0004601~peroxidase activity	16	1.17045	0.011178	835264, 834220, 838017, 842910, 829140, 818746, 843703, 834842, 834223, 819386, 830416, 827489, 844174, 829304, 841381, 829479	1147	131	19260	2.05089	0.999874	0.357694	0.350541
GOTERM_BP_DIRECT	GO:0042545~cell wall modification	11	0.804682	0.0112599	838578, 819130, 832093, 837030, 835418, 832850, 828067, 824083, 827708, 837701, 835223	1244	79	22569	2.52614	1	0.308239	0.302609
GOTERM_BP_DIRECT	GO:0009751~response to salicylic acid	30	2.19459	0.0119559	816877, 814775, 827090, 815945, 818931, 828481, 838846, 835391, 836547, 834069, 838122, 831174, 832662, 816430, 843361, 834836, 814903, 840056, 836398, 820648, 826708, 836437, 817295, 838793, 839125, 832299, 823862, 830720, 832524, 844423	1244	337	22569	1.61504	1	0.319095	0.313267
GOTERM_BP_DIRECT	GO:0009664~plant-type cell wall organization	11	0.804682	0.0122524	824134, 841811, 831062, 818746, 814838, 838608, 822697, 818341, 842784, 843288, 838004	1244	80	22569	2.49456	1	0.319095	0.313267
GOTERM_BP_DIRECT	GO:0002239~response to oomycetes	6	0.438917	0.0125589	818506, 840345, 832524, 818058, 832145, 830011	1244	26	22569	4.18668	1	0.319095	0.313267
GOTERM_BP_DIRECT	GO:0005975~carbohydrate metabolic process	35	2.56035	0.0126278	839435, 843419, 831135, 816174, 818259, 832220, 830735, 828603, 831402, 824426, 828186, 821333, 844078, 834351, 839887, 820429, 842479, 820823, 835545, 817295, 819055, 836578, 839443, 837523, 834037, 831044, 837521, 829526, 844141, 829167, 829165, 827320, 842784, 824012, 822594	1244	412	22569	1.54121	1	0.319095	0.313267
GOTERM_MF_DIRECT	GO:0004806~triglyceride lipase activity	5	0.365764	0.0127565	842118, 820657, 834305, 831268, 827388	1147	16	19260	5.24738	0.999965	0.392509	0.384658
GOTERM_CC_DIRECT	GO:0000786~nucleosome	9	0.658376	0.0128141	837297, 823736, 837293, 836119, 823777, 836090, 817423, 824540, 837279	1322	62	26014	2.85645	0.913741	0.128141	0.118024
GOTERM_BP_DIRECT	GO:1902074~response to salt	7	0.51207	0.012981	829390, 821259, 824528, 837403, 817103, 835024, 834210	1244	36	22569	3.52767	1	0.321831	0.315953
GOTERM_BP_DIRECT	GO:0006629~lipid metabolic process	20	1.46306	0.0133586	842526, 842118, 820657, 818227, 843923, 834305, 830025, 835006, 831268, 832385, 836665, 820291, 831458, 831713, 839917, 824360, 820372, 821175, 827388, 829521	1244	198	22569	1.83255	1	0.325058	0.319121
GOTERM_MF_DIRECT	GO:0016168~chlorophyll binding	7	0.51207	0.0140422	844802, 823901, 839871, 844770, 815058, 825320, 844773	1147	34	19260	3.4571	0.999988	0.416066	0.407745
GOTERM_BP_DIRECT	GO:0009832~plant-type cell wall biogenesis	12	0.877835	0.0141943	825146, 824134, 827434, 836595, 838811, 842747, 834426, 820332, 822697, 841102, 816751, 6240792	1244	94	22569	2.31604	1	0.339115	0.332921
GOTERM_BP_DIRECT	GO:0009686~gibberellin biosynthetic process	6	0.438917	0.0147302	828645, 839508, 828182, 818241, 838125, 835256	1244	27	22569	4.03162	1	0.341324	0.33509
GOTERM_BP_DIRECT	GO:0006821~chloride transport	4	0.292612	0.0149366	842525, 835052, 834090, 832468	1244	10	22569	7.25691	1	0.341324	0.33509
GOTERM_BP_DIRECT	GO:0046274~lignin catabolic process	5	0.365764	0.0150661	831887, 818280, 817462, 818386, 836124	1244	18	22569	5.03952	1	0.341324	0.33509
GOTERM_MF_DIRECT	GO:0016709~oxidoreductase activity, acting on paired donors, with incorporation or reduction of molecular oxygen, NAD(P)H as one donor, and incorporation of one atom of oxygen	12	0.877835	0.0151131	830408, 842802, 822237, 822236, 829890, 833610, 835831, 829891, 822234, 825276, 827663, 830693	1147	88	19260	2.28977	0.999995	0.431803	0.423166
GOTERM_MF_DIRECT	GO:0015116~sulfate transmembrane transporter activity	5	0.365764	0.0159106	820844, 817109, 830882, 838917, 824353	1147	17	19260	4.93871	0.999997	0.438914	0.430136
GOTERM_CC_DIRECT	GO:0000139~Golgi membrane	33	2.41405	0.0164774	821924, 836383, 835558, 818412, 842807, 817148, 839475, 824765, 832337, 839292, 814728, 822444, 827378, 822462, 5008177, 842035, 837189, 818625, 815850, 817378, 838597, 834496, 837488, 824134, 829469, 825923, 831734, 821148, 825285, 842203, 828499, 843054, 822375	1322	423	26014	1.53514	0.957437	0.156535	0.144177
GOTERM_MF_DIRECT	GO:0050660~flavin adenine dinucleotide binding	13	0.950988	0.0167131	842559, 829093, 816814, 816994, 834466, 834554, 819289, 832638, 831215, 838508, 842697, 843881, 828993	1147	101	19260	2.1613	0.999999	0.440892	0.432074
GOTERM_BP_DIRECT	GO:0043693~monoterpene biosynthetic process	3	0.219459	0.0168801	829834, 822173, 830002	1244	4	22569	13.6067	1	0.372286	0.365486
GOTERM_BP_DIRECT	GO:0014070~response to organic cyclic compound	20	1.46306	0.0169994	843968, 841778, 832460, 838315, 818931, 814767, 816011, 819886, 832600, 819055, 816751, 838981, 831262, 825410, 819184, 844163, 823862, 825513, 840185, 820053	1244	203	22569	1.78742	1	0.372286	0.365486
GOTERM_MF_DIRECT	GO:0030570~pectate lyase activity	6	0.438917	0.0170846	827005, 828580, 824657, 819886, 843100, 838004	1147	26	19260	3.87499	0.999999	0.440892	0.432074
GOTERM_BP_DIRECT	GO:0042744~hydrogen peroxide catabolic process	12	0.877835	0.0176378	830416, 835264, 834220, 842910, 827489, 838017, 829304, 829140, 841381, 818746, 834223, 829479	1244	97	22569	2.24441	1	0.373809	0.366981
GOTERM_BP_DIRECT	GO:0009909~regulation of flower development	12	0.877835	0.0176378	829390, 834140, 829744, 842958, 842859, 821432, 832555, 817566, 824251, 837127, 835872, 834893	1244	97	22569	2.24441	1	0.373809	0.366981
GOTERM_CC_DIRECT	GO:0005622~intracellular	12	0.877835	0.0176591	832590, 825146, 832518, 838105, 834770, 820429, 821902, 821924, 835052, 818602, 834090, 827184	1322	105	26014	2.24889	0.966129	0.159773	0.147159
GOTERM_BP_DIRECT	GO:0010588~cotyledon vascular tissue pattern formation	5	0.365764	0.0182689	828569, 830889, 832093, 840064, 838363	1244	19	22569	4.77428	1	0.375083	0.368233
GOTERM_BP_DIRECT	GO:0006857~oligopeptide transport	5	0.365764	0.0182689	828887, 817210, 823710, 842267, 837763	1244	19	22569	4.77428	1	0.375083	0.368233
GOTERM_MF_DIRECT	GO:0051213~dioxygenase activity	13	0.950988	0.0192575	841712, 841715, 839508, 843703, 818241, 837731, 839345, 838125, 835256, 824763, 828645, 832524, 824287	1147	103	19260	2.11933	1	0.449965	0.440966
GOTERM_BP_DIRECT	GO:0009626~plant-type hypersensitive response	11	0.804682	0.0196464	843716, 824257, 820429, 823706, 829954, 819889, 826869, 838508, 835513, 823806, 824210	1244	86	22569	2.32052	1	0.397159	0.389905
GOTERM_CC_DIRECT	GO:0043231~intracellular membrane-bounded organelle	22	1.60936	0.0196676	817315, 821914, 836681, 835032, 835052, 839429, 815845, 816790, 842807, 829918, 823927, 825513, 824910, 834637, 834090, 820586, 821795, 843226, 829654, 820287, 820372, 829521	1322	254	26014	1.70437	0.977042	0.169856	0.156447
GOTERM_MF_DIRECT	GO:0047262~polygalacturonate 4-alpha-galacturonosyltransferase activity	6	0.438917	0.0199669	837189, 838512, 835558, 825285, 839475, 822462	1147	27	19260	3.73147	1	0.449965	0.440966
GOTERM_MF_DIRECT	GO:0005385~zinc ion transmembrane transporter activity	6	0.438917	0.0199669	817559, 837640, 842041, 820457, 814931, 829134	1147	27	19260	3.73147	1	0.449965	0.440966
GOTERM_MF_DIRECT	GO:0045330~aspartyl esterase activity	10	0.731529	0.0206556	819130, 832093, 837030, 835418, 832850, 828067, 824083, 827708, 837701, 835223	1147	69	19260	2.43357	1	0.449965	0.440966
GOTERM_BP_DIRECT	GO:1901605~alpha-amino acid metabolic process	10	0.731529	0.0217197	816877, 838846, 2745712, 831129, 816070, 823911, 837171, 834305, 832473, 836850	1244	75	22569	2.41897	1	0.432419	0.424521
GOTERM_MF_DIRECT	GO:0043565~sequence-specific DNA binding	39	2.85296	0.0221464	843716, 838105, 842007, 817403, 828481, 842527, 826816, 816394, 836602, 819300, 834818, 827435, 816370, 825415, 823756, 821138, 843143, 829116, 818429, 842953, 836099, 816787, 839802, 821854, 828929, 835821, 835862, 835024, 819112, 836377, 836212, 834867, 843212, 844423, 827184, 820596, 843875, 824251, 827542	1147	455	19260	1.43928	1	0.449965	0.440966
GOTERM_MF_DIRECT	GO:0016616~oxidoreductase activity, acting on the CH-OH group of donors, NAD or NADP as acceptor	9	0.658376	0.022908	832064, 829954, 816923, 834291, 819171, 841132, 825294, 838165, 819146	1147	59	19260	2.56144	1	0.449965	0.440966
GOTERM_MF_DIRECT	GO:0045735~nutrient reservoir activity	6	0.438917	0.0231498	828822, 825415, 832636, 839383, 834435, 835200	1147	28	19260	3.59821	1	0.449965	0.440966
GOTERM_MF_DIRECT	GO:0015301~anion:anion antiporter activity	5	0.365764	0.02358	825400, 820844, 830882, 838917, 824353	1147	19	19260	4.41885	1	0.449965	0.440966
GOTERM_MF_DIRECT	GO:0004089~carbonate dehydratase activity	5	0.365764	0.02358	831326, 824438, 829918, 837326, 821134	1147	19	19260	4.41885	1	0.449965	0.440966
GOTERM_BP_DIRECT	GO:0009911~positive regulation of flower development	7	0.51207	0.023771	830735, 819174, 829744, 817948, 842859, 832555, 836212	1244	41	22569	3.09746	1	0.466194	0.45768
GOTERM_MF_DIRECT	GO:0016836~hydro-lyase activity	4	0.292612	0.0241856	834273, 824438, 829918, 837326	1147	11	19260	6.10605	1	0.449965	0.440966
GOTERM_MF_DIRECT	GO:0047893~flavonol 3-O-glucosyltransferase activity	4	0.292612	0.0241856	829559, 831568, 829560, 816041	1147	11	19260	6.10605	1	0.449965	0.440966
GOTERM_MF_DIRECT	GO:0016628~oxidoreductase activity, acting on the CH-CH group of donors, NAD or NADP as acceptor	4	0.292612	0.0241856	838984, 821519, 831563, 820372	1147	11	19260	6.10605	1	0.449965	0.440966
GOTERM_BP_DIRECT	GO:0009642~response to light intensity	21	1.53621	0.0251387	839844, 818205, 5008216, 815558, 823702, 831684, 826914, 831262, 816298, 837158, 836663, 838961, 831458, 831207, 825923, 819171, 821721, 822645, 828236, 840297, 824012	1244	226	22569	1.68579	1	0.485769	0.476896
GOTERM_BP_DIRECT	GO:0006865~amino acid transport	9	0.658376	0.0258105	844074, 824740, 839139, 818390, 828681, 835875, 834078, 841177, 835025	1244	65	22569	2.51201	1	0.491522	0.482544
GOTERM_BP_DIRECT	GO:0006152~purine nucleoside catabolic process	3	0.219459	0.0271119	837068, 818204, 817774	1244	5	22569	10.8854	1	0.503099	0.49391
GOTERM_CC_DIRECT	GO:0009522~photosystem I	6	0.438917	0.0273872	821855, 823901, 839871, 844770, 815058, 825320	1322	34	26014	3.47255	0.994888	0.226242	0.208381
GOTERM_BP_DIRECT	GO:0045087~innate immune response	13	0.950988	0.0277317	837531, 820848, 821717, 843639, 840345, 816705, 830452, 834753, 831037, 831141, 843840, 841262, 827891	1244	117	22569	2.01581	1	0.503099	0.49391
GOTERM_BP_DIRECT	GO:0002376~immune system process	22	1.60936	0.0278771	816877, 836398, 843968, 841778, 827916, 836547, 832600, 826708, 817295, 819055, 834069, 838981, 837896, 839125, 832662, 818376, 843361, 823862, 825513, 830720, 834836, 827388	1244	243	22569	1.64251	1	0.503099	0.49391
GOTERM_BP_DIRECT	GO:0010114~response to red light	11	0.804682	0.02795	832518, 827229, 836838, 835725, 819103, 843179, 821971, 818341, 815058, 838125, 843288	1244	91	22569	2.19302	1	0.503099	0.49391
GOTERM_MF_DIRECT	GO:0030247~polysaccharide binding	11	0.804682	0.029183	821955, 827051, 835391, 838718, 831233, 818259, 829006, 838420, 828024, 839125, 833808	1147	85	19260	2.17303	1	0.52261	0.512157
GOTERM_BP_DIRECT	GO:0048544~recognition of pollen	7	0.51207	0.0293919	828018, 828837, 831753, 827891, 832473, 816430, 837675	1244	43	22569	2.95339	1	0.514947	0.505541
GOTERM_BP_DIRECT	GO:0045489~pectin biosynthetic process	7	0.51207	0.0293919	824134, 837189, 838512, 835558, 825285, 839475, 822462	1244	43	22569	2.95339	1	0.514947	0.505541
GOTERM_MF_DIRECT	GO:0042626~ATPase activity, coupled to transmembrane movement of substances	14	1.02414	0.0295898	836195, 830541, 818312, 831202, 839353, 838363, 838122, 823927, 825444, 840064, 827530, 825186, 820496, 822463	1147	122	19260	1.92691	1	0.52261	0.512157
GOTERM_BP_DIRECT	GO:0071577~zinc II ion transmembrane transport	5	0.365764	0.0302659	817559, 837640, 842041, 820457, 814931	1244	22	22569	4.12325	1	0.523281	0.513724
GOTERM_MF_DIRECT	GO:0042802~identical protein binding	21	1.53621	0.0306183	837531, 821717, 839568, 841665, 841269, 842726, 843834, 834390, 834426, 816394, 834676, 819633, 818204, 834892, 824257, 835926, 827230, 820870, 820793, 840630, 821055	1147	214	19260	1.64778	1	0.52261	0.512157
GOTERM_MF_DIRECT	GO:0008271~secondary active sulfate transmembrane transporter activity	4	0.292612	0.0308484	820844, 830882, 838917, 824353	1147	12	19260	5.59721	1	0.52261	0.512157
GOTERM_MF_DIRECT	GO:0033897~ribonuclease T2 activity	3	0.219459	0.0313566	814828, 837983, 839225	1147	5	19260	10.075	1	0.52261	0.512157
GOTERM_BP_DIRECT	GO:0009819~drought recovery	4	0.292612	0.0314712	832638, 843404, 818280, 820916	1244	13	22569	5.58224	1	0.537054	0.527244
GOTERM_MF_DIRECT	GO:0015297~antiporter activity	14	1.02414	0.0332002	821935, 821934, 819995, 831654, 837711, 815850, 817378, 834972, 836663, 827899, 828378, 842203, 842477, 5008177	1147	124	19260	1.89583	1	0.542044	0.531204
GOTERM_CC_DIRECT	GO:0005802~trans-Golgi network	25	1.82882	0.0338636	821924, 834426, 831753, 818435, 825410, 832636, 814728, 822444, 841102, 827298, 5008177, 842035, 836595, 834591, 819378, 818468, 824134, 835519, 825923, 821148, 829167, 824271, 825285, 828499, 843054	1322	317	26014	1.55187	0.998563	0.268087	0.246922
GOTERM_BP_DIRECT	GO:0050829~defense response to Gram-negative bacterium	5	0.365764	0.0350875	819130, 835519, 816913, 829167, 827708	1244	23	22569	3.94397	1	0.583607	0.572947
GOTERM_BP_DIRECT	GO:0010030~positive regulation of seed germination	5	0.365764	0.0350875	837255, 818986, 821855, 824060, 829332	1244	23	22569	3.94397	1	0.583607	0.572947
GOTERM_MF_DIRECT	GO:0051537~2 iron, 2 sulfur cluster binding	9	0.658376	0.0353428	827247, 831978, 841029, 825468, 5008019, 842386, 817297, 841250, 817257	1147	64	19260	2.36132	1	0.565485	0.554175
GOTERM_CC_DIRECT	GO:0009523~photosystem II	7	0.51207	0.0368117	821855, 844802, 823901, 839871, 815058, 825320, 844773	1322	49	26014	2.81111	0.999196	0.279769	0.257682
GOTERM_MF_DIRECT	GO:0008134~transcription factor binding	4	0.292612	0.038369	834383, 831983, 839982, 838125	1147	13	19260	5.16666	1	0.601867	0.58983
GOTERM_BP_DIRECT	GO:0035434~copper ion transmembrane transport	3	0.219459	0.0391981	817239, 836020, 832188	1244	6	22569	9.07114	1	0.638304	0.626645
GOTERM_BP_DIRECT	GO:0009407~toxin catabolic process	7	0.51207	0.0393475	837575, 844174, 820083, 843799, 819386, 838289, 837576	1244	46	22569	2.76078	1	0.638304	0.626645
GOTERM_BP_DIRECT	GO:0045492~xylan biosynthetic process	6	0.438917	0.0413375	829469, 824765, 835558, 818412, 843054, 837488	1244	35	22569	3.11011	1	0.662408	0.65031
GOTERM_BP_DIRECT	GO:0071310~cellular response to organic substance	16	1.17045	0.0427943	841778, 819327, 818931, 28719399, 839606, 819055, 831262, 836752, 816430, 830925, 843361, 823862, 825923, 828236, 827411, 827388	1244	167	22569	1.73818	1	0.677491	0.665117
GOTERM_MF_DIRECT	GO:0016762~xyloglucan:xyloglucosyl transferase activity	6	0.438917	0.0438626	821955, 827051, 831233, 818259, 829006, 828024	1147	33	19260	3.05302	1	0.674809	0.661313
GOTERM_BP_DIRECT	GO:0071215~cellular response to abscisic acid stimulus	9	0.658376	0.0439006	837075, 829836, 839383, 824803, 830883, 834435, 828159, 838420, 815058	1244	72	22569	2.26779	1	0.678956	0.666555
GOTERM_BP_DIRECT	GO:1901701~cellular response to oxygen-containing compound	32	2.34089	0.0445075	816877, 841778, 840345, 837551, 814696, 838846, 836547, 832600, 819105, 817763, 832662, 816430, 828822, 828229, 831129, 827411, 843968, 836398, 839606, 821733, 823911, 817295, 836752, 837302, 844163, 830925, 823862, 830720, 840185, 828236, 842267, 827388	1244	408	22569	1.42292	1	0.678956	0.666555
GOTERM_MF_DIRECT	GO:0016747~transferase activity, transferring acyl groups other than amino-acyl groups	12	0.877835	0.0450587	830823, 825389, 833901, 816836, 821249, 840185, 834951, 820399, 831620, 822201, 839366, 836850	1147	104	19260	1.9375	1	0.680131	0.666528
GOTERM_BP_DIRECT	GO:0032870~cellular response to hormone stimulus	14	1.02414	0.0453895	816877, 835033, 841778, 814696, 827916, 832831, 817295, 819165, 838981, 823490, 835725, 816070, 829760, 841481	1244	140	22569	1.81423	1	0.678956	0.666555
GOTERM_BP_DIRECT	GO:0009636~response to toxic substance	6	0.438917	0.0459111	821935, 825513, 827229, 822645, 816041, 819386	1244	36	22569	3.02371	1	0.678956	0.666555
GOTERM_BP_DIRECT	GO:0009694~jasmonic acid metabolic process	5	0.365764	0.0459871	824208, 839178, 838551, 841026, 824011	1244	25	22569	3.62846	1	0.678956	0.666555
GOTERM_BP_DIRECT	GO:0050826~response to freezing	5	0.365764	0.0459871	838236, 823706, 824765, 821106, 817674	1244	25	22569	3.62846	1	0.678956	0.666555
GOTERM_CC_DIRECT	GO:0010319~stromule	6	0.438917	0.0461268	838984, 840895, 835567, 821134, 842697, 819386	1322	39	26014	3.02735	0.999873	0.33708	0.310469
GOTERM_MF_DIRECT	GO:0005375~copper ion transmembrane transporter activity	4	0.292612	0.0467292	837640, 817239, 836020, 832188	1147	14	19260	4.79761	1	0.692284	0.678439
GOTERM_CC_DIRECT	GO:0005737~cytoplasm	279	20.4097	0.0493495	839578, 838248, 829093, 821924, 826816, 815120, 832267, 818994, 817302, 837952, 821928, 838125, 824763, 830635, 818071, 835528, 821259, 825294, 829654, 844011, 821134, 821253, 841789, 817556, 838470, 825836, 835402, 832494, 836850, 819174, 828792, 843179, 823546, 829522, 820276, 840102, 827587, 2746023, 816797, 820018, 826914, 835997, 830983, 817763, 819386, 821907, 819146, 824740, 844152, 824060…	1322	5003	26014	1.09736	0.999933	0.347274	0.319858
GOTERM_MF_DIRECT	GO:0030599~pectinesterase activity	11	0.804682	0.0495438	819130, 832093, 837030, 835418, 832850, 828067, 824083, 827708, 837701, 834743, 835223	1147	93	19260	1.98611	1	0.707768	0.693613
GOTERM_MF_DIRECT	GO:0046910~pectinesterase inhibitor activity	11	0.804682	0.0495438	823892, 819130, 828628, 835418, 832850, 828067, 824083, 827708, 837701, 834743, 835223	1147	93	19260	1.98611	1	0.707768	0.693613
GOTERM_BP_DIRECT	GO:0009828~plant-type cell wall loosening	6	0.438917	0.0507738	814838, 838608, 836778, 823740, 818341, 843288	1244	37	22569	2.94199	1	0.727595	0.714306
GOTERM_BP_DIRECT	GO:0006874~cellular calcium ion homeostasis	6	0.438917	0.0507738	830988, 841755, 817459, 824349, 831339, 817460	1244	37	22569	2.94199	1	0.727595	0.714306
GOTERM_MF_DIRECT	GO:0042910~xenobiotic transporter activity	8	0.585223	0.0513269	821935, 821934, 819995, 837711, 828378, 842203, 834972, 836663	1147	57	19260	2.35672	1	0.720378	0.70597
GOTERM_CC_DIRECT	GO:0000326~protein storage vacuole	4	0.292612	0.052155	839383, 834435, 841355, 820870	1322	17	26014	4.63006	0.999962	0.353909	0.325969
GOTERM_BP_DIRECT	GO:0015846~polyamine transport	3	0.219459	0.052904	836195, 820565, 840073	1244	7	22569	7.77526	1	0.727595	0.714306
GOTERM_BP_DIRECT	GO:0009687~abscisic acid metabolic process	3	0.219459	0.052904	814962, 816394, 827663	1244	7	22569	7.77526	1	0.727595	0.714306
GOTERM_BP_DIRECT	GO:0010054~trichoblast differentiation	3	0.219459	0.052904	841811, 837460, 817861	1244	7	22569	7.77526	1	0.727595	0.714306
GOTERM_BP_DIRECT	GO:0050688~regulation of defense response to virus	3	0.219459	0.052904	816705, 832422, 817102	1244	7	22569	7.77526	1	0.727595	0.714306
GOTERM_MF_DIRECT	GO:0016413~O-acetyltransferase activity	7	0.51207	0.0537963	818606, 839779, 824765, 831447, 818625, 818857, 818412	1147	46	19260	2.55525	1	0.742018	0.727178
GOTERM_BP_DIRECT	GO:0009698~phenylpropanoid metabolic process	4	0.292612	0.0545417	831568, 841593, 827046, 836124	1244	16	22569	4.53557	1	0.727595	0.714306
GOTERM_BP_DIRECT	GO:0009688~abscisic acid biosynthetic process	4	0.292612	0.0545417	814962, 841665, 836838, 817257	1244	16	22569	4.53557	1	0.727595	0.714306
GOTERM_BP_DIRECT	GO:0097305~response to alcohol	12	0.877835	0.0550287	837460, 823702, 840185, 844356, 831753, 832016, 835315, 834069, 821253, 820053, 816430, 838961	1244	116	22569	1.87679	1	0.727595	0.714306
GOTERM_BP_DIRECT	GO:1990961~drug transmembrane export	7	0.51207	0.0556066	821935, 821934, 837711, 828378, 842203, 834972, 836663	1244	50	22569	2.53992	1	0.727595	0.714306
GOTERM_BP_DIRECT	GO:0042631~cellular response to water deprivation	6	0.438917	0.0559263	844174, 837075, 824528, 838122, 838420, 842774	1244	38	22569	2.86457	1	0.727595	0.714306
GOTERM_BP_DIRECT	GO:0010374~stomatal complex development	6	0.438917	0.0559263	816394, 835402, 830895, 836755, 826909, 822000	1244	38	22569	2.86457	1	0.727595	0.714306
GOTERM_MF_DIRECT	GO:0004521~endoribonuclease activity	5	0.365764	0.0581614	814828, 843158, 841262, 837983, 839225	1147	25	19260	3.35833	1	0.788629	0.772856
GOTERM_BP_DIRECT	GO:0009695~jasmonic acid biosynthetic process	5	0.365764	0.058558	838314, 825864, 834273, 841944, 838551	1244	27	22569	3.35968	1	0.739858	0.726345
GOTERM_BP_DIRECT	GO:0009718~anthocyanin-containing compound biosynthetic process	5	0.365764	0.058558	844196, 834291, 814828, 827046, 839366	1244	27	22569	3.35968	1	0.739858	0.726345
GOTERM_BP_DIRECT	GO:0048878~chemical homeostasis	5	0.365764	0.058558	819191, 835391, 839916, 820375, 843143	1244	27	22569	3.35968	1	0.739858	0.726345
GOTERM_BP_DIRECT	GO:0006631~fatty acid metabolic process	10	0.731529	0.0594805	828811, 832163, 818042, 843703, 840977, 824060, 843179, 6240499, 816272, 825905	1244	90	22569	2.01581	1	0.744357	0.730761
GOTERM_CC_DIRECT	GO:0010287~plastoglobule	9	0.658376	0.0596507	834273, 830128, 844802, 823901, 844754, 839871, 844770, 815058, 844773	1322	83	26014	2.13373	0.999992	0.390815	0.359961
GOTERM_BP_DIRECT	GO:0009813~flavonoid biosynthetic process	7	0.51207	0.060218	832524, 821932, 842747, 836754, 824287, 819146, 830693	1244	51	22569	2.49012	1	0.746475	0.732841
GOTERM_MF_DIRECT	GO:0016759~cellulose synthase activity	6	0.438917	0.0603063	836595, 821148, 834426, 822444, 828499, 842035	1147	36	19260	2.79861	1	0.797733	0.781779
GOTERM_MF_DIRECT	GO:0019139~cytokinin dehydrogenase activity	3	0.219459	0.0608272	818749, 825519, 843881	1147	7	19260	7.19641	1	0.797733	0.781779
GOTERM_BP_DIRECT	GO:0009867~jasmonic acid mediated signaling pathway	13	0.950988	0.0632896	842953, 821902, 820646, 818626, 816394, 836602, 838551, 816070, 827152, 837171, 828441, 821795, 821055	1244	133	22569	1.77331	1	0.757383	0.743549
GOTERM_BP_DIRECT	GO:0010052~guard cell differentiation	4	0.292612	0.063606	835402, 830895, 826909, 822000	1244	17	22569	4.26877	1	0.757383	0.743549
GOTERM_BP_DIRECT	GO:0009690~cytokinin metabolic process	4	0.292612	0.063606	818749, 825519, 829522, 843881	1244	17	22569	4.26877	1	0.757383	0.743549
GOTERM_BP_DIRECT	GO:0015743~malate transport	4	0.292612	0.063606	827522, 834806, 837363, 817266	1244	17	22569	4.26877	1	0.757383	0.743549
GOTERM_BP_DIRECT	GO:0016132~brassinosteroid biosynthetic process	5	0.365764	0.0654612	821519, 833889, 838550, 837830, 819146	1244	28	22569	3.23969	1	0.757383	0.743549
GOTERM_BP_DIRECT	GO:0009060~aerobic respiration	5	0.365764	0.0654612	827899, 36335659, 36335686, 831049, 36335702	1244	28	22569	3.23969	1	0.757383	0.743549
GOTERM_BP_DIRECT	GO:0009833~plant-type primary cell wall biogenesis	5	0.365764	0.0654612	836595, 821148, 834426, 828499, 842035	1244	28	22569	3.23969	1	0.757383	0.743549
GOTERM_BP_DIRECT	GO:0015976~carbon utilization	3	0.219459	0.0680146	824134, 831326, 821134	1244	8	22569	6.80336	1	0.757383	0.743549
GOTERM_BP_DIRECT	GO:2000038~regulation of stomatal complex development	3	0.219459	0.0680146	823706, 835402, 826909	1244	8	22569	6.80336	1	0.757383	0.743549
GOTERM_BP_DIRECT	GO:0048359~mucilage metabolic process involved in seed coat development	3	0.219459	0.0680146	829390, 832337, 820752	1244	8	22569	6.80336	1	0.757383	0.743549
GOTERM_BP_DIRECT	GO:0052546~cell wall pectin metabolic process	3	0.219459	0.0680146	838138, 831402, 822594	1244	8	22569	6.80336	1	0.757383	0.743549
GOTERM_BP_DIRECT	GO:0044036~cell wall macromolecule metabolic process	3	0.219459	0.0680146	841811, 819103, 839828	1244	8	22569	6.80336	1	0.757383	0.743549
GOTERM_MF_DIRECT	GO:0015171~amino acid transmembrane transporter activity	8	0.585223	0.0692975	844074, 824740, 839139, 818390, 831346, 834078, 841177, 835025	1147	61	19260	2.20218	1	0.894162	0.876278
GOTERM_BP_DIRECT	GO:0080027~response to herbivore	4	0.292612	0.0733139	815945, 819632, 832461, 827377	1244	18	22569	4.03162	1	0.800087	0.785473
GOTERM_MF_DIRECT	GO:0016760~cellulose synthase (UDP-forming) activity	5	0.365764	0.0735713	836595, 821148, 834426, 828499, 842035	1147	27	19260	3.10956	1	0.904052	0.885971
GOTERM_MF_DIRECT	GO:0051753~mannan synthase activity	5	0.365764	0.0735713	832337, 831734, 821148, 828499, 842035	1147	27	19260	3.10956	1	0.904052	0.885971
GOTERM_MF_DIRECT	GO:0004499~N,N-dimethylaniline monooxygenase activity	5	0.365764	0.0735713	842559, 832638, 838508, 834554, 828993	1147	27	19260	3.10956	1	0.904052	0.885971
GOTERM_BP_DIRECT	GO:0009908~flower development	25	1.82882	0.0744226	814775, 829390, 817948, 833556, 823904, 833672, 819300, 835256, 821151, 828569, 828645, 844312, 843983, 843244, 842953, 816787, 838811, 842859, 839982, 834893, 836212, 819174, 829927, 839040, 824251	1244	318	22569	1.42628	1	0.800087	0.785473
GOTERM_BP_DIRECT	GO:0006749~glutathione metabolic process	8	0.585223	0.0748939	837575, 834220, 844174, 820083, 843799, 819386, 838289, 837576	1244	67	22569	2.16624	1	0.800087	0.785473
GOTERM_BP_DIRECT	GO:0042542~response to hydrogen peroxide	8	0.585223	0.0748939	841789, 828481, 840064, 842110, 828276, 836437, 821047, 844047	1244	67	22569	2.16624	1	0.800087	0.785473
GOTERM_BP_DIRECT	GO:0042430~indole-containing compound metabolic process	8	0.585223	0.0748939	841778, 816011, 840949, 837171, 826881, 817763, 832662, 836850	1244	67	22569	2.16624	1	0.800087	0.785473
GOTERM_MF_DIRECT	GO:0052716~hydroquinone:oxygen oxidoreductase activity	4	0.292612	0.076564	831887, 817462, 818386, 836124	1147	17	19260	3.95097	1	0.904052	0.885971
GOTERM_MF_DIRECT	GO:0005509~calcium ion binding	23	1.68252	0.0767835	838434, 843936, 841755, 818458, 818931, 843404, 842958, 838470, 835008, 818457, 834842, 832494, 820916, 819272, 828603, 827877, 826898, 816061, 825844, 820235, 838718, 841961, 828753	1147	267	19260	1.44647	1	0.904052	0.885971
GOTERM_MF_DIRECT	GO:1990538~xylan O-acetyltransferase activity	3	0.219459	0.0779745	824765, 818625, 818412	1147	8	19260	6.29686	1	0.904052	0.885971
GOTERM_MF_DIRECT	GO:0008519~ammonium transmembrane transporter activity	3	0.219459	0.0779745	826983, 842786, 820870	1147	8	19260	6.29686	1	0.904052	0.885971
GOTERM_MF_DIRECT	GO:0016788~hydrolase activity, acting on ester bonds	13	0.950988	0.0791471	834220, 841920, 839844, 841830, 822419, 839759, 824208, 833315, 831268, 831623, 834606, 834636, 840045	1147	128	19260	1.7054	1	0.904538	0.886447
GOTERM_BP_DIRECT	GO:0009416~response to light stimulus	72	5.26701	0.0791751	830081, 841778, 832460, 819327, 823901, 817460, 816850, 837158, 835256, 838125, 818271, 828647, 828645, 825414, 831207, 830910, 838917, 826384, 829494, 827112, 821519, 818606, 840895, 827938, 831684, 834993, 839443, 815058, 835200, 818200, 830988, 832529, 823860, 822579, 829760, 839916, 824031, 825320, 835231, 814775, 817205, 821825, 843854, 835997, 816790, 830025, 832600, 831037, 839871, 817365,…	1244	1089	22569	1.19949	1	0.839	0.823676
GOTERM_BP_DIRECT	GO:0019752~carboxylic acid metabolic process	21	1.53621	0.081271	843419, 836077, 838843, 819218, 820897, 842747, 819103, 835647, 818148, 836547, 835997, 840958, 832473, 816751, 832662, 828822, 826147, 844163, 831458, 827240, 828441	1244	259	22569	1.471	1	0.85083	0.83529
GOTERM_BP_DIRECT	GO:0001666~response to hypoxia	11	0.804682	0.0815864	829390, 837551, 835032, 833802, 816070, 821259, 836547, 817295, 824571, 837302, 844047	1244	110	22569	1.81423	1	0.85083	0.83529
GOTERM_BP_DIRECT	GO:0010223~secondary shoot formation	4	0.292612	0.0836349	842007, 820621, 817157, 838334	1244	19	22569	3.81943	1	0.865325	0.84952
GOTERM_BP_DIRECT	GO:0048480~stigma development	3	0.219459	0.0843339	824270, 824011, 819300	1244	9	22569	6.04743	1	0.865741	0.849928
GOTERM_BP_DIRECT	GO:0090558~plant epidermis development	25	1.82882	0.0859443	841830, 816011, 830025, 837711, 834069, 816751, 2745712, 827130, 842131, 826881, 841102, 28717234, 838315, 835043, 829140, 843425, 839802, 829260, 816201, 831913, 820332, 829165, 829006, 820375, 824298	1244	323	22569	1.4042	1	0.875432	0.859443
GOTERM_BP_DIRECT	GO:0009744~response to sucrose	8	0.585223	0.0899237	829922, 840895, 843806, 825414, 823888, 837403, 842477, 844047	1244	70	22569	2.0734	1	0.903844	0.887336
GOTERM_BP_DIRECT	GO:0006520~cellular amino acid metabolic process	10	0.731529	0.0906979	817358, 823996, 830635, 838294, 822237, 821577, 827112, 826881, 824012, 815980	1244	98	22569	1.85125	1	0.903844	0.887336
GOTERM_BP_DIRECT	GO:0030244~cellulose biosynthetic process	6	0.438917	0.0928607	836595, 839292, 821148, 834426, 828499, 842035	1244	44	22569	2.47395	1	0.903844	0.887336
GOTERM_BP_DIRECT	GO:0009646~response to absence of light	6	0.438917	0.0928607	827229, 823888, 842203, 837403, 832145, 819146	1244	44	22569	2.47395	1	0.903844	0.887336
GOTERM_BP_DIRECT	GO:0016125~sterol metabolic process	6	0.438917	0.0928607	834273, 833889, 833610, 838550, 837830, 827663	1244	44	22569	2.47395	1	0.903844	0.887336
GOTERM_BP_DIRECT	GO:0010252~auxin homeostasis	6	0.438917	0.0928607	831515, 835539, 843432, 824270, 834951, 820916	1244	44	22569	2.47395	1	0.903844	0.887336
GOTERM_MF_DIRECT	GO:0004024~alcohol dehydrogenase activity, zinc-dependent	3	0.219459	0.0964069	834230, 840172, 844047	1147	9	19260	5.59721	1	1	0.981227
GOTERM_MF_DIRECT	GO:0051903~S-(hydroxymethyl)glutathione dehydrogenase activity	3	0.219459	0.0964069	834230, 840172, 844047	1147	9	19260	5.59721	1	1	0.981227
GOTERM_MF_DIRECT	GO:0035197~siRNA binding	3	0.219459	0.0964069	840016, 816705, 841262	1147	9	19260	5.59721	1	1	0.981227
GOTERM_BP_DIRECT	GO:0009826~unidimensional cell growth	15	1.09729	0.0966369	841811, 821519, 831062, 838294, 830025, 818341, 835256, 828645, 835539, 814838, 821324, 838608, 820332, 823740, 843288	1244	173	22569	1.57303	1	0.933683	0.916629
GOTERM_BP_DIRECT	GO:0006355~regulation of transcription, DNA-templated	99	7.24214	0.0995543	830081, 843716, 843832, 828968, 827990, 829930, 819738, 839568, 834390, 835402, 823817, 836212, 824115, 843212, 827184, 820793, 842761, 814775, 834385, 838105, 842007, 817403, 834383, 821902, 835193, 824615, 839790, 816394, 842928, 836602, 837810, 826918, 835872, 832518, 834818, 843184, 829116, 832590, 836310, 834770, 821854, 828929, 836437, 839265, 829744, 820411, 843875, 828651, 818319, 836142,…	1244	1569	22569	1.14473	1	0.934348	0.917283
GOTERM_BP_DIRECT	GO:2000022~regulation of jasmonic acid mediated signaling pathway	6	0.438917	0.0999907	824763, 828481, 843834, 824528, 838200, 821055	1244	45	22569	2.41897	1	0.934348	0.917283
GOTERM_BP_DIRECT	GO:0010218~response to far red light	6	0.438917	0.0999907	832518, 827051, 841262, 816394, 828175, 815058	1244	45	22569	2.41897	1	0.934348	0.917283

## Sheet: A3 vs B3
Table S4. GO enrichment result file of differentially expressed genes between sample A3 and sample B3
Category	Term	Count	%	PValue	Genes	List Total	Pop Hits	Pop Total	Fold Enrichment	Bonferroni	Benjamini	FDR
GOTERM_CC_DIRECT	GO:0005886~plasma membrane	432	22.7488	1.57352e-26	835650, 837834, 837711, 835412, 832145, 842193, 825857, 843280, 814828, 821134, 822463, 835526, 834676, 831049, 832137, 835641, 831044, 824510, 836848, 844147, 822697, 824870, 829195, 814810, 820018, 824616, 826914, 835997, 830064, 824740, 819384, 831029, 835747, 823536, 823777, 822444, 820385, 823774, 832597, 819038, 835504, 830052, 834892, 844046, 844047, 824318, 835698, 836301, 824563, 826983,…	1829	3803	26014	1.61566	3.94954e-24	3.94954e-24	3.76072e-24
GOTERM_BP_DIRECT	GO:0010200~response to chitin	99	5.21327	1.71624e-23	842745, 823706, 818876, 831850, 818598, 832660, 832662, 836587, 819684, 831693, 827514, 834836, 839609, 821892, 814962, 837267, 843968, 821239, 843725, 818762, 831322, 817274, 833860, 819057, 837302, 818083, 824115, 844423, 827464, 826771, 821904, 838504, 840109, 842527, 835193, 831037, 838981, 817763, 833727, 3766886, 843583, 821472, 839666, 834770, 842931, 820924, 816209, 828929, 823911, 837646…	1756	421	22569	3.02232	2.7683e-20	2.76658e-20	2.70479e-20
GOTERM_BP_DIRECT	GO:0009611~response to wounding	127	6.68773	2.35422e-15	839578, 823706, 843832, 818876, 834842, 838363, 837711, 832385, 832145, 831693, 826147, 827514, 843685, 839609, 814828, 842471, 824240, 843562, 823551, 843968, 841821, 816227, 817315, 834273, 819218, 818527, 841944, 818762, 831322, 817274, 838870, 817312, 819057, 817553, 837302, 836850, 844383, 834825, 844423, 843577, 814775, 838501, 840345, 838504, 814810, 835756, 831037, 838981, 817763, 828822,…	1756	782	22569	2.0873	3.76066e-12	1.8975e-12	1.85513e-12
GOTERM_BP_DIRECT	GO:0009414~response to water deprivation	144	7.58294	1.45858e-14	837551, 818876, 830883, 817423, 838122, 831174, 837279, 824642, 828849, 816291, 824082, 839609, 843968, 819739, 816227, 839844, 841665, 819218, 818527, 820667, 826093, 833589, 818762, 819731, 833862, 817274, 838991, 833860, 819331, 834037, 819057, 837302, 824510, 832646, 829760, 843179, 824193, 823541, 842525, 821904, 838105, 840345, 818458, 838504, 820657, 826914, 816790, 818457, 831037, 816279,…	1756	956	22569	1.93594	2.34593e-11	7.83742e-12	7.66239e-12
GOTERM_CC_DIRECT	GO:0016021~integral component of membrane	569	29.9631	3.18091e-12	834568, 832149, 837711, 819165, 819163, 842193, 837705, 825857, 843280, 835528, 838915, 843168, 838917, 822463, 814708, 822462, 814962, 835647, 836856, 826804, 835526, 834676, 837701, 832016, 819055, 835883, 819057, 835641, 819295, 824510, 824876, 836848, 823546, 829070, 821106, 824616, 835875, 831037, 834664, 832002, 843182, 818171, 824740, 831029, 823896, 822444, 823774, 819159, 831262, 834892,…	1829	6306	26014	1.28337	7.98406e-10	3.99204e-10	3.80119e-10
GOTERM_BP_DIRECT	GO:0042742~defense response to bacterium	145	7.6356	1.28642e-11	843716, 818914, 818876, 818598, 832662, 819684, 831693, 828569, 829659, 827514, 834836, 831326, 843168, 821134, 821253, 823551, 843968, 816624, 841269, 820669, 821239, 818527, 820304, 841944, 818762, 831322, 817274, 834676, 819055, 826809, 817312, 819057, 829887, 832524, 828792, 840064, 844423, 842367, 826770, 815864, 838501, 838504, 818217, 814810, 819703, 829908, 836602, 831037, 823804, 816279,…	1756	1053	22569	1.76981	2.07501e-08	5.11365e-09	4.99945e-09
GOTERM_BP_DIRECT	GO:0071456~cellular response to hypoxia	53	2.79094	1.58612e-11	837551, 843998, 819923, 842428, 832147, 835537, 834842, 819089, 832145, 827435, 843685, 821175, 818605, 841821, 838517, 837428, 817197, 832137, 839883, 832530, 837302, 828559, 832524, 829927, 828836, 820752, 829167, 829563, 826771, 828511, 837252, 834225, 838981, 829559, 827896, 3766886, 821112, 842933, 839666, 838017, 818701, 829383, 824208, 839143, 839265, 824807, 834210, 828854, 831854, 824855…	1756	243	22569	2.80322	2.55841e-08	5.11365e-09	4.99945e-09
[truncated: 253 more rows]

## Sheet: B1 vs B2
Table S4. GO enrichment result file of differentially expressed genes between sample B1 and sample B2
Category	Term	Count	%	PValue	Genes	List Total	Pop Hits	Pop Total	Fold Enrichment	Bonferroni	Benjamini	FDR
[truncated: 111 more rows]

[truncated: 5 more sheets: B1 vs B3, B2 vs B3, C1 vs C2, C1 vs C3, C2 vs C3]
