# Supplementary material for: Characterization of the Molecular Events Underlying the Establishment of Axillary Meristem Region in Pepper
Source: Int J Mol Sci. 2023 Aug 12;24(16):12718. doi: 10.3390/ijms241612718 (PMC10454251; doi:10.3390/ijms241612718)
Supplement: Supplementary file 1 [file ijms-24-12718-s001.zip › Table S5.xlsx]

## Sheet: C1 vs B1
Table S5. KEGG enrichment result file of differentially expressed genes between sample C1 and sample B1
Category	Term	Count	%	PValue	Genes	List Total	Pop Hits	Pop Total	Fold Enrichment	Bonferroni	Benjamini	FDR
KEGG_PATHWAY	ath01110:Biosynthesis of secondary metabolites	197	9.01602	7.31339e-09	839578, 836183, 821249, 829779, 818191, 836181, 821135, 825294, 820166, 837385, 841665, 818527, 837028, 816585, 831044, 828792, 820951, 843175, 844144, 840102, 842405, 2746023, 826914, 816553, 824861, 835507, 836838, 826481, 843982, 825030, 829510, 823650, 818749, 829181, 818746, 835504, 830052, 836279, 832111, 830724, 829626, 829623, 820499, 821461, 844047, 843750, 838841, 816814, 838846, 838165…	559	1280	5136	1.41407	9.5074e-07	9.50741e-07	9.43427e-07
KEGG_PATHWAY	ath01100:Metabolic pathways	323	14.7826	2.71055e-08	838368, 839578, 836183, 820039, 819289, 828569, 829779, 818191, 830635, 836181, 821134, 820166, 820043, 834671, 836298, 837385, 839449, 841665, 818527, 825836, 831049, 837701, 832011, 837028, 816585, 831044, 825844, 828792, 823668, 829640, 820951, 843175, 844264, 844144, 840102, 841793, 820815, 2746023, 841313, 819829, 837372, 836724, 817400, 816553, 824861, 835507, 836838, 826481, 843982, 824060…	559	2402	5136	1.2355	3.52371e-06	1.76186e-06	1.74831e-06
KEGG_PATHWAY	ath00196:Photosynthesis - antenna proteins	9	0.411899	0.00147696	824654, 842446, 822391, 838151, 823901, 839871, 815058, 838498, 820043	559	22	5136	3.75866	0.174814	0.0640016	0.0635093
KEGG_PATHWAY	ath00940:Phenylpropanoid biosynthesis	26	1.18993	0.00235784	817967, 838165, 834223, 830561, 829955, 830416, 829779, 822042, 829953, 831469, 828728, 828704, 829551, 829479, 844079, 842814, 818746, 818527, 821678, 835504, 834951, 837028, 832111, 827489, 825864, 818280	559	128	5136	1.86628	0.264262	0.0766298	0.0760403
KEGG_PATHWAY	ath00195:Photosynthesis	17	0.778032	0.00749904	820859, 816545, 839449, 817606, 837358, 827996, 829359, 825797, 824246, 824699, 825866, 842386, 840021, 842016, 841653, 843099, 821143	559	77	5136	2.02848	0.624144	0.163928	0.162667
KEGG_PATHWAY	ath00380:Tryptophan metabolism	15	0.686499	0.0075659	841313, 837418, 831003, 835504, 839474, 816553, 816585, 839488, 828569, 832638, 829668, 829640, 820951, 843750, 828993	559	64	5136	2.1534	0.627421	0.163928	0.162667
KEGG_PATHWAY	ath00902:Monoterpenoid biosynthesis	4	0.183066	0.0319471	822175, 825294, 842465, 822177	559	7	5136	5.25019	0.985315	0.520097	0.516096
KEGG_PATHWAY	ath00906:Carotenoid biosynthesis	8	0.366133	0.032006	835806, 841665, 824479, 836838, 831587, 817257, 827663, 821461	559	29	5136	2.53458	0.98543	0.520097	0.516096
KEGG_PATHWAY	ath00592:alpha-Linolenic acid metabolism	10	0.457666	0.0382774	834273, 838636, 843703, 821249, 826914, 821135, 829022, 838551, 844047, 823650	559	43	5136	2.13671	0.993741	0.552896	0.548643
KEGG_PATHWAY	ath00250:Alanine, aspartate and glutamate metabolism	11	0.503432	0.0447262	829626, 824930, 815822, 831328, 830635, 843565, 821577, 820860, 831599, 821784, 822396	559	51	5136	1.98169	0.99739	0.581441	0.576968
KEGG_PATHWAY	ath04075:Plant hormone signal transduction	41	1.87643	0.0664064	815985, 836485, 821902, 815945, 820314, 843834, 816658, 836646, 830586, 831670, 817487, 818199, 831748, 825476, 844350, 820145, 827510, 821055, 839568, 842953, 840158, 831162, 819614, 817353, 816286, 827938, 819633, 824805, 843609, 835860, 824871, 831615, 824852, 829547, 841095, 829629, 834768, 843894, 829541, 844127, 842268	559	291	5136	1.29451	0.999868	0.710571	0.705105
KEGG_PATHWAY	ath00904:Diterpenoid biosynthesis	6	0.2746	0.0696264	842405, 841217, 828645, 828182, 839883, 835256	559	21	5136	2.6251	0.999916	0.710571	0.705105
KEGG_PATHWAY	ath04016:MAPK signaling pathway - plant	22	1.00686	0.0724646	836485, 836451, 840158, 820429, 821902, 815945, 819614, 838506, 820314, 826409, 834676, 832253, 843609, 817487, 839324, 831748, 825324, 841891, 829541, 821400, 827510, 830609	559	139	5136	1.45419	0.999943	0.710571	0.705105
KEGG_PATHWAY	ath04626:Plant-pathogen interaction	30	1.373	0.0765231	838401, 839578, 831393, 818739, 815945, 818931, 835393, 843998, 838506, 824659, 818476, 834244, 822147, 828520, 835341, 838434, 821717, 840117, 838756, 837286, 842958, 821997, 826409, 837108, 834676, 817372, 822098, 831339, 817708, 828753	559	204	5136	1.35115	0.999968	0.710571	0.705105
KEGG_PATHWAY	ath00052:Galactose metabolism	11	0.503432	0.0844283	824610, 818191, 824426, 816781, 842023, 834832, 823934, 819331, 826696, 836279, 831044	559	57	5136	1.77309	0.99999	0.731712	0.726083

## Sheet: C2 vs B2
Table S5. KEGG enrichment result file of differentially expressed genes between sample C2 and sample B2
Category	Term	Count	%	PValue	Genes	List Total	Pop Hits	Pop Total	Fold Enrichment	Bonferroni	Benjamini	FDR
KEGG_PATHWAY	ath01110:Biosynthesis of secondary metabolites	126	8.15006	1.70908e-06	836183, 821249, 831332, 829779, 829417, 823393, 835806, 829932, 831568, 841381, 828728, 822181, 818191, 843840, 820166, 840056, 842354, 816624, 821519, 841029, 834273, 818249, 838636, 818802, 833862, 834951, 819055, 831044, 822175, 822173, 824479, 833613, 828675, 840102, 822177, 839958, 826914, 822042, 824465, 835507, 825317, 838739, 843982, 820660, 829510, 823650, 826761, 818749, 841689, 821977,…	350	1280	5136	1.4445	0.00020336	0.00020338	0.00020338
KEGG_PATHWAY	ath04626:Plant-pathogen interaction	29	1.87581	0.000235122	838401, 817205, 818739, 815945, 843998, 819889, 838506, 824659, 818476, 835513, 835698, 824381, 827114, 828520, 835341, 818429, 821717, 842959, 826728, 826409, 823956, 831123, 834676, 817372, 822098, 833756, 831339, 817708, 828753	350	204	5136	2.08605	0.027595	0.0139898	0.0139898
KEGG_PATHWAY	ath00940:Phenylpropanoid biosynthesis	19	1.22898	0.0023235	835264, 838017, 836771, 842814, 839958, 821678, 835504, 834951, 832111, 830416, 829779, 827489, 822042, 829953, 825864, 831469, 841381, 832700, 828728	350	128	5136	2.17821	0.241808	0.0792263	0.0792263
KEGG_PATHWAY	ath00906:Carotenoid biosynthesis	8	0.517464	0.00266307	829417, 835806, 824479, 819647, 831587, 828675, 817257, 821461	350	29	5136	4.04808	0.271908	0.0792263	0.0792263
KEGG_PATHWAY	ath00902:Monoterpenoid biosynthesis	4	0.258732	0.00886206	822175, 822173, 842465, 822177	350	7	5136	8.38531	0.653297	0.210917	0.210917
KEGG_PATHWAY	ath04016:MAPK signaling pathway - plant	18	1.16429	0.012435	818429, 820429, 821902, 842959, 815945, 819614, 835250, 838506, 818626, 826409, 835402, 834676, 839324, 831748, 826515, 833756, 821400, 830609	350	139	5136	1.90027	0.774411	0.246627	0.246627
KEGG_PATHWAY	ath00591:Linoleic acid metabolism	4	0.258732	0.0192047	838314, 841944, 821808, 823650	350	9	5136	6.5219	0.9005	0.32648	0.32648
KEGG_PATHWAY	ath00592:alpha-Linolenic acid metabolism	8	0.517464	0.0242826	838314, 834273, 838636, 843703, 821249, 826914, 844047, 823650	350	43	5136	2.7301	0.946351	0.361203	0.361203
KEGG_PATHWAY	ath00908:Zeatin biosynthesis	6	0.388098	0.0623237	818749, 838843, 818249, 838846, 835799, 825486	350	32	5136	2.75143	0.999528	0.759673	0.759673
KEGG_PATHWAY	ath00941:Flavonoid biosynthesis	5	0.323415	0.0855452	830765, 828728, 834951, 831241, 830693	350	25	5136	2.93486	0.999976	0.759673	0.759673
KEGG_PATHWAY	ath01100:Metabolic pathways	177	11.4489	0.086291	838368, 843799, 844802, 836183, 831332, 815366, 824918, 829779, 821130, 823393, 835806, 829932, 831326, 831568, 832657, 841381, 828728, 822181, 818191, 837705, 841263, 843840, 821134, 820166, 840056, 842354, 816624, 821519, 841029, 834671, 820429, 834273, 838636, 828392, 832093, 840977, 818802, 833862, 834951, 819055, 838078, 819331, 834037, 831044, 834829, 822175, 825205, 824479, 831798, 833613,…	350	2402	5136	1.08133	0.999978	0.759673	0.759673
KEGG_PATHWAY	ath02010:ABC transporters	9	0.582147	0.0880714	828702, 818520, 830541, 818312, 839353, 838363, 838122, 822463, 843013	350	68	5136	1.94218	0.999983	0.759673	0.759673
KEGG_PATHWAY	ath04075:Plant hormone signal transduction	27	1.74644	0.0881724	821902, 815945, 835250, 816658, 831748, 825356, 819281, 820145, 825473, 842953, 831162, 819614, 814648, 818626, 834390, 817353, 816286, 827938, 819633, 824805, 835860, 824871, 831615, 829629, 843894, 842268, 827102	350	291	5136	1.36153	0.999983	0.759673	0.759673
KEGG_PATHWAY	ath00052:Galactose metabolism	8	0.517464	0.0893733	818191, 824426, 816781, 831366, 829043, 834037, 819331, 831044	350	57	5136	2.05955	0.999985	0.759673	0.759673

## Sheet: C3 vs B3
Table S5. KEGG enrichment result file of differentially expressed genes between sample C3 and sample B3
Category	Term	Count	%	PValue	Genes	List Total	Pop Hits	Pop Total	Fold Enrichment	Bonferroni	Benjamini	FDR
KEGG_PATHWAY	ath01110:Biosynthesis of secondary metabolites	45	7.65306	0.00514908	837256, 838846, 821249, 838140, 832461, 830561, 835806, 826468, 828645, 831568, 831469, 843982, 840493, 829277, 843027, 821333, 829510, 816624, 821519, 818249, 843029, 838636, 818746, 821678, 815152, 834951, 831587, 838551, 839883, 830493, 817257, 837028, 834298, 839345, 831044, 837444, 832111, 822175, 822173, 826975, 830408, 828232, 820630, 829324, 822177	125	1280	5136	1.4445	0.351855	0.432523	0.432523
KEGG_PATHWAY	ath00902:Monoterpenoid biosynthesis	3	0.510204	0.0112159	822175, 822173, 822177	125	7	5136	17.6091	0.612276	0.471069	0.471069
KEGG_PATHWAY	ath02010:ABC transporters	6	1.02041	0.0234977	818520, 817232, 830541, 818312, 817544, 827530	125	68	5136	3.62541	0.864308	0.657937	0.657937
KEGG_PATHWAY	ath00940:Phenylpropanoid biosynthesis	7	1.19048	0.0882086	831469, 818746, 821678, 834951, 837028, 832111, 830561	125	128	5136	2.247	0.999572	1	1

## Sheet: A1 vs A2
Table S5. KEGG enrichment result file of differentially expressed genes between sample A1 and sample A2
Category	Term	Count	%	PValue	Genes	List Total	Pop Hits	Pop Total	Fold Enrichment	Bonferroni	Benjamini	FDR
KEGG_PATHWAY	ath01110:Biosynthesis of secondary metabolites	32	8.06045	0.000213302	839435, 838843, 839958, 821249, 828182, 818978, 830002, 834883, 832461, 822042, 841381, 824426, 841961, 835264, 838017, 838314, 829181, 843029, 843703, 835504, 833862, 837602, 839345, 837444, 838334, 835538, 833833, 823888, 818280, 825486, 827663, 843750	70	1280	5136	1.83429	0.0114534	0.0115183	0.0115183
KEGG_PATHWAY	ath00940:Phenylpropanoid biosynthesis	7	1.76322	0.00707634	835264, 822042, 838017, 841381, 839958, 818280, 835504	70	128	5136	4.0125	0.318515	0.191061	0.191061
KEGG_PATHWAY	ath04626:Plant-pathogen interaction	7	1.76322	0.0550061	838401, 838434, 823706, 843998, 820235, 835008, 834842	70	204	5136	2.51765	0.952884	0.911911	0.911911
KEGG_PATHWAY	ath00908:Zeatin biosynthesis	3	0.755668	0.0681464	838843, 833833, 825486	70	32	5136	6.87857	0.977881	0.911911	0.911911
KEGG_PATHWAY	ath00270:Cysteine and methionine metabolism	5	1.25945	0.0844362	827028, 818978, 822144, 839345, 837444	70	124	5136	2.95853	0.991465	0.911911	0.911911

## Sheet: A1 vs A3
Table S5. KEGG enrichment result file of differentially expressed genes between sample A1 and sample A3
Category	Term	Count	%	PValue	Genes	List Total	Pop Hits	Pop Total	Fold Enrichment	Bonferroni	Benjamini	FDR
KEGG_PATHWAY	ath01110:Biosynthesis of secondary metabolites	151	6.96173	2.41069e-07	839578, 831690, 820316, 837152, 836183, 821249, 830002, 818752, 826819, 835256, 829779, 823393, 831568, 841381, 822181, 842198, 816624, 837385, 834273, 818249, 835480, 820667, 834951, 819055, 837028, 831044, 837543, 822175, 840102, 824077, 822177, 839435, 835991, 815864, 820816, 839958, 818978, 829908, 826914, 839395, 832248, 816553, 831946, 822042, 827174, 838739, 829473, 820660, 841961, 829479,…	423	1280	5136	1.43236	2.9169e-05	2.91694e-05	2.74819e-05
KEGG_PATHWAY	ath00940:Phenylpropanoid biosynthesis	29	1.33702	1.00922e-06	839958, 829908, 838165, 829955, 830416, 829779, 822042, 829954, 841381, 829551, 829479, 835264, 838017, 829140, 842814, 818746, 821678, 818686, 835504, 834951, 837028, 832111, 830823, 827489, 829304, 825864, 832700, 818280, 825461	423	128	5136	2.75089	0.000122108	6.10577e-05	5.75254e-05
KEGG_PATHWAY	ath04016:MAPK signaling pathway - plant	29	1.33702	5.65721e-06	837255, 821902, 823706, 815945, 838506, 822119, 816330, 818411, 834842, 817487, 827896, 843685, 827510, 818429, 840158, 820429, 842710, 842959, 828151, 818626, 835008, 835402, 834676, 826730, 844164, 833756, 829541, 821400, 830609	423	139	5136	2.53319	0.000684291	0.000203567	0.00019179
KEGG_PATHWAY	ath04626:Plant-pathogen interaction	37	1.70586	6.72948e-06	839578, 817205, 818739, 823706, 815945, 818931, 835393, 843998, 819889, 838506, 839395, 830366, 834842, 835513, 830064, 835698, 816299, 831155, 827896, 838434, 818429, 840117, 842710, 837286, 842959, 842958, 828151, 835008, 823956, 834676, 822098, 821161, 833756, 827826, 820235, 828753, 824198	423	204	5136	2.2022	0.000813939	0.000203567	0.00019179
KEGG_PATHWAY	ath01100:Metabolic pathways	226	10.4195	0.00288351	839578, 840326, 829093, 837152, 836183, 820039, 826819, 828569, 829779, 837705, 830635, 842198, 834671, 837385, 825836, 831049, 837701, 819055, 837028, 834554, 831044, 839445, 818083, 825844, 831833, 823668, 829640, 840102, 824077, 839435, 820816, 841313, 818978, 821227, 816553, 831946, 830736, 824060, 820387, 821233, 842774, 828784, 823639, 839429, 818746, 830056, 835504, 831026, 824608, 832111,…	423	2402	5136	1.1424	0.294896	0.0606169	0.0571101
KEGG_PATHWAY	ath00941:Flavonoid biosynthesis	8	0.368834	0.0031365	830765, 824678, 834291, 829551, 818686, 834951, 831241, 830693	423	25	5136	3.88539	0.316216	0.0606169	0.0571101
KEGG_PATHWAY	ath00908:Zeatin biosynthesis	9	0.414938	0.00350676	818250, 838843, 818249, 833833, 825519, 832248, 835799, 843881, 825486	423	32	5136	3.41489	0.346272	0.0606169	0.0571101
KEGG_PATHWAY	ath00592:alpha-Linolenic acid metabolism	10	0.461042	0.00710798	838314, 834273, 815160, 843703, 821249, 826914, 829022, 819090, 830283, 838551	423	43	5136	2.82368	0.578163	0.102927	0.0969722
KEGG_PATHWAY	ath04075:Plant hormone signal transduction	37	1.70586	0.0076557	815985, 837255, 838501, 821705, 816798, 837353, 821902, 815945, 843834, 818411, 832204, 836646, 830586, 817487, 818390, 819281, 820145, 827510, 840158, 818626, 834390, 817353, 838573, 843194, 844164, 829629, 834768, 829541, 844127, 843577, 825240, 842268, 820793, 829564, 827102, 828498, 843893	423	291	5136	1.54381	0.605408	0.102927	0.0969722
KEGG_PATHWAY	ath02010:ABC transporters	13	0.599355	0.00852892	835363, 830541, 831202, 838363, 817544, 838122, 828702, 842281, 840064, 827530, 821661, 841761, 822463	423	68	5136	2.32123	0.64528	0.1032	0.0972297
KEGG_PATHWAY	ath00904:Diterpenoid biosynthesis	6	0.276625	0.0247174	841217, 828645, 839508, 828182, 839883, 835256	423	21	5136	3.4691	0.951606	0.266097	0.250703
KEGG_PATHWAY	ath00906:Carotenoid biosynthesis	7	0.322729	0.0277822	839889, 819107, 820667, 817257, 838334, 827663, 821461	423	29	5136	2.93079	0.966933	0.266097	0.250703
KEGG_PATHWAY	ath00073:Cutin, suberine and wax biosynthesis	8	0.368834	0.0285889	843628, 838725, 837704, 834106, 837602, 820372, 829521, 836003	423	37	5136	2.62526	0.970093	0.266097	0.250703
KEGG_PATHWAY	ath00591:Linoleic acid metabolism	4	0.184417	0.0318198	838314, 841944, 830283, 821808	423	9	5136	5.39638	0.980015	0.275014	0.259104
KEGG_PATHWAY	ath00380:Tryptophan metabolism	11	0.507146	0.0343753	828569, 832638, 829668, 841313, 837705, 829640, 835504, 816553, 839488, 830154, 828993	423	64	5136	2.08688	0.985485	0.277294	0.261252
KEGG_PATHWAY	ath00910:Nitrogen metabolism	8	0.368834	0.0587533	831935, 836198, 831326, 830635, 824438, 816055, 837326, 840630	423	43	5136	2.25895	0.999342	0.444322	0.418617

## Sheet: A1 vs B1
Table S5. KEGG enrichment result file of differentially expressed genes between sample A1 and sample B1
Category	Term	Count	%	PValue	Genes	List Total	Pop Hits	Pop Total	Fold Enrichment	Bonferroni	Benjamini	FDR
KEGG_PATHWAY	ath01100:Metabolic pathways	218	15.3413	7.28934e-10	839578, 844802, 842747, 815366, 838004, 838125, 837705, 830635, 827230, 821134, 829652, 834671, 841665, 818527, 825836, 831049, 838352, 819055, 837028, 831833, 828792, 823668, 840102, 839435, 838468, 2746023, 837372, 836724, 835997, 816553, 830735, 835507, 836838, 821479, 826480, 842774, 823650, 839429, 818746, 835504, 829623, 823888, 827563, 844047, 820638, 816814, 823901, 819886, 838165, 827708…	348	2402	5136	1.33946	8.67431e-08	8.67431e-08	8.30985e-08
KEGG_PATHWAY	ath01110:Biosynthesis of secondary metabolites	131	9.21886	5.38054e-08	839578, 831690, 821249, 830002, 835256, 838125, 826788, 831568, 828728, 831207, 821135, 825294, 827230, 840056, 821519, 841665, 842479, 834273, 835480, 818527, 833862, 834951, 835006, 838352, 838991, 819055, 837028, 822175, 822173, 828792, 840102, 822177, 839435, 815864, 838468, 2746023, 839958, 814657, 826914, 835997, 816553, 835507, 836838, 828704, 821479, 820660, 829479, 823650, 818749, 839429…	348	1280	5136	1.51045	6.40282e-06	3.20142e-06	3.06691e-06
KEGG_PATHWAY	ath00940:Phenylpropanoid biosynthesis	24	1.68895	1.1379e-05	838017, 829140, 818746, 839958, 821678, 818527, 835504, 834951, 838165, 834223, 817599, 837028, 830416, 827489, 829304, 825864, 828728, 818280, 828704, 821479, 841593, 824493, 829479, 844079	348	128	5136	2.76724	0.00135319	0.000451366	0.000432401
KEGG_PATHWAY	ath00902:Monoterpenoid biosynthesis	5	0.351865	0.000608732	822175, 822173, 825294, 842465, 822177	348	7	5136	10.5419	0.0698981	0.0181098	0.0173489
KEGG_PATHWAY	ath00040:Pentose and glucuronate interconversions	17	1.19634	0.00220521	828580, 832093, 832850, 819886, 827708, 838078, 835027, 838004, 827005, 819130, 831402, 824657, 828067, 828064, 843100, 821142, 822594	348	108	5136	2.32312	0.231035	0.052484	0.0502788
KEGG_PATHWAY	ath00999:Biosynthesis of various plant secondary metabolites	12	0.844476	0.00375048	839435, 842290, 842479, 829327, 839196, 833656, 821333, 832220, 829324, 819055, 840102, 837444	348	65	5136	2.72467	0.36055	0.0743846	0.0712592
KEGG_PATHWAY	ath04075:Plant hormone signal transduction	31	2.18156	0.0121987	815985, 837255, 838501, 816798, 821902, 834284, 815945, 843834, 816658, 817087, 834545, 831670, 818390, 821055, 840158, 814648, 818626, 834390, 817353, 827938, 819633, 817894, 829744, 844164, 829629, 835539, 843577, 825240, 820793, 827102, 843893	348	291	5136	1.57222	0.767897	0.207378	0.198665
KEGG_PATHWAY	ath00130:Ubiquinone and other terpenoid-quinone biosynthesis	8	0.562984	0.0141937	838468, 825864, 835480, 829828, 821678, 841593, 835997, 817599	348	39	5136	3.02741	0.817527	0.211131	0.20226
KEGG_PATHWAY	ath00592:alpha-Linolenic acid metabolism	8	0.562984	0.0236104	834273, 821249, 826914, 821135, 819090, 838551, 844047, 823650	348	43	5136	2.74579	0.941769	0.281381	0.269558
KEGG_PATHWAY	ath00941:Flavonoid biosynthesis	6	0.422238	0.0236455	828728, 834951, 817599, 831241, 824287, 830693	348	25	5136	3.54207	0.942017	0.281381	0.269558
KEGG_PATHWAY	ath02010:ABC transporters	10	0.70373	0.0379087	818520, 840064, 818312, 819314, 838363, 817544, 827530, 838122, 822463, 843013	348	68	5136	2.17039	0.989937	0.410103	0.392872
KEGG_PATHWAY	ath00908:Zeatin biosynthesis	6	0.422238	0.0610838	838841, 818749, 818250, 838843, 838846, 833833	348	32	5136	2.76724	0.999447	0.591749	0.566886
KEGG_PATHWAY	ath00380:Tryptophan metabolism	9	0.633357	0.0646449	832638, 829668, 837705, 831003, 829277, 835504, 838991, 816553, 828993	348	64	5136	2.07543	0.999648	0.591749	0.566886
KEGG_PATHWAY	ath00052:Galactose metabolism	8	0.562984	0.0872888	830735, 824426, 831366, 842023, 829940, 834037, 842114, 819331	348	57	5136	2.07139	0.999981	0.741955	0.71078
KEGG_PATHWAY	ath04626:Plant-pathogen interaction	20	1.40746	0.0936167	835341, 838566, 838434, 839578, 817205, 837430, 837286, 815945, 818931, 842958, 843998, 819889, 831091, 838470, 834676, 835698, 816299, 826898, 816061, 828753	348	204	5136	1.44692	0.999992	0.742692	0.711487

## Sheet: A2 vs A3
Table S5. KEGG enrichment result file of differentially expressed genes between sample A1 and sample B1
Category	Term	Count	%	PValue	Genes	List Total	Pop Hits	Pop Total	Fold Enrichment	Bonferroni	Benjamini	FDR
KEGG_PATHWAY	ath00904:Diterpenoid biosynthesis	3	3.37079	0.00208713	828645, 828182, 839883	18	21	5136	40.7619	0.048907	0.0500911	0.0500911

## Sheet: A2 vs B2
Table S5. KEGG enrichment result file of differentially expressed genes between sample A2 and sample B2
Category	Term	Count	%	PValue	Genes	List Total	Pop Hits	Pop Total	Fold Enrichment	Bonferroni	Benjamini	FDR
KEGG_PATHWAY	ath01100:Metabolic pathways	216	15.801	2.99501e-10	839578, 829093, 844802, 842747, 815120, 815366, 819288, 819289, 838004, 838125, 828569, 829779, 837705, 830635, 843840, 827230, 821134, 841665, 825836, 831049, 837701, 819055, 834554, 831044, 825844, 828792, 829640, 825285, 844144, 840102, 839435, 2746023, 837372, 835997, 819386, 830735, 836838, 843982, 824060, 842774, 839429, 818746, 835504, 829623, 823888, 827563, 844047, 820638, 816814, 823901…	342	2402	5136	1.35045	3.26456e-08	3.26456e-08	3.08486e-08
KEGG_PATHWAY	ath01110:Biosynthesis of secondary metabolites	132	9.65618	7.9128e-09	839578, 831690, 821249, 815120, 830002, 835256, 838125, 829779, 828603, 831568, 841381, 828728, 831207, 843840, 825294, 840172, 827230, 840056, 821519, 841029, 841665, 842479, 834273, 818249, 835480, 818802, 833862, 834951, 835006, 838991, 819055, 831044, 822175, 822173, 828792, 840184, 844144, 840102, 822177, 839435, 2746023, 839958, 814657, 826914, 835997, 824465, 836838, 843982, 841961, 829479…	342	1280	5136	1.54868	8.62495e-07	4.31248e-07	4.07509e-07
KEGG_PATHWAY	ath00940:Phenylpropanoid biosynthesis	23	1.68252	2.77912e-05	835264, 838017, 829140, 818746, 839958, 835504, 834951, 838165, 834223, 830823, 830416, 829779, 827489, 829304, 825864, 829954, 841381, 832700, 828728, 818280, 829551, 841593, 829479	342	128	5136	2.69846	0.0030247	0.00100975	0.000954165
KEGG_PATHWAY	ath00908:Zeatin biosynthesis	10	0.731529	0.000161236	838841, 818749, 818250, 838843, 818249, 838846, 833833, 825519, 843881, 825486	342	32	5136	4.69298	0.0174225	0.00439367	0.00415182
KEGG_PATHWAY	ath04626:Plant-pathogen interaction	25	1.82882	0.0040251	839578, 843936, 817205, 823706, 815945, 818931, 819889, 834842, 835513, 835698, 824381, 838434, 818429, 821717, 837286, 842958, 838470, 835008, 823956, 834676, 826898, 816061, 831339, 820235, 828753	342	204	5136	1.84039	0.355719	0.0767639	0.0725384
KEGG_PATHWAY	ath00040:Pentose and glucuronate interconversions	16	1.17045	0.00476584	828580, 832093, 832850, 819886, 837701, 827708, 835027, 838004, 835223, 827005, 819130, 831402, 824657, 828067, 843100, 822594	342	108	5136	2.22482	0.405907	0.0767639	0.0725384
KEGG_PATHWAY	ath00941:Flavonoid biosynthesis	7	0.51207	0.00492979	828728, 834291, 829551, 834951, 836754, 824287, 830693	342	25	5136	4.20491	0.41648	0.0767639	0.0725384
KEGG_PATHWAY	ath00053:Ascorbate and aldarate metabolism	11	0.804682	0.00790097	828732, 831402, 821206, 828792, 829167, 838991, 842697, 838014, 819288, 819289, 822594	342	63	5136	2.62211	0.578791	0.100585	0.0950479
KEGG_PATHWAY	ath00902:Monoterpenoid biosynthesis	4	0.292612	0.00830515	822175, 822173, 825294, 822177	342	7	5136	8.58145	0.59709	0.100585	0.0950479
KEGG_PATHWAY	ath04016:MAPK signaling pathway - plant	17	1.2436	0.0209655	818429, 837255, 820429, 821902, 823706, 815945, 822119, 818626, 835008, 835402, 834676, 834842, 817148, 817487, 844164, 834626, 842650	342	139	5136	1.83668	0.900692	0.228524	0.215944
KEGG_PATHWAY	ath00999:Biosynthesis of various plant secondary metabolites	10	0.731529	0.0265641	839435, 842479, 833656, 835545, 821333, 832220, 829324, 819055, 840102, 837444	342	65	5136	2.31039	0.94685	0.263226	0.248737
KEGG_PATHWAY	ath00904:Diterpenoid biosynthesis	5	0.365764	0.0465081	828645, 839508, 828182, 838125, 835256	342	21	5136	3.57561	0.994434	0.422448	0.399194
KEGG_PATHWAY	ath00910:Nitrogen metabolism	7	0.51207	0.0624847	831326, 830635, 824438, 816055, 837326, 821134, 840630	342	43	5136	2.44472	0.999118	0.486488	0.459709
KEGG_PATHWAY	ath00592:alpha-Linolenic acid metabolism	7	0.51207	0.0624847	838314, 834273, 843703, 821249, 826914, 838551, 844047	342	43	5136	2.44472	0.999118	0.486488	0.459709
KEGG_PATHWAY	ath02010:ABC transporters	9	0.658376	0.0793353	840064, 830541, 818312, 839353, 838363, 831202, 827530, 838122, 822463	342	68	5136	1.98762	0.999878	0.576503	0.544769

## Sheet: A3 vs B3
Table S5. KEGG enrichment result file of differentially expressed genes between sample A3 and sample B3
Category	Term	Count	%	PValue	Genes	List Total	Pop Hits	Pop Total	Fold Enrichment	Bonferroni	Benjamini	FDR
KEGG_PATHWAY	ath01110:Biosynthesis of secondary metabolites	165	8.68878	1.51505e-10	839578, 831690, 837152, 821249, 815120, 830002, 818752, 835256, 838125, 828603, 835806, 831568, 841381, 818191, 831207, 836181, 842198, 827230, 816624, 821519, 841029, 841665, 834273, 818249, 835480, 819219, 818527, 820667, 833862, 834951, 835006, 838991, 819055, 831044, 822175, 822173, 828792, 844144, 840102, 824077, 822177, 839435, 815864, 820816, 2746023, 814779, 839958, 829908, 826914, 839395…	431	1280	5136	1.53611	1.81806e-08	1.81806e-08	1.72715e-08
KEGG_PATHWAY	ath01100:Metabolic pathways	255	13.4281	6.13316e-08	839578, 840326, 837152, 844802, 832147, 815120, 837834, 815366, 838004, 838125, 828569, 818191, 837705, 830635, 836181, 842198, 827230, 821134, 834671, 841665, 818527, 825836, 831049, 837701, 832011, 819055, 834554, 831044, 818083, 831833, 828792, 823668, 829640, 825285, 844144, 840102, 824077, 839435, 820816, 2746023, 841313, 821227, 835997, 843182, 831946, 836838, 843982, 824060, 840112, 821233…	431	2402	5136	1.26507	7.35976e-06	3.6799e-06	3.4959e-06
KEGG_PATHWAY	ath04626:Plant-pathogen interaction	34	1.79042	0.000145607	839578, 817205, 823706, 815945, 818931, 835393, 843998, 819889, 818476, 839395, 830366, 834842, 830064, 835698, 816299, 843182, 827896, 828520, 835341, 838434, 818429, 842710, 837286, 842958, 835008, 823956, 834676, 822098, 826898, 821161, 816061, 827826, 820235, 828753	431	204	5136	1.98608	0.0173223	0.00582427	0.00553306
KEGG_PATHWAY	ath00940:Phenylpropanoid biosynthesis	22	1.1585	0.00195121	835264, 838017, 818746, 839958, 818527, 829908, 835504, 834951, 838165, 834223, 817599, 818044, 829955, 830416, 827489, 822042, 829953, 829954, 841381, 818280, 829551, 829479	431	128	5136	2.04814	0.208934	0.0482221	0.045811
KEGG_PATHWAY	ath00906:Carotenoid biosynthesis	9	0.473934	0.00200925	835806, 839889, 841665, 836838, 820667, 817257, 838334, 827663, 821461	431	29	5136	3.69822	0.214436	0.0482221	0.045811
KEGG_PATHWAY	ath00380:Tryptophan metabolism	13	0.684571	0.00602557	841313, 831003, 835504, 839022, 838991, 839488, 828569, 832638, 829668, 827307, 837705, 829640, 828993	431	64	5136	2.42053	0.515799	0.120511	0.114486
KEGG_PATHWAY	ath04016:MAPK signaling pathway - plant	21	1.10585	0.0111064	818429, 837255, 840158, 820429, 821902, 823706, 842710, 815945, 835008, 818411, 834676, 834842, 817487, 817145, 826730, 827896, 844164, 830876, 843685, 842650, 829541	431	139	5136	1.80033	0.738214	0.190396	0.180876
KEGG_PATHWAY	ath00941:Flavonoid biosynthesis	7	0.368615	0.0149228	836480, 829551, 834951, 817599, 831241, 824287, 830693	431	25	5136	3.33661	0.835398	0.223841	0.212649
KEGG_PATHWAY	ath04075:Plant hormone signal transduction	36	1.89573	0.0169018	815985, 837255, 838501, 821902, 834284, 815945, 816658, 818411, 836646, 831670, 817487, 819244, 817145, 818193, 830876, 818390, 820145, 821055, 839568, 840158, 814648, 829361, 834390, 817353, 827938, 835148, 844164, 829629, 834768, 829541, 844127, 843577, 842268, 820793, 828498, 843893	431	291	5136	1.4742	0.870691	0.225358	0.21409
KEGG_PATHWAY	ath00592:alpha-Linolenic acid metabolism	9	0.473934	0.0241697	838314, 834273, 821249, 826914, 815261, 829022, 838551, 844002, 844047	431	43	5136	2.49415	0.946922	0.269393	0.255923
KEGG_PATHWAY	ath00904:Diterpenoid biosynthesis	6	0.315956	0.0265848	828645, 839508, 828182, 839883, 838125, 835256	431	21	5136	3.40471	0.960575	0.269393	0.255923
KEGG_PATHWAY	ath00500:Starch and sucrose metabolism	23	1.21116	0.0269393	839435, 835220, 837152, 821975, 816385, 839196, 833656, 835545, 819055, 832220, 838893, 839531, 831044, 820591, 828504, 828603, 826855, 818191, 824426, 827419, 836638, 844144, 843672	431	171	5136	1.6028	0.962261	0.269393	0.255923
KEGG_PATHWAY	ath00052:Galactose metabolism	10	0.526593	0.045437	820591, 818191, 824426, 832147, 837834, 829043, 828186, 834037, 819331, 831044	431	57	5136	2.09061	0.996228	0.399155	0.379197
KEGG_PATHWAY	ath00908:Zeatin biosynthesis	7	0.368615	0.0465681	838841, 818749, 838843, 818249, 825519, 835799, 825486	431	32	5136	2.60673	0.996728	0.399155	0.379197
KEGG_PATHWAY	ath02010:ABC transporters	11	0.579252	0.054851	835363, 842281, 840064, 830541, 818312, 838363, 827530, 838122, 822463, 841761, 828850	431	68	5136	1.92766	0.998852	0.438808	0.416868
KEGG_PATHWAY	ath00999:Biosynthesis of various plant secondary metabolites	10	0.526593	0.0901419	839435, 826987, 839196, 833656, 835545, 832220, 829324, 819055, 840102, 837444	431	65	5136	1.8333	0.999988	0.676064	0.642261

## Sheet: B1 vs B2
Table S5. KEGG enrichment result file of differentially expressed genes between sample B1 and sample B2
Category	Term	Count	%	PValue	Genes	List Total	Pop Hits	Pop Total	Fold Enrichment	Bonferroni	Benjamini	FDR
KEGG_PATHWAY	ath01110:Biosynthesis of secondary metabolites	39	10.3723	6.66553e-05	838843, 839958, 821249, 831599, 832461, 816553, 829834, 830416, 842290, 828603, 835507, 824426, 828704, 821135, 823650, 840056, 838017, 834273, 843029, 818527, 831366, 834832, 818389, 835504, 837602, 831241, 838551, 819055, 839883, 839345, 831044, 837444, 819553, 827489, 824015, 829304, 825864, 819090, 829324	87	1280	5136	1.79871	0.00465516	0.00466587	0.00459921
KEGG_PATHWAY	ath00592:alpha-Linolenic acid metabolism	6	1.59574	0.000683354	834273, 821249, 821135, 819090, 838551, 823650	87	43	5136	8.23737	0.0467243	0.0239174	0.0235757
KEGG_PATHWAY	ath00940:Phenylpropanoid biosynthesis	9	2.39362	0.00124219	830416, 827489, 838017, 829304, 825864, 839958, 818527, 828704, 835504	87	128	5136	4.15086	0.0833298	0.0289845	0.0285704
KEGG_PATHWAY	ath00052:Galactose metabolism	5	1.32979	0.0147555	824426, 831366, 834832, 842114, 831044	87	57	5136	5.17846	0.64675	0.258221	0.254532
KEGG_PATHWAY	ath00650:Butanoate metabolism	3	0.797872	0.0433199	824015, 831599, 821784	87	20	5136	8.85517	0.954952	0.606478	0.597814
KEGG_PATHWAY	ath01100:Metabolic pathways	49	13.0319	0.0564387	843799, 815366, 832461, 828603, 844174, 820083, 837705, 821134, 842114, 840056, 840895, 832691, 816786, 820429, 834273, 840977, 818527, 831366, 834832, 831241, 832011, 819055, 834554, 831044, 819090, 839958, 831599, 816553, 829834, 842290, 830416, 835507, 824426, 828704, 823650, 838017, 843029, 835504, 818389, 839345, 838014, 837444, 819553, 827489, 824015, 829304, 825864, 827725, 821784	87	2402	5136	1.20428	0.982864	0.658452	0.649045
KEGG_PATHWAY	ath00999:Biosynthesis of various plant secondary metabolites	4	1.06383	0.0945312	842290, 829324, 819055, 837444	87	65	5136	3.63289	0.999042	0.945312	0.931808

[truncated: 5 more sheets: B1 vs B3, B2 vs B3, C1 vs C2, C1 vs C3, C2 vs C3]
